# Supplementary material for: Integrative single-cell and cell-free plasma RNA transcriptomics identifies biomarkers for early non-invasive AD screening
Source: Front Aging Neurosci. 2025 May 30;17:1571783. doi: 10.3389/fnagi.2025.1571783 (PMC12162594; doi:10.3389/fnagi.2025.1571783)
Supplement: Supplementary file 1 [file Table_1.xlsx]

## Sheet: cfRNA_metadata Supplementary Ta
run_accession	experiment_alias	run_alias	Isolate ID	PatientID	Sample Name	Age	Disease	Gender	Center
SRR10192373	AD-68	11374-11375-AD357-aim2-run3_S34_L001_R1_001.fastq.gz	11374	1517	11374-ADcohort	0	AD	Male	UCSD
SRR10192197	AD-224	2555-AD276r1-aim2-run4_S10_L001_R1_001.fastq.gz	2555	688	2555-ADcohort	0	AD	Female	University of Kentucky
SRR10192250	AD-177	2513-AD-kentucky-plasma-r1_S55_L001_R1_001.fastq.gz	2513	646	2513-ADcohort	54	AD	Male	University of Kentucky
SRR10192249	AD-178	2513-AD-kentucky-plasma-r2_S8_L001_R1_001.fastq.gz	2513	646	2513-ADcohort	54	AD	Male	University of Kentucky
SRR10192385	AD-57	11334-11335-AD290r1-aim2-run1_S26_L001_R1_001.fastq.gz	11334	1514	11334-ADcohort	57	AD	Female	UCSD
SRR10192224	AD-3	11182-11183-AD-UCSD-plasma-r1_S13_L001_R1_001.fastq.gz	11182	1565	11182-ADcohort	58	AD	Female	UCSD
SRR10192452	AD-4	11182-11183-AD-UCSD-plasma-r2_S36_L001_R1_001.fastq.gz	11182	1565	11182-ADcohort	58	AD	Female	UCSD
SRR10192404	AD-40	11266-11267-UCSD-AD136_S26_L001_R1_001.fastq.gz	11266	1522	11266-ADcohort	58	AD	Female	UCSD
SRR10192474	AD-29	11234-11235-AD-UCSD-plasma-r1_S26_L001_R1_001.fastq.gz	11234	1531	11234-ADcohort	60	AD	Female	UCSD
SRR10192463	AD-30	11234-11235-AD-UCSD-plasma-r2_S49_L001_R1_001.fastq.gz	11234	1531	11234-ADcohort	60	AD	Female	UCSD
SRR10192263	AD-165	2498-AD-kentucky-plasma-r1_S6_L001_R1_001.fastq.gz	2498	631	2498-ADcohort	60	AD	Male	University of Kentucky
SRR10192262	AD-166	2498-AD-kentucky-plasma-r2_S29_L001_R1_001.fastq.gz	2498	631	2498-ADcohort	60	AD	Male	University of Kentucky
SRR10192239	AD-187	2518-AD-kentucky-plasma-r1_S32_L001_R1_001.fastq.gz	2518	651	2518-ADcohort	60	AD	Male	University of Kentucky
SRR10192238	AD-188	2518-AD-kentucky-plasma-r2_S39_L001_R1_001.fastq.gz	2518	651	2518-ADcohort	60	AD	Male	University of Kentucky
SRR10192232	AD-193	2521-AD-kentucky-plasma-r1_S29_L001_R1_001.fastq.gz	2521	654	2521-ADcohort	60	AD	Female	University of Kentucky
SRR10192231	AD-194	2521-AD-kentucky-plasma-r2_S52_L001_R1_001.fastq.gz	2521	654	2521-ADcohort	60	AD	Female	University of Kentucky
SRR10192221	AD-202	2526-AD261r1-aim2-run2_S43_L001_R1_001.fastq.gz	2526	659	2526-ADcohort	60	AD	Female	University of Kentucky
SRR10192268	AD-17	11210-11211-AD-UCSD-plasma-r1_S48_L001_R1_001.fastq.gz	11210	1509	11210-ADcohort	62	AD	Female	UCSD
SRR10192257	AD-18	11210-11211-AD-UCSD-plasma-r2_S17_L001_R1_001.fastq.gz	11210	1509	11210-ADcohort	62	AD	Female	UCSD
SRR10192395	AD-48	11298-11299-AD319r1-aim2-run4_S31_L001_R1_001.fastq.gz	11298	1533	11298-ADcohort	62	AD	Female	UCSD
SRR10192241	AD-185	2517-AD-kentucky-plasma-r1_S31_L001_R1_001.fastq.gz	2517	650	2517-ADcohort	62	AD	Female	University of Kentucky
SRR10192240	AD-186	2517-AD-kentucky-plasma-r2_S38_L001_R1_001.fastq.gz	2517	650	2517-ADcohort	62	AD	Female	University of Kentucky
SRR10192381	AD-7	11190-11191-AD-UCSD-plasma-r1_S15_L001_R1_001.fastq.gz	11190	1538	11190-ADcohort	63	AD	Female	UCSD
SRR10192370	AD-8	11190-11191-AD-UCSD-plasma-r2_S38_L001_R1_001.fastq.gz	11190	1538	11190-ADcohort	63	AD	Female	UCSD
SRR10192213	AD-210	2535-AD299r1-aim2-run1_S35_L001_R1_001.fastq.gz	2535	668	2535-ADcohort	64	AD	Female	University of Kentucky
SRR10192335	AD-2	11178_11179_baseline_12000g_ST_S44_L001_R1_001.fastq.gz	11178	1528	11178-ADcohort	65	AD	Female	UCSD
SRR10192348	AD-10	11194-11195-AD-UCSD-plasma-r2_S3_L001_R1_001.fastq.gz	11194	1554	11194-ADcohort	65	AD	Female	UCSD
SRR10192359	AD-9	11194-11195-AD-UCSD-plasma-r1_S50_L001_R1_001.fastq.gz	11194	1554	11194-ADcohort	65	AD	Female	UCSD
SRR10192399	AD-44	11282-11283-AD344-aim2-run3_S12_L001_R1_001.fastq.gz	11282	1539	11282-ADcohort	65	AD	Female	UCSD
SRR10192384	AD-58	11338-11339-AD325r1-aim2-run4_S37_L001_R1_001.fastq.gz	11338	1550	11338-ADcohort	65	AD	Female	UCSD
SRR10192187	AD-233	2563-AD273r1-aim2-run4_S7_L001_R1_001.fastq.gz	2563	696	2563-ADcohort	66	AD	Male	University of Kentucky
SRR10192334	AD-11	11198-11199-AD-UCSD-plasma-r1_S51_L001_R1_001.fastq.gz	11198	1519	11198-ADcohort	67	AD	Male	UCSD
SRR10192323	AD-12	11198-11199-AD-UCSD-plasma-r2_S4_L001_R1_001.fastq.gz	11198	1519	11198-ADcohort	67	AD	Male	UCSD
SRR10192246	AD-19	11214-11215-AD-UCSD-plasma-r1_S49_L001_R1_001.fastq.gz	11214	1566	11214-ADcohort	67	AD	Female	UCSD
SRR10192235	AD-20	11214-11215-AD-UCSD-plasma-r2_S18_L001_R1_001.fastq.gz	11214	1566	11214-ADcohort	67	AD	Female	UCSD
SRR10192364	AD-76	11398-11399-AD366-aim2-run3_S43_L001_R1_001.fastq.gz	11398	1561	11398-ADcohort	67	AD	Male	UCSD
SRR10192361	AD-79	11410-11411-AD250r1-aim2-run2_S31_L001_R1_001.fastq.gz	11410	1536	11410-ADcohort	67	AD	Female	UCSD
SRR10192214	AD-209	2534-AD323r1-aim2-run4_S35_L001_R1_001.fastq.gz	2534	667	2534-ADcohort	67	AD	Male	University of Kentucky
SRR10192193	AD-228	2559-AD322r1-aim2-run4_S34_L001_R1_001.fastq.gz	2559	692	2559-ADcohort	67	AD	Female	University of Kentucky
SRR10192178	AD-241	2576-AD352r1-aim2-run4_S20_L001_R1_001.fastq.gz	2576	710	2576-ADcohort	67	AD	Male	University of Kentucky
SRR10192369	AD-71	11386-11387-AD209-aim2-run1_S9_L001_R1_001.fastq.gz	11386	1559	11386-ADcohort	68	AD	Female	UCSD
SRR10192368	AD-72	11386-11387-AD209-aim2-run6_S32_L001_R1_001.fastq.gz	11386	1559	11386-ADcohort	68	AD	Female	UCSD
SRR10192220	AD-203	2527-AD329r1-aim2-run4_S42_L001_R1_001.fastq.gz	2527	660	2527-ADcohort	68	AD	Male	University of Kentucky
SRR10192265	AD-163	2497-AD-kentucky-plasma-r1_S5_L001_R1_001.fastq.gz	2497	629	2497-ADcohort	69	AD	Male	University of Kentucky
SRR10192264	AD-164	2497-AD-kentucky-plasma-r2_S28_L001_R1_001.fastq.gz	2497	629	2497-ADcohort	69	AD	Male	University of Kentucky
SRR10192202	AD-220	2552-AD312r1-aim2-run4_S24_L001_R1_001.fastq.gz	2552	685	2552-ADcohort	69	AD	Female	University of Kentucky
SRR10192192	AD-229	2560-AD317r1-aim2-run4_S29_L001_R1_001.fastq.gz	2560	693	2560-ADcohort	69	AD	Female	University of Kentucky
SRR10192191	AD-230	2561-AD216-aim2-run6_S40_L001_R1_001.fastq.gz	2561	694	2561-ADcohort	69	AD	Male	University of Kentucky
SRR10192189	AD-231	2561-AD216r1-aim2-run1_S17_L001_R1_001.fastq.gz	2561	694	2561-ADcohort	69	AD	Male	University of Kentucky
SRR10192336	AD-1	11174_11175_UCSD_12000g_baseline_AA_S21_L001_R1_001.fastq.gz	11174	1537	11174-ADcohort	70	AD	Female	UCSD
SRR10192216	AD-207	2532-AD306r1-aim2-run1_S43_L001_R1_001.fastq.gz	2532	665	2532-ADcohort	70	AD	Female	University of Kentucky
SRR10192177	AD-242	2577-AD351r1-aim2-run4_S19_L001_R1_001.fastq.gz	2577	711	2577-ADcohort	70	AD	Male	University of Kentucky
SRR10192402	AD-41	11270-11271-AD225r1-aim2-run3_S26_L001_R1_001.fastq.gz	11270	1558	11270-ADcohort	71	AD	Female	UCSD
SRR10192398	AD-45	11286-11287-AD334r1-aim2-run3_S2_L001_R1_001.fastq.gz	11286	1549	11286-ADcohort	71	AD	Male	UCSD
SRR10192386	AD-56	11330-11331-AD275r1-aim2-run4_S9_L001_R1_001.fastq.gz	11330	1543	11330-ADcohort	71	AD	Male	UCSD
SRR10192254	AD-173	2503-AD-kentucky-plasma-r1_S53_L001_R1_001.fastq.gz	2503	634	2503-ADcohort	71	AD	Female	University of Kentucky
SRR10192253	AD-174	2503-AD-kentucky-plasma-r2_S6_L001_R1_001.fastq.gz	2503	634	2503-ADcohort	71	AD	Female	University of Kentucky
SRR10192248	AD-179	2514-AD-kentucky-plasma-r1_S50_L001_R1_001.fastq.gz	2514	647	2514-ADcohort	71	AD	Female	University of Kentucky
SRR10192247	AD-180	2514-AD-kentucky-plasma-r2_S19_L001_R1_001.fastq.gz	2514	647	2514-ADcohort	71	AD	Female	University of Kentucky
SRR10192222	AD-201	2525-AD364-aim2-run3_S41_L001_R1_001.fastq.gz	2525	658	2525-ADcohort	71	AD	Female	University of Kentucky
SRR10192206	AD-216	2542-AD227r1-aim2-run3_S28_L001_R1_001.fastq.gz	2542	675	2542-ADcohort	71	AD	Male	University of Kentucky
SRR10192195	AD-226	2557-AD308r1-aim2-run1_S45_L001_R1_001.fastq.gz	2557	690	2557-ADcohort	71	AD	Male	University of Kentucky
SRR10192469	AD-285	3359-AD331r1-aim2-run4_S44_L001_R1_001.fastq.gz	3359	622	3359-ADcohort	71	AD	Female	University of Kentucky
SRR10192230	AD-195	2522-AD-kentucky-plasma-r1_S30_L001_R1_001.fastq.gz	2522	655	2522-ADcohort	72	AD	Female	University of Kentucky
SRR10192229	AD-196	2522-AD-kentucky-plasma-r2_S53_L001_R1_001.fastq.gz	2522	655	2522-ADcohort	72	AD	Female	University of Kentucky
SRR10192211	AD-211	2536-AD347-aim2-run3_S15_L001_R1_001.fastq.gz	2536	669	2536-ADcohort	72	AD	Female	University of Kentucky
SRR10192186	AD-234	2564-AD264r1-aim2-run2_S46_L001_R1_001.fastq.gz	2564	697	2564-ADcohort	72	AD	Female	University of Kentucky
SRR10192181	AD-239	2570-AD316r1-aim2-run4_S28_L001_R1_001.fastq.gz	2570	703	2570-ADcohort	72	AD	Female	University of Kentucky
SRR10192312	AD-13	11202-11203-AD-UCSD-plasma-r1_S52_L001_R1_001.fastq.gz	11202	1518	11202-ADcohort	73	AD	Male	UCSD
SRR10192301	AD-14	11202-11203-AD-UCSD-plasma-r2_S5_L001_R1_001.fastq.gz	11202	1518	11202-ADcohort	73	AD	Male	UCSD
SRR10192409	AD-35	11246-11247-AD-UCSD-plasma-r1_S8_L001_R1_001.fastq.gz	11246	1556	11246-ADcohort	73	AD	Female	UCSD
SRR10192408	AD-36	11246-11247-AD-UCSD-plasma-r2_S18_L001_R1_001.fastq.gz	11246	1556	11246-ADcohort	73	AD	Female	UCSD
SRR10192400	AD-43	11278-11279-AD249r1-aim2-run2_S30_L001_R1_001.fastq.gz	11278	1532	11278-ADcohort	73	AD	Male	UCSD
SRR10192383	AD-59	11342-11343-AD242r1-aim2-run2_S23_L001_R1_001.fastq.gz	11342	1551	11342-ADcohort	73	AD	Male	UCSD
SRR10192217	AD-206	2531-AD303r1-aim2-run1_S39_L001_R1_001.fastq.gz	2531	664	2531-ADcohort	73	AD	Male	University of Kentucky
SRR10192205	AD-217	2549-AD355-aim2-run3_S32_L001_R1_001.fastq.gz	2549	682	2549-ADcohort	73	AD	Female	University of Kentucky
SRR10192403	AD-5	11186-11187-AD-UCSD-plasma-r1_S14_L001_R1_001.fastq.gz	11186	1546	11186-ADcohort	74	AD	Female	UCSD
SRR10192392	AD-6	11186-11187-AD-UCSD-plasma-r2_S37_L001_R1_001.fastq.gz	11186	1546	11186-ADcohort	74	AD	Female	UCSD
SRR10192387	AD-55	11326-11327-AD228r1-aim2-run3_S29_L001_R1_001.fastq.gz	11326	1513	11326-ADcohort	74	AD	Male	UCSD
SRR10192378	AD-63	11358-11359-AD328r1-aim2-run4_S41_L001_R1_001.fastq.gz	11358	1545	11358-ADcohort	74	AD	Male	UCSD
SRR10192377	AD-64	11362-11363-AD296r1-aim2-run1_S32_L001_R1_001.fastq.gz	11362	1516	11362-ADcohort	74	AD	Male	UCSD
SRR10192374	AD-67	11370-11371-AD307r1-aim2-run1_S44_L001_R1_001.fastq.gz	11370	1553	11370-ADcohort	74	AD	Female	UCSD
SRR10192237	AD-189	2519-AD-kentucky-plasma-r1_S33_L001_R1_001.fastq.gz	2519	652	2519-ADcohort	74	AD	Male	University of Kentucky
SRR10192236	AD-190	2519-AD-kentucky-plasma-r2_S40_L001_R1_001.fastq.gz	2519	652	2519-ADcohort	74	AD	Male	University of Kentucky
SRR10192208	AD-214	2540-AD327r1-aim2-run4_S40_L001_R1_001.fastq.gz	2540	673	2540-ADcohort	74	AD	Male	University of Kentucky
SRR10192207	AD-215	2541-AD301r1-aim2-run1_S37_L001_R1_001.fastq.gz	2541	674	2541-ADcohort	74	AD	Male	University of Kentucky
SRR10192405	AD-39	11262-11263-UCSD-AD135_S25_L001_R1_001.fastq.gz	11262	1512	11262-ADcohort	75	AD	Female	UCSD
SRR10192396	AD-47	11294-11295-AD356-aim2-run3_S33_L001_R1_001.fastq.gz	11294	1541	11294-ADcohort	75	AD	Male	UCSD
SRR10192219	AD-204	2529-AD207-aim2-run1_S7_L001_R1_001.fastq.gz	2529	662	2529-ADcohort	75	AD	Female	University of Kentucky
SRR10192218	AD-205	2529-AD207-aim2-run6_S30_L001_R1_001.fastq.gz	2529	662	2529-ADcohort	75	AD	Female	University of Kentucky
SRR10192407	AD-37	11250-11251-UCSD-AD133_S23_L001_R1_001.fastq.gz	11250	1548	11250-ADcohort	76	AD	Male	UCSD
SRR10192401	AD-42	11274-11275-AD241r1-aim2-run2_S22_L001_R1_001.fastq.gz	11274	1523	11274-ADcohort	76	AD	Female	UCSD
SRR10192391	AD-51	11310-11311-AD281r1-aim2-run4_S15_L001_R1_001.fastq.gz	11310	1542	11310-ADcohort	76	AD	Male	UCSD
SRR10192366	AD-74	11394-11395-AD201-aim2-run1_S1_L001_R1_001.fastq.gz	11394	1560	11394-ADcohort	76	AD	Female	UCSD
SRR10192365	AD-75	11394-11395-AD201-aim2-run6_S24_L001_R1_001.fastq.gz	11394	1560	11394-ADcohort	76	AD	Female	UCSD
SRR10192215	AD-208	2533-AD320r1-aim2-run4_S32_L001_R1_001.fastq.gz	2533	666	2533-ADcohort	76	AD	Male	University of Kentucky
SRR10192200	AD-221	2553-AD206-aim2-run1_S6_L001_R1_001.fastq.gz	2553	686	2553-ADcohort	76	AD	Female	University of Kentucky
SRR10192199	AD-222	2553-AD206-aim2-run6_S29_L001_R1_001.fastq.gz	2553	686	2553-ADcohort	76	AD	Female	University of Kentucky
SRR10192185	AD-235	2566-AD279r1-aim2-run4_S13_L001_R1_001.fastq.gz	2566	699	2566-ADcohort	76	AD	Male	University of Kentucky
SRR10192179	AD-25	11226-11227-AD-UCSD-plasma-r1_S30_L001_R1_001.fastq.gz	11226	1530	11226-ADcohort	77	AD	Female	UCSD
SRR10192168	AD-26	11226-11227-AD-UCSD-plasma-r2_S37_L001_R1_001.fastq.gz	11226	1530	11226-ADcohort	77	AD	Female	UCSD
SRR10192397	AD-46	11290-11291-AD349r1-aim2-run4_S17_L001_R1_001.fastq.gz	11290	1540	11290-ADcohort	77	AD	Female	UCSD
SRR10192390	AD-52	11314-11315-AD362-aim2-run3_S39_L001_R1_001.fastq.gz	11314	1534	11314-ADcohort	77	AD	Female	UCSD
SRR10192203	AD-219	2551-AD288r1-aim2-run3_S23_L001_R1_001.fastq.gz	2551	684	2551-ADcohort	77	AD	Male	University of Kentucky
SRR10192376	AD-65	11366-11367-AD208-aim2-run1_S8_L001_R1_001.fastq.gz	11366	1569	11366-ADcohort	78	AD	Male	UCSD
SRR10192375	AD-66	11366-11367-AD208-aim2-run6_S31_L001_R1_001.fastq.gz	11366	1569	11366-ADcohort	78	AD	Male	UCSD
SRR10192371	AD-70	11382-11383-AD118r1-aim2-run4_S30_L001_R1_001.fastq.gz	11382	1527	11382-ADcohort	78	AD	Male	UCSD
SRR10192184	AD-236	2567-AD337r1-aim2-run3_S5_L001_R1_001.fastq.gz	2567	700	2567-ADcohort	78	AD	Male	University of Kentucky
SRR10192223	AD-21	11218-11219-AD-UCSD-plasma-r1_S28_L001_R1_001.fastq.gz	11218	1547	11218-ADcohort	79	AD	Female	UCSD
SRR10192212	AD-22	11218-11219-AD-UCSD-plasma-r2_S35_L001_R1_001.fastq.gz	11218	1547	11218-ADcohort	79	AD	Female	UCSD
SRR10192451	AD-31	11238-11239-AD-UCSD-plasma-r1_S27_L001_R1_001.fastq.gz	11238	1520	11238-ADcohort	79	AD	Male	UCSD
SRR10192440	AD-32	11238-11239-AD-UCSD-plasma-r2_S50_L001_R1_001.fastq.gz	11238	1520	11238-ADcohort	79	AD	Male	UCSD
SRR10192406	AD-38	11254-11255-UCSD-AD134_S24_L001_R1_001.fastq.gz	11254	1521	11254-ADcohort	79	AD	Male	UCSD
SRR10192394	AD-49	11302-11303-AD229r1-aim2-run3_S30_L001_R1_001.fastq.gz	11302	1524	11302-ADcohort	79	AD	Female	UCSD
SRR10192380	AD-61	11350-11351-AD330r1-aim2-run4_S43_L001_R1_001.fastq.gz	11350	1515	11350-ADcohort	79	AD	Male	UCSD
SRR10192252	AD-175	2504-AD-kentucky-plasma-r1_S54_L001_R1_001.fastq.gz	2504	637	2504-ADcohort	79	AD	Female	University of Kentucky
SRR10192251	AD-176	2504-AD-kentucky-plasma-r2_S7_L001_R1_001.fastq.gz	2504	637	2504-ADcohort	79	AD	Female	University of Kentucky
SRR10192201	AD-23	11222-11223-AD-UCSD-plasma-r1_S29_L001_R1_001.fastq.gz	11222	1555	11222-ADcohort	80	AD	Female	UCSD
SRR10192190	AD-24	11222-11223-AD-UCSD-plasma-r2_S36_L001_R1_001.fastq.gz	11222	1555	11222-ADcohort	80	AD	Female	UCSD
SRR10192429	AD-33	11242-11243-AD-UCSD-plasma-r1_S7_L001_R1_001.fastq.gz	11242	1511	11242-ADcohort	80	AD	Male	UCSD
SRR10192418	AD-34	11242-11243-AD-UCSD-plasma-r2_S17_L001_R1_001.fastq.gz	11242	1511	11242-ADcohort	80	AD	Male	UCSD
SRR10192228	AD-197	2523-AD-kentucky-plasma-r1_S9_L001_R1_001.fastq.gz	2523	656	2523-ADcohort	80	AD	Female	University of Kentucky
SRR10192227	AD-198	2523-AD-kentucky-plasma-r2_S19_L001_R1_001.fastq.gz	2523	656	2523-ADcohort	80	AD	Female	University of Kentucky
SRR10192379	AD-62	11354-11355-AD314r1-aim2-run4_S26_L001_R1_001.fastq.gz	11354	1544	11354-ADcohort	81	AD	Female	UCSD
SRR10192367	AD-73	11390-11391-AD266r1-aim2-run2_S48_L001_R1_001.fastq.gz	11390	1535	11390-ADcohort	81	AD	Male	UCSD
SRR10192210	AD-212	2537-AD363-aim2-run3_S40_L001_R1_001.fastq.gz	2537	670	2537-ADcohort	81	AD	Male	University of Kentucky
SRR10192180	AD-240	2572-AD345-aim2-run3_S13_L001_R1_001.fastq.gz	2572	705	2572-ADcohort	81	AD	Male	University of Kentucky
SRR10192290	AD-15	11206-11207-AD-UCSD-plasma-r1_S46_L001_R1_001.fastq.gz	11206	1529	11206-ADcohort	82	AD	Male	UCSD
SRR10192279	AD-16	11206-11207-AD-UCSD-plasma-r2_S15_L001_R1_001.fastq.gz	11206	1529	11206-ADcohort	82	AD	Male	UCSD
SRR10192496	AD-27	11230-11231-AD-UCSD-plasma-r1_S25_L001_R1_001.fastq.gz	11230	1510	11230-ADcohort	82	AD	Female	UCSD
SRR10192485	AD-28	11230-11231-AD-UCSD-plasma-r2_S48_L001_R1_001.fastq.gz	11230	1510	11230-ADcohort	82	AD	Female	UCSD
SRR10192363	AD-77	11402-11403-AD238r1-aim2-run2_S19_L001_R1_001.fastq.gz	11402	1562	11402-ADcohort	82	AD	Female	UCSD
SRR10192259	AD-169	2500-AD-kentucky-plasma-r1_S18_L001_R1_001.fastq.gz	2500	633	2500-ADcohort	82	AD	Female	University of Kentucky
SRR10192258	AD-170	2500-AD-kentucky-plasma-r2_S41_L001_R1_001.fastq.gz	2500	633	2500-ADcohort	82	AD	Female	University of Kentucky
SRR10192256	AD-171	2502-AD-kentucky-plasma-r1_S19_L001_R1_001.fastq.gz	2502	636	2502-ADcohort	82	AD	Female	University of Kentucky
SRR10192255	AD-172	2502-AD-kentucky-plasma-r2_S42_L001_R1_001.fastq.gz	2502	636	2502-ADcohort	82	AD	Female	University of Kentucky
SRR10192196	AD-225	2556-AD285r1-aim2-run3_S20_L001_R1_001.fastq.gz	2556	689	2556-ADcohort	82	AD	Female	University of Kentucky
SRR10192472	AD-282	3350-AD263r1-aim2-run2_S45_L001_R1_001.fastq.gz	3350	612	3350-ADcohort	82	AD	Male	University of Kentucky
SRR10192209	AD-213	2538-AD321r1-aim2-run4_S33_L001_R1_001.fastq.gz	2538	671	2538-ADcohort	83	AD	Male	University of Kentucky
SRR10192204	AD-218	2550-AD338r1-aim2-run3_S6_L001_R1_001.fastq.gz	2550	683	2550-ADcohort	83	AD	Female	University of Kentucky
SRR10192194	AD-227	2558-AD339r1-aim2-run3_S7_L001_R1_001.fastq.gz	2558	691	2558-ADcohort	83	AD	Male	University of Kentucky
SRR10192183	AD-237	2568-AD304r1-aim2-run1_S41_L001_R1_001.fastq.gz	2568	701	2568-ADcohort	83	AD	Male	University of Kentucky
SRR10192372	AD-69	11378-11379-AD265r1-aim2-run2_S47_L001_R1_001.fastq.gz	11378	1526	11378-ADcohort	84	AD	Female	UCSD
SRR10192261	AD-167	2499-AD-kentucky-plasma-r1_S17_L001_R1_001.fastq.gz	2499	632	2499-ADcohort	84	AD	Female	University of Kentucky
SRR10192260	AD-168	2499-AD-kentucky-plasma-r2_S40_L001_R1_001.fastq.gz	2499	632	2499-ADcohort	84	AD	Female	University of Kentucky
SRR10192470	AD-284	3356-AD292r1-aim2-run1_S28_L001_R1_001.fastq.gz	3356	572	3356-ADcohort	84	AD	Female	University of Kentucky
SRR10192411	AD-337	5784-AD-GEMs-Indiana-plasma-r1_S27_L001_R1_001.fastq.gz	5784	1031	5784-ADcohort	84	AD	Female	GEMs (Indiana)
SRR10192410	AD-338	5784-AD-GEMs-Indiana-plasma-r2_S34_L001_R1_001.fastq.gz	5784	1031	5784-ADcohort	84	AD	Female	GEMs (Indiana)
SRR10192389	AD-53	11318-11319-AD237r1-aim2-run2_S17_L001_R1_001.fastq.gz	11318	1525	11318-ADcohort	85	AD	Female	UCSD
SRR10192388	AD-54	11322-11323-AD342r1-aim2-run3_S10_L001_R1_001.fastq.gz	11322	1568	11322-ADcohort	86	AD	Male	UCSD
SRR10192226	AD-199	2524-AD-kentucky-plasma-r1_S10_L001_R1_001.fastq.gz	2524	657	2524-ADcohort	86	AD	Male	University of Kentucky
SRR10192225	AD-200	2524-AD-kentucky-plasma-r2_S20_L001_R1_001.fastq.gz	2524	657	2524-ADcohort	86	AD	Male	University of Kentucky
SRR10192188	AD-232	2562-AD354r1-aim2-run4_S22_L001_R1_001.fastq.gz	2562	695	2562-ADcohort	86	AD	Female	University of Kentucky
SRR10192182	AD-238	2569-AD313r1-aim2-run4_S25_L001_R1_001.fastq.gz	2569	702	2569-ADcohort	87	AD	Female	University of Kentucky
SRR10192382	AD-60	11346-11347-AD315r1-aim2-run4_S27_L001_R1_001.fastq.gz	11346	1552	11346-ADcohort	88	AD	Female	UCSD
SRR10192360	AD-80	11414-11415-AD335r1-aim2-run3_S3_L001_R1_001.fastq.gz	11414	1563	11414-ADcohort	88	AD	Female	UCSD
SRR10192245	AD-181	2515-AD-kentucky-plasma-r1_S51_L001_R1_001.fastq.gz	2515	648	2515-ADcohort	88	AD	Male	University of Kentucky
SRR10192244	AD-182	2515-AD-kentucky-plasma-r2_S20_L001_R1_001.fastq.gz	2515	648	2515-ADcohort	88	AD	Male	University of Kentucky
SRR10192243	AD-183	2516-AD-kentucky-plasma-r1_S52_L001_R1_001.fastq.gz	2516	649	2516-ADcohort	88	AD	Female	University of Kentucky
SRR10192242	AD-184	2516-AD-kentucky-plasma-r2_S21_L001_R1_001.fastq.gz	2516	649	2516-ADcohort	88	AD	Female	University of Kentucky
SRR10192234	AD-191	2520-AD-kentucky-plasma-r1_S28_L001_R1_001.fastq.gz	2520	653	2520-ADcohort	88	AD	Female	University of Kentucky
SRR10192233	AD-192	2520-AD-kentucky-plasma-r2_S51_L001_R1_001.fastq.gz	2520	653	2520-ADcohort	88	AD	Female	University of Kentucky
SRR10192462	AD-291	3371-AD348r1-aim2-run4_S16_L001_R1_001.fastq.gz	3371	580	3371-ADcohort	88	AD	Female	University of Kentucky
SRR10192174	AD-245	2579-AD295r1-aim2-run1_S31_L001_R1_001.fastq.gz	2579	713	2579-ADcohort	90	AD	Female	University of Kentucky
SRR10192393	AD-50	11306-11307-AD291r1-aim2-run1_S27_L001_R1_001.fastq.gz	11306	1567	11306-ADcohort	92	AD	Female	UCSD
SRR10192362	AD-78	11406-11407-AD310r1-aim2-run1_S47_L001_R1_001.fastq.gz	11406	1570	11406-ADcohort	92	AD	Female	UCSD
SRR10192176	AD-243	2578-AD204-aim2-run1_S4_L001_R1_001.fastq.gz	2578	712	2578-ADcohort	92	AD	Male	University of Kentucky
SRR10192175	AD-244	2578-AD204-aim2-run6_S27_L001_R1_001.fastq.gz	2578	712	2578-ADcohort	92	AD	Male	University of Kentucky
SRR10192198	AD-223	2554-AD289r1-aim2-run1_S25_L001_R1_001.fastq.gz	2554	687	2554-ADcohort	93	AD	Female	University of Kentucky
SRR10192267	AD-161	2426-AD-kentucky-plasma-r1_S4_L001_R1_001.fastq.gz	2426	558	2426-ADcohort	94	AD	Female	University of Kentucky
SRR10192266	AD-162	2426-AD-kentucky-plasma-r2_S27_L001_R1_001.fastq.gz	2426	558	2426-ADcohort	94	AD	Female	University of Kentucky
SRR10192471	AD-283	3353-AD353r1-aim2-run4_S21_L001_R1_001.fastq.gz	3353	573	3353-ADcohort	96	AD	Female	University of Kentucky
SRR10192354	AD-85	17924-AD230r1-aim2-run3_S31_L001_R1_001.fastq.gz	17924	2633	17924-ADcohort	65	NCI	Female	BioIVT
SRR10192342	AD-96	17932-AD251r1-aim2-run2_S32_L001_R1_001.fastq.gz	17932	2641	17932-ADcohort	65	NCI	Female	BioIVT
SRR10192332	AD-102	17942-AD254r1-aim2-run2_S35_L001_R1_001.fastq.gz	17942	2651	17942-ADcohort	65	NCI	Female	BioIVT
SRR10192325	AD-109	17950-AD324r1-aim2-run4_S36_L001_R1_001.fastq.gz	17950	2659	17950-ADcohort	65	NCI	Female	BioIVT
SRR10192322	AD-111	17953-AD346-aim2-run3_S14_L001_R1_001.fastq.gz	17953	2662	17953-ADcohort	65	NCI	Male	BioIVT
SRR10192304	AD-128	1908-1909-AD211-aim2-run1_S11_L001_R1_001.fastq.gz	1908	466	1908-ADcohort	65	NCI	Male	University of Washington at St. Louis
SRR10192303	AD-129	1908-1909-AD211-aim2-run6_S34_L001_R1_001.fastq.gz	1908	466	1908-ADcohort	65	NCI	Male	University of Washington at St. Louis
SRR10192294	AD-137	1928-1929-AD203-aim2-run1_S3_L001_R1_001.fastq.gz	1928	476	1928-ADcohort	65	NCI	Male	University of Washington at St. Louis
SRR10192293	AD-138	1928-1929-AD203-aim2-run6_S26_L001_R1_001.fastq.gz	1928	476	1928-ADcohort	65	NCI	Male	University of Washington at St. Louis
SRR10192356	AD-83	17922-AD311r1-aim2-run4_S23_L001_R1_001.fastq.gz	17922	2631	17922-ADcohort	66	NCI	Male	BioIVT
SRR10192355	AD-84	17923-AD340r1-aim2-run3_S8_L001_R1_001.fastq.gz	17923	2632	17923-ADcohort	66	NCI	Female	BioIVT
SRR10192352	AD-87	17926-AD239r1-aim2-run2_S20_L001_R1_001.fastq.gz	17926	2635	17926-ADcohort	66	NCI	Female	BioIVT
SRR10192341	AD-97	17933-AD343-aim2-run3_S11_L001_R1_001.fastq.gz	17933	2642	17933-ADcohort	66	NCI	Male	BioIVT
SRR10192329	AD-105	17946-AD361-aim2-run3_S38_L001_R1_001.fastq.gz	17946	2655	17946-ADcohort	66	NCI	Male	BioIVT
SRR10192324	AD-110	17951-AD360-aim2-run3_S37_L001_R1_001.fastq.gz	17951	2660	17951-ADcohort	66	NCI	Male	BioIVT
SRR10192298	AD-133	1920-1921-AD267r1-aim2-run4_S1_L001_R1_001.fastq.gz	1920	472	1920-ADcohort	66	NCI	Female	University of Washington at St. Louis
SRR10192295	AD-136	1926-1927-AD257r1-aim2-run2_S38_L001_R1_001.fastq.gz	1926	475	1926-ADcohort	66	NCI	Female	University of Washington at St. Louis
SRR10192351	AD-88	17927-AD217-aim2-run6_S41_L001_R1_001.fastq.gz	17927	2636	17927-ADcohort	67	NCI	Male	BioIVT
SRR10192350	AD-89	17927-AD217r1-aim2-run1_S18_L001_R1_001.fastq.gz	17927	2636	17927-ADcohort	67	NCI	Male	BioIVT
SRR10192347	AD-91	17929-AD214-aim2-run1_S14_L001_R1_001.fastq.gz	17929	2638	17929-ADcohort	67	NCI	Male	BioIVT
SRR10192346	AD-92	17929-AD214-aim2-run6_S37_L001_R1_001.fastq.gz	17929	2638	17929-ADcohort	67	NCI	Male	BioIVT
SRR10192300	AD-131	1914-1915-AD258r1-aim2-run2_S39_L001_R1_001.fastq.gz	1914	469	1914-ADcohort	67	NCI	Male	University of Washington at St. Louis
SRR10192299	AD-132	1916-1917-AD236r1-aim2-run2_S16_L001_R1_001.fastq.gz	1916	470	1916-ADcohort	67	NCI	Female	University of Washington at St. Louis
SRR10192277	AD-152	1954-1955-AD255r1-aim2-run2_S36_L001_R1_001.fastq.gz	1954	489	1954-ADcohort	67	NCI	Female	University of Washington at St. Louis
SRR10192349	AD-90	17928-AD302r1-aim2-run1_S38_L001_R1_001.fastq.gz	17928	2637	17928-ADcohort	68	NCI	Male	BioIVT
SRR10192340	AD-98	17934-AD305r1-aim2-run1_S42_L001_R1_001.fastq.gz	17934	2643	17934-ADcohort	68	NCI	Female	BioIVT
SRR10192318	AD-115	1850-1878-AD202-aim2-run1_S2_L001_R1_001.fastq.gz	1850	447	1850-ADcohort	68	NCI	Male	University of Washington at St. Louis
SRR10192317	AD-116	1850-1878-AD202-aim2-run6_S25_L001_R1_001.fastq.gz	1850	447	1850-ADcohort	68	NCI	Male	University of Washington at St. Louis
SRR10192313	AD-120	1890-1891-AD223r1-aim2-run3_S24_L001_R1_001.fastq.gz	1890	457	1890-ADcohort	68	NCI	Female	University of Washington at St. Louis
SRR10192466	AD-288	3364-AD262r1-aim2-run2_S44_L001_R1_001.fastq.gz	3364	754	3364-ADcohort	68	NCI	Female	University of Kentucky
SRR10192280	AD-150	1950-1951-AD243r1-aim2-run2_S24_L001_R1_001.fastq.gz	1950	487	1950-ADcohort	69	NCI	Female	University of Washington at St. Louis
SRR10192278	AD-151	1952-1953-AD269r1-aim2-run4_S3_L001_R1_001.fastq.gz	1952	488	1952-ADcohort	69	NCI	Male	University of Washington at St. Louis
SRR10192311	AD-121	1894-1895-AD272r1-aim2-run4_S6_L001_R1_001.fastq.gz	1894	459	1894-ADcohort	70	NCI	Male	University of Washington at St. Louis
SRR10192287	AD-143	1938-1939-AD221-aim2-run6_S45_L001_R1_001.fastq.gz	1938	481	1938-ADcohort	70	NCI	Male	University of Washington at St. Louis
SRR10192286	AD-144	1938-1939-AD221r1-aim2-run1_S22_L001_R1_001.fastq.gz	1938	481	1938-ADcohort	70	NCI	Male	University of Washington at St. Louis
SRR10192282	AD-148	1946-1947-AD270r1-aim2-run4_S4_L001_R1_001.fastq.gz	1946	485	1946-ADcohort	70	NCI	Female	University of Washington at St. Louis
SRR10192337	AD-100	17938-AD278r1-aim2-run4_S12_L001_R1_001.fastq.gz	17938	2647	17938-ADcohort	71	NCI	Female	BioIVT
SRR10192315	AD-118	1884-1885-AD246r1-aim2-run2_S27_L001_R1_001.fastq.gz	1884	454	1884-ADcohort	71	NCI	Male	University of Washington at St. Louis
SRR10192345	AD-93	17930-AD294r1-aim2-run1_S30_L001_R1_001.fastq.gz	17930	2639	17930-ADcohort	72	NCI	Female	BioIVT
SRR10192291	AD-140	1934-1935-AD210-aim2-run1_S10_L001_R1_001.fastq.gz	1934	479	1934-ADcohort	72	NCI	Male	University of Washington at St. Louis
SRR10192289	AD-141	1934-1935-AD210-aim2-run6_S33_L001_R1_001.fastq.gz	1934	479	1934-ADcohort	72	NCI	Male	University of Washington at St. Louis
SRR10192273	AD-156	1960-1961-AD222-aim2-run6_S46_L001_R1_001.fastq.gz	1960	492	1960-ADcohort	72	NCI	Female	University of Washington at St. Louis
SRR10192272	AD-157	1960-1961-AD222r1-aim2-run1_S23_L001_R1_001.fastq.gz	1960	492	1960-ADcohort	72	NCI	Female	University of Washington at St. Louis
SRR10192269	AD-160	1978-1979-AD283r1-aim2-run3_S18_L001_R1_001.fastq.gz	1978	501	1978-ADcohort	72	NCI	Male	University of Washington at St. Louis
SRR10192319	AD-114	1821-1869-AD233r1-aim2-run2_S13_L001_R1_001.fastq.gz	1821	438	1821-ADcohort	73	NCI	Female	University of Washington at St. Louis
SRR10192308	AD-124	1904-1905-AD205-aim2-run1_S5_L001_R1_001.fastq.gz	1904	464	1904-ADcohort	73	NCI	Male	University of Washington at St. Louis
SRR10192307	AD-125	1904-1905-AD205-aim2-run6_S28_L001_R1_001.fastq.gz	1904	464	1904-ADcohort	73	NCI	Male	University of Washington at St. Louis
SRR10192302	AD-130	1912-1913-AD235r1-aim2-run2_S15_L001_R1_001.fastq.gz	1912	468	1912-ADcohort	73	NCI	Female	University of Washington at St. Louis
SRR10192284	AD-146	1942-1943-AD244r1-aim2-run2_S25_L001_R1_001.fastq.gz	1942	483	1942-ADcohort	73	NCI	Male	University of Washington at St. Louis
SRR10192283	AD-147	1944-1945-AD282r1-aim2-run3_S17_L001_R1_001.fastq.gz	1944	484	1944-ADcohort	73	NCI	Female	University of Washington at St. Louis
SRR10192271	AD-158	1962-1963-AD219-aim2-run6_S43_L001_R1_001.fastq.gz	1962	493	1962-ADcohort	73	NCI	Female	University of Washington at St. Louis
SRR10192270	AD-159	1962-1963-AD219r1-aim2-run1_S20_L001_R1_001.fastq.gz	1962	493	1962-ADcohort	73	NCI	Female	University of Washington at St. Louis
SRR10192320	AD-113	1818-1866-AD234r1-aim2-run2_S14_L001_R1_001.fastq.gz	1818	435	1818-ADcohort	74	NCI	Female	University of Washington at St. Louis
SRR10192309	AD-123	1900-1901-AD260r1-aim2-run2_S42_L001_R1_001.fastq.gz	1900	462	1900-ADcohort	74	NCI	Female	University of Washington at St. Louis
SRR10192296	AD-135	1924-1925-AD247r1-aim2-run2_S28_L001_R1_001.fastq.gz	1924	474	1924-ADcohort	74	NCI	Male	University of Washington at St. Louis
SRR10192276	AD-153	1956-1957-AD212-aim2-run1_S12_L001_R1_001.fastq.gz	1956	490	1956-ADcohort	74	NCI	Male	University of Washington at St. Louis
SRR10192275	AD-154	1956-1957-AD212-aim2-run6_S35_L001_R1_001.fastq.gz	1956	490	1956-ADcohort	74	NCI	Male	University of Washington at St. Louis
SRR10192331	AD-103	17943-AD213-aim2-run1_S13_L001_R1_001.fastq.gz	17943	2652	17943-ADcohort	75	NCI	Female	BioIVT
SRR10192321	AD-112	1817-1865-AD256r1-aim2-run2_S37_L001_R1_001.fastq.gz	1817	434	1817-ADcohort	75	NCI	Female	University of Washington at St. Louis
SRR10192292	AD-139	1932-1933-AD248r1-aim2-run2_S29_L001_R1_001.fastq.gz	1932	478	1932-ADcohort	75	NCI	Female	University of Washington at St. Louis
SRR10192285	AD-145	1940-1941-AD284r1-aim2-run3_S19_L001_R1_001.fastq.gz	1940	482	1940-ADcohort	75	NCI	Male	University of Washington at St. Louis
SRR10192281	AD-149	1948-1949-AD224r1-aim2-run3_S25_L001_R1_001.fastq.gz	1948	486	1948-ADcohort	75	NCI	Female	University of Washington at St. Louis
SRR10192493	AD-263	3243-AD277r1-aim2-run4_S11_L001_R1_001.fastq.gz	3243	753	3243-ADcohort	75	NCI	Female	University of Kentucky
SRR10192310	AD-122	1896-1897-AD245r1-aim2-run2_S26_L001_R1_001.fastq.gz	1896	460	1896-ADcohort	76	NCI	Female	University of Washington at St. Louis
SRR10192274	AD-155	1958-1959-AD268r1-aim2-run4_S2_L001_R1_001.fastq.gz	1958	491	1958-ADcohort	76	NCI	Female	University of Washington at St. Louis
SRR10192416	AD-332	5702-UCSD-AD137_S27_L001_R1_001.fastq.gz	5702	1031	5702-ADcohort	76	NCI	Female	GEMs (Indiana)
SRR10192353	AD-86	17925-AD240r1-aim2-run2_S21_L001_R1_001.fastq.gz	17925	2634	17925-ADcohort	77	NCI	Female	BioIVT
SRR10192306	AD-126	1906-1907-AD220-aim2-run6_S44_L001_R1_001.fastq.gz	1906	465	1906-ADcohort	77	NCI	Female	University of Washington at St. Louis
SRR10192305	AD-127	1906-1907-AD220r1-aim2-run1_S21_L001_R1_001.fastq.gz	1906	465	1906-ADcohort	77	NCI	Female	University of Washington at St. Louis
SRR10192486	AD-270	3264-NCI-kentucky-plasma-r1_S7_L001_R1_001.fastq.gz	3264	756	3264-ADcohort	77	NCI	Male	University of Kentucky
SRR10192484	AD-271	3264-NCI-kentucky-plasma-r2_S30_L001_R1_001.fastq.gz	3264	756	3264-ADcohort	77	NCI	Male	University of Kentucky
SRR10192457	AD-296	5647-NCI-GEMs-Indiana-plasma-r1_S37_L001_R1_001.fastq.gz	5647	1007	5647-ADcohort	77	NCI	Female	GEMs (Indiana)
SRR10192456	AD-297	5647-NCI-GEMs-Indiana-plasma-r2_S44_L001_R1_001.fastq.gz	5647	1007	5647-ADcohort	77	NCI	Female	GEMs (Indiana)
SRR10192428	AD-321	5665-AD341r1-aim2-run3_S9_L001_R1_001.fastq.gz	5665	1025	5665-ADcohort	77	NCI	Male	GEMs (Indiana)
SRR10192427	AD-322	5666-AD252r1-aim2-run2_S33_L001_R1_001.fastq.gz	5666	1026	5666-ADcohort	77	NCI	Female	GEMs (Indiana)
SRR10192420	AD-329	5673-AD297r1-aim2-run1_S33_L001_R1_001.fastq.gz	5673	1033	5673-ADcohort	77	NCI	Male	GEMs (Indiana)
SRR10192419	AD-330	5683-NCI-GEMs-Indiana-plasma-r1_S25_L001_R1_001.fastq.gz	5683	1034	5683-ADcohort	77	NCI	Female	GEMs (Indiana)
SRR10192417	AD-331	5683-NCI-GEMs-Indiana-plasma-r2_S32_L001_R1_001.fastq.gz	5683	1034	5683-ADcohort	77	NCI	Female	GEMs (Indiana)
SRR10192413	AD-335	5767-NCI-GEMs-Indiana-plasma-r1_S26_L001_R1_001.fastq.gz	5767	1030	5767-ADcohort	77	NCI	Female	GEMs (Indiana)
SRR10192412	AD-336	5767-NCI-GEMs-Indiana-plasma-r2_S33_L001_R1_001.fastq.gz	5767	1030	5767-ADcohort	77	NCI	Female	GEMs (Indiana)
SRR10192434	AD-316	5660-AD309r1-aim2-run1_S46_L001_R1_001.fastq.gz	5660	1020	5660-ADcohort	78	NCI	Female	GEMs (Indiana)
SRR10192316	AD-117	1854-1882-AD232r1-aim2-run2_S12_L001_R1_001.fastq.gz	1854	451	1854-ADcohort	79	NCI	Female	University of Washington at St. Louis
SRR10192459	AD-294	5645-NormalControl-GEMs-Indiana-plasma-r1_S38_L001_R1_001.fastq.gz	5645	1005	5645-ADcohort	79	NCI	Female	GEMs (Indiana)
SRR10192458	AD-295	5645-NormalControl-GEMs-Indiana-plasma-r2_S45_L001_R1_001.fastq.gz	5645	1005	5645-ADcohort	79	NCI	Female	GEMs (Indiana)
SRR10192441	AD-310	5655-NormalControl-GEMs-Indiana-plasma-r1_S24_L001_R1_001.fastq.gz	5655	1015	5655-ADcohort	79	NCI	Male	GEMs (Indiana)
SRR10192439	AD-311	5655-NormalControl-GEMs-Indiana-plasma-r2_S47_L001_R1_001.fastq.gz	5655	1015	5655-ADcohort	79	NCI	Male	GEMs (Indiana)
SRR10192438	AD-312	5656-AD298r1-aim2-run1_S34_L001_R1_001.fastq.gz	5656	1016	5656-ADcohort	79	NCI	Male	GEMs (Indiana)
SRR10192437	AD-313	5657-AD350r1-aim2-run4_S18_L001_R1_001.fastq.gz	5657	1017	5657-ADcohort	79	NCI	Female	GEMs (Indiana)
SRR10192436	AD-314	5658-NCI-GEMs-Indiana-plasma-r1_S44_L001_R1_001.fastq.gz	5658	1018	5658-ADcohort	79	NCI	Male	GEMs (Indiana)
SRR10192435	AD-315	5658-NCI-GEMs-Indiana-plasma-r2_S13_L001_R1_001.fastq.gz	5658	1018	5658-ADcohort	79	NCI	Male	GEMs (Indiana)
SRR10192424	AD-325	5669-NCI-GEMs-Indiana-plasma-r1_S45_L001_R1_001.fastq.gz	5669	1029	5669-ADcohort	79	NCI	Female	GEMs (Indiana)
SRR10192423	AD-326	5669-NCI-GEMs-Indiana-plasma-r2_S14_L001_R1_001.fastq.gz	5669	1029	5669-ADcohort	79	NCI	Female	GEMs (Indiana)
SRR10192415	AD-333	5706-NCI-GEMs-Indiana-plasma-r1_S43_L001_R1_001.fastq.gz	5706	1036	5706-ADcohort	79	NCI	Male	GEMs (Indiana)
SRR10192414	AD-334	5706-NCI-GEMs-Indiana-plasma-r2_S12_L001_R1_001.fastq.gz	5706	1036	5706-ADcohort	79	NCI	Male	GEMs (Indiana)
SRR10192344	AD-94	17931-AD218-aim2-run6_S42_L001_R1_001.fastq.gz	17931	2640	17931-ADcohort	80	NCI	Male	BioIVT
SRR10192343	AD-95	17931-AD218r1-aim2-run1_S19_L001_R1_001.fastq.gz	17931	2640	17931-ADcohort	80	NCI	Male	BioIVT
SRR10192314	AD-119	1888-1889-AD271r1-aim2-run4_S5_L001_R1_001.fastq.gz	1888	456	1888-ADcohort	80	NCI	Female	University of Washington at St. Louis
SRR10192297	AD-134	1922-1923-AD259r1-aim2-run2_S40_L001_R1_001.fastq.gz	1922	473	1922-ADcohort	80	NCI	Male	University of Washington at St. Louis
SRR10192173	AD-246	3223-NCI-kentucky-plasma-r1_S11_L001_R1_001.fastq.gz	3223	776	3223-ADcohort	80	NCI	Female	University of Kentucky
SRR10192172	AD-247	3223-NCI-kentucky-plasma-r2_S21_L001_R1_001.fastq.gz	3223	776	3223-ADcohort	80	NCI	Female	University of Kentucky
SRR10192500	AD-257	3231-NCI-kentucky-plasma-r1_S12_L001_R1_001.fastq.gz	3231	784	3231-ADcohort	80	NCI	Female	University of Kentucky
SRR10192499	AD-258	3231-NCI-kentucky-plasma-r2_S22_L001_R1_001.fastq.gz	3231	784	3231-ADcohort	80	NCI	Female	University of Kentucky
SRR10192498	AD-259	3237-NCI-kentucky-plasma-r1_S20_L001_R1_001.fastq.gz	3237	790	3237-ADcohort	80	NCI	Male	University of Kentucky
SRR10192497	AD-260	3237-NCI-kentucky-plasma-r2_S43_L001_R1_001.fastq.gz	3237	790	3237-ADcohort	80	NCI	Male	University of Kentucky
SRR10192461	AD-292	5644-NormalControl-GEMs-Indiana-plasma-r1_S14_L001_R1_001.fastq.gz	5644	1004	5644-ADcohort	80	NCI	Male	GEMs (Indiana)
SRR10192460	AD-293	5644-NormalControl-GEMs-Indiana-plasma-r2_S24_L001_R1_001.fastq.gz	5644	1004	5644-ADcohort	80	NCI	Male	GEMs (Indiana)
SRR10192333	AD-101	17940-AD359-aim2-run3_S36_L001_R1_001.fastq.gz	17940	2649	17940-ADcohort	81	NCI	Male	BioIVT
SRR10192475	AD-280	3347-NCI-kentucky-plasma-r1_S54_L001_R1_001.fastq.gz	3347	768	3347-ADcohort	81	NCI	Male	University of Kentucky
SRR10192473	AD-281	3347-NCI-kentucky-plasma-r2_S23_L001_R1_001.fastq.gz	3347	768	3347-ADcohort	81	NCI	Male	University of Kentucky
SRR10192455	AD-298	5649-NormalControl-GEMs-Indiana-plasma-r1_S13_L001_R1_001.fastq.gz	5649	1009	5649-ADcohort	81	NCI	Male	GEMs (Indiana)
SRR10192454	AD-299	5649-NormalControl-GEMs-Indiana-plasma-r2_S23_L001_R1_001.fastq.gz	5649	1009	5649-ADcohort	81	NCI	Male	GEMs (Indiana)
SRR10192443	AD-308	5654-NCI-GEMs-Indiana-plasma-r1_S49_L001_R1_001.fastq.gz	5654	1014	5654-ADcohort	81	NCI	Female	GEMs (Indiana)
SRR10192442	AD-309	5654-NCI-GEMs-Indiana-plasma-r2_S2_L001_R1_001.fastq.gz	5654	1014	5654-ADcohort	81	NCI	Female	GEMs (Indiana)
SRR10192328	AD-106	17947-AD286r1-aim2-run3_S21_L001_R1_001.fastq.gz	17947	2656	17947-ADcohort	82	NCI	Female	BioIVT
SRR10192495	AD-261	3240-NCI-kentucky-plasma-r1_S3_L001_R1_001.fastq.gz	3240	773	3240-ADcohort	82	NCI	Female	University of Kentucky
SRR10192494	AD-262	3240-NCI-kentucky-plasma-r2_S13_L001_R1_001.fastq.gz	3240	773	3240-ADcohort	82	NCI	Female	University of Kentucky
SRR10192465	AD-289	3368-NCI-kentucky-plasma-r1_S40_L001_R1_001.fastq.gz	3368	752	3368-ADcohort	82	NCI	Male	University of Kentucky
SRR10192464	AD-290	3368-NCI-kentucky-plasma-r2_S9_L001_R1_001.fastq.gz	3368	752	3368-ADcohort	82	NCI	Male	University of Kentucky
SRR10192449	AD-302	5651-NCI-GEMs-Indiana-plasma-r1_S48_L001_R1_001.fastq.gz	5651	1011	5651-ADcohort	82	NCI	Male	GEMs (Indiana)
SRR10192448	AD-303	5651-NCI-GEMs-Indiana-plasma-r2_S1_L001_R1_001.fastq.gz	5651	1011	5651-ADcohort	82	NCI	Male	GEMs (Indiana)
SRR10192433	AD-317	5661-NormalControl-GEMs-Indiana-plasma-r1_S6_L001_R1_001.fastq.gz	5661	1021	5661-ADcohort	82	NCI	Female	GEMs (Indiana)
SRR10192432	AD-318	5661-NormalControl-GEMs-Indiana-plasma-r2_S16_L001_R1_001.fastq.gz	5661	1021	5661-ADcohort	82	NCI	Female	GEMs (Indiana)
SRR10192288	AD-142	1936-1937-AD231r1-aim2-run2_S11_L001_R1_001.fastq.gz	1936	480	1936-ADcohort	83	NCI	Female	University of Washington at St. Louis
SRR10192166	AD-252	3227-NCI-kentucky-plasma-r1_S35_L001_R1_001.fastq.gz	3227	780	3227-ADcohort	83	NCI	Female	University of Kentucky
SRR10192165	AD-253	3228-NCI-kentucky-plasma-r1_S22_L001_R1_001.fastq.gz	3228	781	3228-ADcohort	83	NCI	Male	University of Kentucky
SRR10192338	AD-254	3228-NCI-kentucky-plasma-r2_S45_L001_R1_001.fastq.gz	3228	781	3228-ADcohort	83	NCI	Male	University of Kentucky
SRR10192502	AD-255	3229-NCI-kentucky-plasma-r1_S1_L001_R1_001.fastq.gz	3229	782	3229-ADcohort	83	NCI	Female	University of Kentucky
SRR10192501	AD-256	3229-NCI-kentucky-plasma-r2_S11_L001_R1_001.fastq.gz	3229	782	3229-ADcohort	83	NCI	Female	University of Kentucky
SRR10192492	AD-264	3246-NCI-kentucky-plasma-r1_S2_L001_R1_001.fastq.gz	3246	774	3246-ADcohort	83	NCI	Female	University of Kentucky
SRR10192491	AD-265	3246-NCI-kentucky-plasma-r2_S12_L001_R1_001.fastq.gz	3246	774	3246-ADcohort	83	NCI	Female	University of Kentucky
SRR10192445	AD-306	5653-NCI-GEMs-Indiana-plasma-r1_S23_L001_R1_001.fastq.gz	5653	1013	5653-ADcohort	83	NCI	Female	GEMs (Indiana)
SRR10192444	AD-307	5653-NCI-GEMs-Indiana-plasma-r2_S46_L001_R1_001.fastq.gz	5653	1013	5653-ADcohort	83	NCI	Female	GEMs (Indiana)
SRR10192426	AD-323	5668-NormalControl-GEMs-Indiana-plasma-r1_S5_L001_R1_001.fastq.gz	5668	1028	5668-ADcohort	83	NCI	Male	GEMs (Indiana)
SRR10192425	AD-324	5668-NormalControl-GEMs-Indiana-plasma-r2_S15_L001_R1_001.fastq.gz	5668	1028	5668-ADcohort	83	NCI	Male	GEMs (Indiana)
SRR10192171	AD-248	3225-NCI-kentucky-plasma-r1_S24_L001_R1_001.fastq.gz	3225	778	3225-ADcohort	84	NCI	Female	University of Kentucky
SRR10192170	AD-249	3225-NCI-kentucky-plasma-r2_S31_L001_R1_001.fastq.gz	3225	778	3225-ADcohort	84	NCI	Female	University of Kentucky
SRR10192481	AD-274	3272-NCI-kentucky-plasma-r1_S41_L001_R1_001.fastq.gz	3272	757	3272-ADcohort	84	NCI	Female	University of Kentucky
SRR10192480	AD-275	3272-NCI-kentucky-plasma-r2_S10_L001_R1_001.fastq.gz	3272	757	3272-ADcohort	84	NCI	Female	University of Kentucky
SRR10192431	AD-319	5664-NCI-GEMs-Indiana-plasma-r1_S12_L001_R1_001.fastq.gz	5664	1024	5664-ADcohort	84	NCI	Female	GEMs (Indiana)
SRR10192430	AD-320	5664-NCI-GEMs-Indiana-plasma-r2_S35_L001_R1_001.fastq.gz	5664	1024	5664-ADcohort	84	NCI	Female	GEMs (Indiana)
SRR10192453	AD-300	5650-NormalControl-GEMs-Indiana-plasma-r1_S4_L001_R1_001.fastq.gz	5650	1010	5650-ADcohort	85	NCI	Female	GEMs (Indiana)
SRR10192450	AD-301	5650-NormalControl-GEMs-Indiana-plasma-r2_S14_L001_R1_001.fastq.gz	5650	1010	5650-ADcohort	85	NCI	Female	GEMs (Indiana)
SRR10192422	AD-327	5672-NCI-GEMs-Indiana-plasma-r1_S10_L001_R1_001.fastq.gz	5672	1032	5672-ADcohort	85	NCI	Male	GEMs (Indiana)
SRR10192421	AD-328	5672-NCI-GEMs-Indiana-plasma-r2_S33_L001_R1_001.fastq.gz	5672	1032	5672-ADcohort	85	NCI	Male	GEMs (Indiana)
SRR10192339	AD-99	17937-AD293r1-aim2-run1_S29_L001_R1_001.fastq.gz	17937	2646	17937-ADcohort	86	NCI	Male	BioIVT
SRR10192326	AD-108	17949-AD365-aim2-run3_S42_L001_R1_001.fastq.gz	17949	2658	17949-ADcohort	86	NCI	Male	BioIVT
SRR10192327	AD-107	17948-AD274r1-aim2-run4_S8_L001_R1_001.fastq.gz	17948	2657	17948-ADcohort	87	NCI	Female	BioIVT
SRR10192479	AD-276	3295-NCI-kentucky-plasma-r1_S42_L001_R1_001.fastq.gz	3295	771	3295-ADcohort	87	NCI	Female	University of Kentucky
SRR10192478	AD-277	3295-NCI-kentucky-plasma-r2_S11_L001_R1_001.fastq.gz	3295	771	3295-ADcohort	87	NCI	Female	University of Kentucky
SRR10192330	AD-104	17944-AD226r1-aim2-run3_S27_L001_R1_001.fastq.gz	17944	2653	17944-ADcohort	88	NCI	Female	BioIVT
SRR10192487	AD-269	3260-AD333r1-aim2-run3_S1_L001_R1_001.fastq.gz	3260	758	3260-ADcohort	89	NCI	Male	University of Kentucky
SRR10192477	AD-278	3335-NCI-kentucky-plasma-r1_S34_L001_R1_001.fastq.gz	3335	770	3335-ADcohort	89	NCI	Male	University of Kentucky
SRR10192476	AD-279	3335-NCI-kentucky-plasma-r2_S41_L001_R1_001.fastq.gz	3335	770	3335-ADcohort	89	NCI	Male	University of Kentucky
SRR10192468	AD-286	3362-NCI-kentucky-plasma-r1_S21_L001_R1_001.fastq.gz	3362	751	3362-ADcohort	89	NCI	Female	University of Kentucky
SRR10192467	AD-287	3362-NCI-kentucky-plasma-r2_S44_L001_R1_001.fastq.gz	3362	751	3362-ADcohort	89	NCI	Female	University of Kentucky
SRR10192483	AD-272	3267-NCI-kentucky-plasma-r1_S36_L001_R1_001.fastq.gz	3267	755	3267-ADcohort	90	NCI	Male	University of Kentucky
SRR10192482	AD-273	3267-NCI-kentucky-plasma-r2_S43_L001_R1_001.fastq.gz	3267	755	3267-ADcohort	90	NCI	Male	University of Kentucky
SRR10192447	AD-304	5652-NCI-GEMs-Indiana-plasma-r1_S11_L001_R1_001.fastq.gz	5652	1012	5652-ADcohort	90	NCI	Male	GEMs (Indiana)
SRR10192446	AD-305	5652-NCI-GEMs-Indiana-plasma-r2_S34_L001_R1_001.fastq.gz	5652	1012	5652-ADcohort	90	NCI	Male	GEMs (Indiana)
SRR10192490	AD-266	3248-NCI-kentucky-plasma-r1_S9_L001_R1_001.fastq.gz	3248	772	3248-ADcohort	93	NCI	Female	University of Kentucky
SRR10192489	AD-267	3248-NCI-kentucky-plasma-r2_S32_L001_R1_001.fastq.gz	3248	772	3248-ADcohort	93	NCI	Female	University of Kentucky
SRR10192169	AD-250	3226-NCI-kentucky-plasma-r1_S8_L001_R1_001.fastq.gz	3226	779	3226-ADcohort	95	NCI	Female	University of Kentucky
SRR10192167	AD-251	3226-NCI-kentucky-plasma-r2_S31_L001_R1_001.fastq.gz	3226	779	3226-ADcohort	95	NCI	Female	University of Kentucky
SRR10192488	AD-268	3257-AD253r1-aim2-run2_S34_L001_R1_001.fastq.gz	3257	769	3257-ADcohort	96	NCI	Male	University of Kentucky
SRR10192357	AD-82	17921-AD300r1-aim2-run1_S36_L001_R1_001.fastq.gz	17921	2630	17921-ADcohort	101	NCI	Female	BioIVT
SRR10192358	AD-81	17906-AD367-aim2-run3_S44_L001_R1_001.fastq.gz	17906	2617	17906-ADcohort	0	None	Unknown	Unknown
