# Supplementary material for: Integrative single-cell and cell-free plasma RNA transcriptomics identifies biomarkers for early non-invasive AD screening
Source: Front Aging Neurosci. 2025 May 30;17:1571783. doi: 10.3389/fnagi.2025.1571783 (PMC12162594; doi:10.3389/fnagi.2025.1571783)
Supplement: Supplementary file 2 [file Table_2.xlsx]

## Sheet: ALL_DEGs
symbols	baseMean	log2FoldChange	lfcSE	stat	pvalue	padj	regulated
A1BG-AS1	1.70207	-0.812921	0.554048	-1.46724	0.142311	0.316106	Not
A1CF	7.4128	-0.247217	0.395562	-0.624977	0.531986	0.706243	Not
A2M	613.523	-0.172643	0.0977213	-1.76669	0.0772805	0.217334	Not
A2ML1	14.2308	-1.25765	0.430538	-2.92111	0.0034879	0.0304371	Down
A3GALT2	2.95204	-1.83691	0.968076	-1.89749	0.0577636	0.180767	Not
A4GALT	74.3894	-0.276084	0.227847	-1.21171	0.225624	0.421768	Not
A4GNT	2.62106	-1.01839	0.942712	-1.08028	0.280018	0.482162	Not
AAAS	73.6823	-0.0954165	0.133985	-0.712141	0.476377	0.660928	Not
AACS	78.9077	-0.314634	0.179534	-1.7525	0.0796871	0.221629	Not
AACSP1	1.08131	-2.3623	0.732726	-3.22399	0.0012642	0.0153463	Down
AADAC	2.37827	-2.01285	0.679299	-2.96313	0.00304524	0.0277454	Down
AADACL2	1.33033	-1.09439	1.22343	-0.894527	0.37104	0.570935	Not
AADACL3	5.19627	-1.76587	0.625339	-2.82386	0.00474489	0.0373233	Down
AADACL4	3.86297	-1.59378	0.880784	-1.80951	0.0703725	0.204932	Not
AADAT	6.25242	-2.28355	0.60443	-3.77802	0.000158082	0.00381632	Down
AAGAB	282.657	-0.115522	0.0826901	-1.39705	0.162398	0.345131	Not
AAK1	259.306	0.0803031	0.100153	0.801801	0.422668	0.616228	Not
AAMDC	31.582	-0.0759003	0.189487	-0.400557	0.688746	0.820442	Not
AAMP	279.647	0.226397	0.0981525	2.30658	0.0210781	0.0962129	Not
AANAT	5.60515	-0.643192	0.665684	-0.966211	0.333938	0.535945	Not
AAR2	101.582	-0.0696699	0.113219	-0.615357	0.538319	0.71123	Not
AARD	3.13991	-1.78024	0.786814	-2.2626	0.0236605	0.103433	Not
AARS1	306.365	0.14358	0.0922069	1.55715	0.119435	0.284389	Not
AARS2	38.358	0.15162	0.226834	0.668418	0.503867	0.682464	Not
AARSD1	1.88374	-1.49252	0.795788	-1.87552	0.0607206	0.186603	Not
AASDH	60.8788	0.206856	0.141108	1.46594	0.142665	0.316586	Not
AASDHPPT	151.542	0.166456	0.118913	1.39982	0.161567	0.344309	Not
AASS	45.1317	-0.450407	0.199258	-2.26043	0.0237949	0.103779	Not
AATBC	0.99941	0.812561	0.473667	1.71547	0.0862594	0.233535	Not
AATF	338.152	0.139959	0.0816654	1.71381	0.0865636	0.233834	Not
AATK	117.146	0.154052	0.219222	0.702719	0.482231	0.665878	Not
ABAT	161.778	-0.285876	0.159677	-1.79034	0.0733985	0.210278	Not
ABCA1	76.0672	-0.332457	0.200837	-1.65535	0.0978527	0.252959	Not
ABCA10	10.2437	-0.508446	0.352459	-1.44257	0.149142	0.3256	Not
ABCA12	10.5416	-1.62234	0.453004	-3.5813	0.000341895	0.00628824	Down
ABCA13	97.1684	0.181374	0.207962	0.872149	0.383127	0.581124	Not
ABCA17P	0.756821	-1.71552	0.821452	-2.0884	0.0367616	0.136245	Not
ABCA2	157.435	-0.11175	0.238499	-0.468556	0.639387	0.787445	Not
ABCA3	273.587	-0.652676	0.193046	-3.38093	0.000722403	0.0105887	Down
ABCA4	14.2359	-1.30868	0.342454	-3.82147	0.00013266	0.003365	Down
ABCA5	39.5367	-0.484634	0.216576	-2.23771	0.0252401	0.107653	Not
ABCA6	21.8833	-0.355362	0.329039	-1.08	0.280142	0.482298	Not
ABCA7	206.937	-0.297643	0.181694	-1.63815	0.10139	0.258068	Not
ABCA8	8.87603	-0.265037	0.472116	-0.561381	0.574538	0.740857	Not
ABCA9	13.4731	-0.22957	0.368405	-0.623145	0.533189	0.706895	Not
ABCB1	43.6188	-0.13007	0.192699	-0.674989	0.499683	0.679467	Not
ABCB10	90.5188	-0.281344	0.134344	-2.09421	0.0362416	0.135214	Not
ABCB11	6.61808	-1.38929	0.469685	-2.95791	0.0030973	0.0281285	Down
ABCB4	38.6731	0.375075	0.206351	1.81766	0.0691167	0.202875	Not
ABCB5	13.6887	-1.72068	0.379112	-4.53872	5.65966e-06	0.000407673	Down
ABCB6	8.48764	-0.759073	0.354056	-2.14394	0.0320379	0.125344	Not
ABCB7	140.215	-0.0896209	0.107687	-0.832238	0.405275	0.600462	Not
ABCB8	37.3265	-0.388783	0.269542	-1.44238	0.149194	0.3256	Not
ABCB9	18.0234	-0.809676	0.338175	-2.39425	0.0166543	0.0830828	Not
ABCC1	768.678	-0.456079	0.122172	-3.7331	0.00018914	0.00428827	Down
ABCC10	56.5508	-0.162323	0.232509	-0.698138	0.485091	0.66833	Not
ABCC11	12.5543	-1.21472	0.476274	-2.55046	0.0107582	0.0628874	Not
ABCC12	10.8704	-1.50625	0.506131	-2.97601	0.00292027	0.0269364	Down
ABCC13	40.8405	0.0649421	0.225546	0.287932	0.773399	0.876417	Not
ABCC2	17.0403	-0.98169	0.319533	-3.07227	0.00212439	0.0216024	Down
ABCC3	1317.43	-0.340928	0.260877	-1.30686	0.191261	0.381971	Not
ABCC4	1639.93	-0.50548	0.194622	-2.59724	0.0093976	0.0577569	Not
ABCC5	133.827	-0.695563	0.162176	-4.28894	1.79526e-05	0.000869234	Down
ABCC6	14.7746	-0.800842	0.330433	-2.42361	0.015367	0.0789809	Not
ABCC6P1	2.82089	-1.57301	0.746734	-2.10653	0.0351586	0.132731	Not
ABCC8	15.1174	-1.8044	0.378018	-4.77333	1.81207e-06	0.000195109	Down
ABCC9	15.131	-0.846305	0.398639	-2.12299	0.0337548	0.129512	Not
ABCD1	92.7775	0.177999	0.194249	0.916345	0.359486	0.560746	Not
ABCD2	44.9616	-0.00550808	0.230065	-0.0239414	0.980899	0.99024	Not
ABCD3	157.083	-0.128518	0.113708	-1.13025	0.25837	0.457509	Not
ABCD4	68.2257	-0.0833365	0.177435	-0.469674	0.638588	0.787023	Not
ABCE1	129.053	0.0875323	0.126182	0.693697	0.487873	0.670343	Not
ABCF1	328.605	0.191441	0.0849096	2.25464	0.024156	0.104845	Not
ABCF2	147.075	0.256163	0.10987	2.33152	0.019726	0.0922034	Not
ABCF2P1	1.24736	-1.88798	0.701466	-2.69148	0.00711352	0.0482632	Down
ABCF3	182.121	0.0417951	0.124618	0.335387	0.737333	0.853896	Not
ABCG1	91.5449	-0.0490091	0.205691	-0.238265	0.811675	0.900685	Not
ABCG2	59.2865	-0.294118	0.173347	-1.69671	0.0897524	0.239496	Not
ABCG4	11.8138	-1.90631	0.440554	-4.32707	1.51108e-05	0.000779017	Down
ABCG5	4.91876	-1.95768	0.53426	-3.66428	0.000248031	0.00509214	Down
ABCG8	6.70108	-1.07581	0.505012	-2.13026	0.0331501	0.128096	Not
ABHD1	7.72679	-0.495869	0.561851	-0.882564	0.377472	0.57603	Not
ABHD10	95.3902	0.105812	0.125531	0.842914	0.399276	0.595415	Not
ABHD11	39.5161	-0.206432	0.203357	-1.01512	0.310047	0.513114	Not
ABHD12	37.2392	-0.425176	0.156515	-2.71652	0.00659718	0.0461847	Down
ABHD12B	5.96179	-0.956692	0.447292	-2.13885	0.0324477	0.126541	Not
ABHD13	67.2073	-0.140234	0.191078	-0.733909	0.463004	0.650352	Not
ABHD14A	12.0373	-0.00263107	0.292185	-0.0090048	0.992815	0.996575	Not
ABHD14B	141.067	0.0264216	0.0768619	0.343754	0.731031	0.850658	Not
ABHD15	32.6996	-0.058331	0.183535	-0.317819	0.750622	0.862185	Not
ABHD16A	12.8458	-0.694392	0.22701	-3.05885	0.00222186	0.0222111	Down
ABHD17A	420.77	-0.0434036	0.141617	-0.306486	0.759235	0.867931	Not
ABHD17B	130.51	-0.319987	0.127835	-2.50312	0.0123104	0.0686335	Not
ABHD17C	34.8218	0.04674	0.255328	0.183059	0.854752	0.92442	Not
ABHD18	194.018	-0.538493	0.121211	-4.4426	8.88775e-06	0.000556777	Down
ABHD2	1043.04	-0.386708	0.0942313	-4.10382	4.06388e-05	0.00151921	Down
ABHD3	47.3976	-0.475538	0.171679	-2.76992	0.00560702	0.0412652	Down
ABHD4	409.014	-0.291501	0.148212	-1.96678	0.0492081	0.162817	Not
ABHD5	164.71	-0.0450366	0.113124	-0.398116	0.690544	0.821734	Not
ABHD6	31.6801	0.197621	0.215544	0.916849	0.359222	0.560425	Not
ABHD8	50.4463	-0.0173858	0.182467	-0.0952816	0.924091	0.961533	Not
ABI1	1491.02	-0.29013	0.121251	-2.39281	0.01672	0.0831207	Not
ABI2	458.033	-0.263621	0.130312	-2.023	0.0430734	0.149733	Not
ABI3	300.991	0.193808	0.097749	1.98271	0.0473999	0.159411	Not
ABI3BP	25.1201	-0.260483	0.277283	-0.939412	0.347519	0.548778	Not
ABITRAM	99.0672	0.0178055	0.154966	0.114899	0.908525	0.953474	Not
ABL1	314.069	0.11862	0.121576	0.975686	0.32922	0.532106	Not
ABL2	179.509	0.0376615	0.108106	0.348376	0.727558	0.848421	Not
ABLIM1	1156.45	-0.112687	0.0847969	-1.3289	0.18388	0.372717	Not
ABLIM2	58.5241	-0.0251649	0.228186	-0.110282	0.912186	0.954864	Not
ABLIM3	2904.68	-0.154038	0.132358	-1.1638	0.244507	0.44254	Not
ABO	25.1065	-0.32031	0.296295	-1.08105	0.279675	0.48173	Not
ABR	1472.17	0.14044	0.11036	1.27256	0.203174	0.395501	Not
ABRA	5.1216	-1.17275	0.824138	-1.423	0.154735	0.333944	Not
ABRACL	387.905	0.0859061	0.113489	0.756958	0.449075	0.638496	Not
ABRAXAS1	84.7891	-0.213342	0.134718	-1.58362	0.11328	0.275349	Not
ABRAXAS2	214.227	-0.0664393	0.109763	-0.605299	0.54498	0.715689	Not
ABT1	133.733	0.216687	0.0953463	2.27263	0.0230484	0.101812	Not
ABTB1	1106.27	0.0518146	0.121973	0.424804	0.670979	0.808578	Not
ABTB2	33.7313	-0.547066	0.312014	-1.75334	0.079544	0.22141	Not
ACAA1	145.467	0.241076	0.114608	2.10348	0.0354234	0.133414	Not
ACAA2	149.218	-0.0437543	0.107882	-0.405575	0.685055	0.817628	Not
ACAA2P1	3.27018	-0.0827197	0.392111	-0.21096	0.832919	0.912116	Not
ACACA	157.994	-0.103635	0.12383	-0.836912	0.402642	0.598319	Not
ACACB	346.195	-0.0962154	0.139851	-0.687985	0.491462	0.673159	Not
ACAD10	85.3648	-0.645134	0.173278	-3.72311	0.000196781	0.0043884	Down
ACAD11	1.29272	1.29634	0.860633	1.50626	0.132001	0.301935	Not
ACAD8	86.6378	-0.20624	0.151019	-1.36566	0.172047	0.357748	Not
ACAD9	94.2432	0.0200837	0.144955	0.138551	0.889805	0.943851	Not
ACADL	3.11845	-0.307453	0.689672	-0.445796	0.655744	0.798503	Not
ACADM	370.365	-0.208733	0.103862	-2.00971	0.0444619	0.152532	Not
ACADS	66.895	-0.020601	0.15323	-0.134445	0.89305	0.9457	Not
ACADSB	68.7295	0.104098	0.133065	0.782315	0.434029	0.625885	Not
ACADVL	269.128	0.170439	0.0871326	1.95608	0.0504554	0.165504	Not
ACAN	18.392	-2.31609	0.396072	-5.84765	4.98581e-09	4.48138e-06	Down
ACAP1	402.981	0.167948	0.110312	1.52248	0.127889	0.296155	Not
ACAP2	1111.9	0.0127292	0.086551	0.147072	0.883075	0.940197	Not
ACAP3	116.204	-0.0936895	0.198529	-0.471919	0.636985	0.786434	Not
ACAT1	106.168	0.00745134	0.116096	0.0641824	0.948825	0.974903	Not
ACAT2	66.1065	-0.0281746	0.143636	-0.196153	0.84449	0.918753	Not
ACBD3	549.573	0.101004	0.0811282	1.24499	0.213134	0.407296	Not
ACBD4	28.7481	0.22105	0.211604	1.04464	0.29619	0.498545	Not
ACBD5	295.047	0.149702	0.0932245	1.60582	0.108313	0.268355	Not
ACBD6	118.273	-0.249017	0.111467	-2.23399	0.0254837	0.10829	Not
ACCS	43.8946	-0.225082	0.256746	-0.876671	0.380665	0.578721	Not
ACCSL	34.9522	-0.633264	0.350685	-1.80579	0.0709513	0.206015	Not
ACD	142.315	-0.0263683	0.140161	-0.188129	0.850776	0.922138	Not
ACE	49.1265	-0.151812	0.234708	-0.646812	0.517753	0.694492	Not
ACE2	2.44085	-0.945314	0.75525	-1.25166	0.210695	0.404541	Not
ACER1	4.11792	-1.39445	0.566235	-2.46266	0.013791	0.0736126	Not
ACER2	122.204	-0.480774	0.213564	-2.25119	0.0243733	0.105412	Not
ACER3	222.192	-0.451828	0.182244	-2.47925	0.013166	0.0716267	Not
ACHE	34.2189	-0.746723	0.288563	-2.58773	0.0096611	0.0586561	Not
ACIN1	983.125	0.254673	0.0873683	2.91494	0.00355761	0.0308889	Up
ACKR1	232.061	-0.273528	0.14939	-1.83096	0.0671062	0.198467	Not
ACKR2	31.6937	0.00917512	0.281612	0.0325807	0.974009	0.98685	Not
ACKR3	58.7945	-0.0152913	0.285701	-0.053522	0.957316	0.978715	Not
ACKR4	6.0872	0.234764	0.499106	0.47037	0.638091	0.786996	Not
ACLY	660.633	0.2073	0.0883755	2.34568	0.0189926	0.0902194	Not
ACMSD	4.26468	-0.577308	0.593272	-0.973091	0.330508	0.532922	Not
ACO1	85.8215	-0.145239	0.143009	-1.0156	0.309822	0.512909	Not
ACO2	237.789	0.0327972	0.126103	0.260082	0.794801	0.889745	Not
ACOD1	3.27291	-1.14907	0.657996	-1.74631	0.080757	0.223672	Not
ACOT1	5.75643	-0.00331993	0.538119	-0.0061695	0.995077	0.997393	Not
ACOT11	18.8334	-0.500679	0.34571	-1.44826	0.147543	0.32335	Not
ACOT12	4.40524	-0.922385	0.560912	-1.64444	0.100085	0.256338	Not
ACOT13	43.5394	0.0898121	0.153428	0.585369	0.5583	0.727359	Not
ACOT2	42.4336	0.0132946	0.212153	0.0626654	0.950033	0.97566	Not
ACOT4	8.13551	0.0270513	0.373338	0.0724578	0.942238	0.971858	Not
ACOT7	135.249	-0.217325	0.194363	-1.11814	0.263507	0.463914	Not
ACOT8	121.575	0.0322396	0.144589	0.222974	0.823556	0.907439	Not
ACOT9	120.069	-0.0147056	0.102929	-0.142872	0.886392	0.941885	Not
ACOX1	423.723	-0.0566429	0.088868	-0.637382	0.523876	0.699193	Not
ACOX2	13.3967	-0.569772	0.378481	-1.50542	0.132217	0.302158	Not
ACOX3	59.0353	0.268372	0.172685	1.55411	0.120158	0.285504	Not
ACOXL	8.28837	-1.78553	0.485326	-3.67903	0.000234121	0.0049031	Down
ACP1	632.306	-0.255241	0.0988748	-2.58145	0.00983851	0.0593497	Not
ACP2	72.3892	-0.267741	0.155423	-1.72266	0.0849499	0.231288	Not
ACP3	38.3266	-0.0130732	0.19452	-0.0672078	0.946416	0.973794	Not
ACP4	3.43777	-1.61067	0.709055	-2.27158	0.0231119	0.102005	Not
ACP5	58.9449	-0.198533	0.195337	-1.01636	0.309457	0.512571	Not
ACP6	18.213	-0.0338505	0.215856	-0.15682	0.875387	0.935952	Not
ACP7	5.82256	-2.02984	0.588894	-3.44686	0.000567141	0.00894318	Down
ACR	7.02773	-0.108109	0.467746	-0.231128	0.817215	0.903824	Not
ACRBP	1163.95	-0.56111	0.207474	-2.70449	0.00684102	0.0472833	Down
ACRP1	11.6633	-0.764507	0.601946	-1.27006	0.204064	0.396635	Not
ACRV1	2.76401	-0.58385	0.778932	-0.749552	0.453524	0.642304	Not
ACSBG1	124.728	-0.805882	0.274749	-2.93316	0.00335529	0.0296572	Down
ACSBG2	4.85775	-1.58572	0.52407	-3.02579	0.00247986	0.0240324	Down
ACSF2	43.6405	-0.030114	0.231585	-0.130035	0.896539	0.947261	Not
ACSF3	171.17	0.114213	0.160028	0.713706	0.475409	0.660364	Not
ACSL1	652.866	0.395921	0.138558	2.85745	0.00427065	0.0348863	Up
ACSL3	101.36	-0.0174939	0.159564	-0.109635	0.912699	0.955032	Not
ACSL4	878.89	-0.0321762	0.119427	-0.269422	0.787605	0.884867	Not
ACSL5	86.6481	-0.188326	0.126725	-1.48609	0.137254	0.309193	Not
ACSL6	67.7257	-0.22551	0.19845	-1.13636	0.255807	0.455064	Not
ACSM1	14.1197	-0.110092	0.410021	-0.268502	0.788313	0.885292	Not
ACSM2A	19.3471	-0.501245	0.361347	-1.38716	0.165394	0.348932	Not
ACSM2B	19.2811	-1.44592	0.397957	-3.63337	0.000279745	0.00556073	Down
ACSM3	25.5483	-0.254915	0.231617	-1.10059	0.271075	0.472234	Not
ACSM4	3.55528	-1.9967	0.671611	-2.973	0.00294903	0.0271056	Down
ACSM5	9.10674	-1.18633	0.376087	-3.15441	0.00160822	0.0179324	Down
ACSM6	4.31513	-0.956626	0.597943	-1.59986	0.109629	0.270287	Not
ACSS1	201.506	0.0228356	0.112191	0.203543	0.838711	0.915887	Not
ACSS2	111.335	0.0854614	0.125422	0.681389	0.495625	0.67604	Not
ACSS3	9.88842	-1.18165	0.389732	-3.03196	0.00242972	0.0236708	Down
ACTA1	3.21126	-0.865511	0.642696	-1.34669	0.17808	0.365076	Not
ACTA2	37.8323	-0.433661	0.244682	-1.77234	0.076338	0.215612	Not
ACTA2-AS1	0.938749	-0.325957	0.998399	-0.32648	0.744061	0.857986	Not
ACTB	107271	-0.207904	0.118274	-1.75781	0.0787793	0.22026	Not
ACTBL2	3.6674	-0.897375	0.849352	-1.05654	0.290722	0.492307	Not
ACTC1	5.989	-1.44969	0.48014	-3.01931	0.00253353	0.0244176	Down
ACTG1	11936.4	0.0261168	0.0844473	0.309268	0.757118	0.866421	Not
ACTG1P12	0.936933	-1.53012	1.27876	-1.19657	0.231476	0.428599	Not
ACTG1P14	2.67748	-1.40476	0.509917	-2.75487	0.00587153	0.0427191	Down
ACTG1P17	1.02347	0.860895	1.03059	0.835344	0.403524	0.599113	Not
ACTG1P19	0.883156	-2.03295	1.12871	-1.80113	0.0716818	0.207244	Not
ACTG1P23	1.30083	-1.713	1.04868	-1.63348	0.102368	0.259822	Not
ACTG2	5.76033	-0.261527	0.495189	-0.528137	0.597404	0.757667	Not
ACTL6A	120.194	0.211566	0.128025	1.65254	0.0984252	0.253737	Not
ACTL6B	8.43465	-1.33323	0.633233	-2.10543	0.0352541	0.13297	Not
ACTL7A	2.85613	-1.61309	0.856048	-1.88435	0.0595182	0.184084	Not
ACTL7B	7.2329	-1.72091	0.771405	-2.23087	0.0256896	0.108879	Not
ACTL8	3.08343	-2.19012	0.83309	-2.62891	0.00856591	0.054689	Not
ACTL9	3.45573	-1.75707	1.03171	-1.70307	0.0885543	0.237443	Not
ACTN1	5861.06	-0.251317	0.185285	-1.35638	0.174978	0.361335	Not
ACTN2	9.57792	-1.99314	0.464689	-4.28919	1.79328e-05	0.000869234	Down
ACTN3	14.8984	-1.01203	0.526189	-1.92333	0.054439	0.174213	Not
ACTN4	2262.74	0.205327	0.0889072	2.30945	0.0209185	0.0958637	Not
ACTN4P1	1.92805	-0.46151	0.484299	-0.952945	0.340618	0.542287	Not
ACTR10	501.387	-0.379871	0.132618	-2.8644	0.00417799	0.034435	Down
ACTR1A	310.928	0.0967012	0.066292	1.45872	0.144643	0.319331	Not
ACTR1B	316.666	0.128637	0.105789	1.21597	0.223996	0.419902	Not
ACTR2	2957.18	0.116696	0.0701347	1.66389	0.0961351	0.25005	Not
ACTR3	2418.81	-0.00492991	0.0814744	-0.0605087	0.951751	0.976454	Not
ACTR3B	465.77	-0.57023	0.18733	-3.04398	0.00233468	0.0230597	Down
ACTR3C	46.687	-0.689867	0.26224	-2.63067	0.00852168	0.0545414	Not
ACTR3P2	1.89741	-1.4734	0.447708	-3.29098	0.000998394	0.0131799	Down
ACTR5	30.833	-0.117047	0.19833	-0.59016	0.555083	0.724572	Not
ACTR6	80.3894	-0.191581	0.155523	-1.23185	0.218007	0.413094	Not
ACTR8	215.568	-0.0676596	0.0944891	-0.716057	0.473956	0.659405	Not
ACTRT1	1.10674	0.058459	1.25982	0.0464028	0.962989	0.981747	Not
ACTRT2	3.22036	-2.69609	0.909794	-2.96341	0.0030425	0.027736	Down
ACTRT3	6.01594	-0.639525	0.52376	-1.22103	0.222076	0.417475	Not
ACVR1	419.77	-0.476981	0.202825	-2.35169	0.0186886	0.0895265	Not
ACVR1B	89.2422	-0.102556	0.159515	-0.642927	0.520272	0.696695	Not
ACVR1C	9.31244	0.0216796	0.473829	0.045754	0.963506	0.981929	Not
ACVR2A	923.873	-0.975179	0.186877	-5.21829	1.8058e-07	4.70284e-05	Down
ACVR2B	17.6022	0.0706045	0.30023	0.235168	0.814078	0.902431	Not
ACVRL1	105.026	0.00521678	0.184761	0.0282353	0.977474	0.988445	Not
ACY1	3.56688	-0.350365	0.471169	-0.743608	0.457113	0.645478	Not
ACY3	11.5296	-0.141222	0.392578	-0.359731	0.719048	0.843015	Not
ACYP1	25.0537	0.102096	0.259113	0.394021	0.693565	0.824015	Not
ACYP2	37.5873	-0.0533289	0.160571	-0.332121	0.739798	0.855647	Not
ADA	114.814	0.118624	0.125559	0.944763	0.34478	0.546137	Not
ADA2	204.702	0.03604	0.124595	0.289257	0.772385	0.876082	Not
ADAD1	1.94973	-1.52382	0.821535	-1.85484	0.0636184	0.191634	Not
ADAD2	4.00926	-1.6345	0.590071	-2.77	0.00560559	0.0412652	Down
ADAL	69.2888	-0.44646	0.180879	-2.46828	0.0135762	0.0729559	Not
ADAM10	806.375	-0.192816	0.129678	-1.48688	0.137047	0.308961	Not
ADAM11	19.4332	-2.02518	0.465451	-4.351	1.35518e-05	0.000722053	Down
ADAM12	27.8976	-0.934964	0.331937	-2.81669	0.00485213	0.037895	Down
ADAM15	122.923	0.0279991	0.148687	0.188309	0.850634	0.922107	Not
ADAM17	212.072	-0.424515	0.110779	-3.83208	0.000127063	0.00328031	Down
ADAM18	3.98192	-1.31627	0.806237	-1.63261	0.102552	0.260033	Not
ADAM19	158.114	0.200055	0.146321	1.36723	0.171553	0.357186	Not
ADAM2	2.16258	-1.4242	0.863771	-1.64882	0.0991846	0.254808	Not
ADAM20	5.26346	-0.939449	0.752057	-1.24917	0.211602	0.405653	Not
ADAM20P1	1.07929	0.146072	1.15458	0.126516	0.899323	0.948702	Not
ADAM21	3.99287	-1.78803	0.713511	-2.50596	0.0122118	0.0683419	Not
ADAM21P1	6.92464	-1.43744	0.911681	-1.57669	0.114867	0.277736	Not
ADAM22	47.6592	-0.929099	0.21642	-4.29303	1.7625e-05	0.000862488	Down
ADAM23	15.5466	-0.379306	0.395378	-0.959352	0.337381	0.538909	Not
ADAM28	75.5644	0.541992	0.20357	2.66243	0.00775785	0.0513773	Not
ADAM29	5.29506	-1.04277	0.793119	-1.31477	0.188589	0.378661	Not
ADAM30	3.82529	-0.458993	0.743856	-0.617046	0.537204	0.710572	Not
ADAM32	58.7989	-0.449917	0.231624	-1.94244	0.0520835	0.168607	Not
ADAM33	7.89595	-1.4947	0.48726	-3.06756	0.00215814	0.0218487	Down
ADAM6	0.917309	-2.36598	1.12269	-2.10742	0.0350815	0.132537	Not
ADAM7	5.09043	-1.12626	0.674096	-1.67077	0.0947672	0.247896	Not
ADAM8	233.201	0.156358	0.188053	0.831458	0.405715	0.600684	Not
ADAM9	438.898	-0.242913	0.19786	-1.2277	0.219559	0.414961	Not
ADAMDEC1	6.22115	-0.0359162	0.581626	-0.0617513	0.950761	0.976165	Not
ADAMTS1	216.107	0.0582215	0.149551	0.389308	0.697048	0.826456	Not
ADAMTS10	49.0022	-0.888647	0.315559	-2.8161	0.00486104	0.0379104	Down
ADAMTS12	17.5808	-1.0617	0.381502	-2.78295	0.00538676	0.0403662	Down
ADAMTS13	19.2056	-1.30902	0.36545	-3.58194	0.000341054	0.00628327	Down
ADAMTS14	12.2208	-1.56833	0.412353	-3.80337	0.000142741	0.00355528	Down
ADAMTS15	14.455	-1.20368	0.512336	-2.34939	0.018804	0.0897341	Not
ADAMTS16	7.65545	-2.45393	0.489108	-5.01715	5.24432e-07	8.53668e-05	Down
ADAMTS17	48.616	-0.125489	0.223614	-0.561185	0.574672	0.740937	Not
ADAMTS18	14.0876	-1.13643	0.388538	-2.9249	0.00344568	0.0301832	Down
ADAMTS19	5.07965	-1.58148	0.596423	-2.6516	0.0080111	0.0525757	Not
ADAMTS2	16.2942	-1.80098	0.354802	-5.07603	3.85408e-07	7.11388e-05	Down
ADAMTS20	10.1627	-2.13921	0.553006	-3.86832	0.000109587	0.00298092	Down
ADAMTS3	12.8169	-1.03445	0.454571	-2.27567	0.0228656	0.101342	Not
ADAMTS4	13.1525	-1.102	0.331899	-3.3203	0.000899201	0.0121976	Down
ADAMTS5	81.6634	0.100545	0.203406	0.494304	0.621092	0.774464	Not
ADAMTS6	291.725	-0.464817	0.16982	-2.73712	0.00619798	0.044459	Down
ADAMTS7	12.5943	-0.565406	0.428995	-1.31798	0.187511	0.377341	Not
ADAMTS7P1	3.42647	-2.31686	0.54219	-4.27316	1.92726e-05	0.000913811	Down
ADAMTS7P3	2.08279	-1.97835	0.705672	-2.8035	0.00505506	0.0388055	Down
ADAMTS8	11.1017	-1.59773	0.560253	-2.8518	0.00434725	0.0352903	Down
ADAMTS9	96.9328	-0.347053	0.183727	-1.88896	0.0588973	0.182985	Not
ADAMTSL1	24.1955	-0.889319	0.358402	-2.48135	0.0130887	0.0713724	Not
ADAMTSL2	19.6975	-1.63047	0.417527	-3.90508	9.41958e-05	0.00270103	Down
ADAMTSL3	17.7769	-0.870495	0.327854	-2.65513	0.00792772	0.0521458	Not
ADAMTSL4	55.2685	0.211826	0.250613	0.845233	0.397981	0.594169	Not
ADAMTSL4-AS1	4376.29	0.231242	0.107804	2.14501	0.0319518	0.125196	Not
ADAMTSL5	7.81894	-1.10398	0.464596	-2.37621	0.0174914	0.0856525	Not
ADAP1	61.8661	-0.200058	0.142329	-1.4056	0.159843	0.341684	Not
ADAP2	113.956	0.102525	0.137025	0.748215	0.45433	0.642954	Not
ADAR	2717.56	0.219787	0.0765754	2.87021	0.00410201	0.0340059	Up
ADARB1	307.462	0.0831873	0.113681	0.731762	0.464314	0.65135	Not
ADARB2	52.0962	-0.649679	0.448114	-1.44981	0.147112	0.322679	Not
ADARB2-AS1	0.86283	-2.0654	1.08834	-1.89776	0.0577272	0.180708	Not
ADAT1	76.8092	0.0124005	0.124032	0.0999782	0.920362	0.959584	Not
ADAT2	37.6035	-0.296828	0.258758	-1.14713	0.251329	0.450353	Not
ADAT3	20.07	-0.368521	0.374726	-0.983441	0.32539	0.528587	Not
ADCK1	35.7012	-0.43374	0.248044	-1.74864	0.0803525	0.22291	Not
ADCK2	63.8485	-0.150152	0.188748	-0.795515	0.426314	0.61925	Not
ADCK5	20.9876	-0.587448	0.315139	-1.86409	0.0623088	0.189175	Not
ADCY1	40.9012	-0.508039	0.313282	-1.62167	0.104874	0.262841	Not
ADCY10	9.48719	-1.10736	0.419418	-2.64023	0.00828486	0.0536234	Not
ADCY10P1	1.29926	-1.36187	0.685198	-1.98756	0.0468602	0.158446	Not
ADCY2	10.2612	-0.872891	0.461401	-1.89182	0.0585143	0.182261	Not
ADCY3	111.722	-0.451627	0.253028	-1.78489	0.0742795	0.211621	Not
ADCY4	35.1284	-0.439887	0.266208	-1.65242	0.0984495	0.253737	Not
ADCY5	16.8967	-1.08908	0.398466	-2.73319	0.00627245	0.0448067	Down
ADCY6	123.991	-0.771526	0.229148	-3.36693	0.000760094	0.010897	Down
ADCY7	266.268	0.211072	0.154478	1.36636	0.171827	0.357539	Not
ADCY8	9.50171	-2.50654	0.560163	-4.47467	7.65298e-06	0.000502254	Down
ADCY9	118.35	-0.0541187	0.199853	-0.270792	0.786551	0.884485	Not
ADCYAP1	3.93465	-1.02443	0.715088	-1.43259	0.151974	0.32967	Not
ADCYAP1R1	9.62377	-1.61228	0.405198	-3.97899	6.92091e-05	0.00218437	Down
ADD1	1509.4	-0.0953602	0.059695	-1.59746	0.110164	0.270962	Not
ADD2	167.747	-0.127942	0.17008	-0.752246	0.451903	0.640798	Not
ADD3	1814.47	-0.0266169	0.108961	-0.24428	0.807014	0.897343	Not
ADD3-AS1	5.92075	-1.29404	0.463139	-2.79407	0.00520499	0.0395083	Down
ADGB	9.74179	-1.16056	0.390232	-2.97403	0.00293915	0.0270651	Down
ADGRA1	11.8548	-2.54436	0.438596	-5.80114	6.5864e-09	5.67336e-06	Down
ADGRA2	75.5618	-0.321161	0.23858	-1.34614	0.178259	0.365193	Not
ADGRA3	27.2366	-0.838716	0.21933	-3.82398	0.000131314	0.00334729	Down
ADGRB1	23.3875	-1.00695	0.423613	-2.37706	0.0174512	0.0855711	Not
ADGRB2	16.7818	-1.32594	0.362271	-3.66006	0.000252153	0.00514585	Down
ADGRB3	9.42408	-0.869867	0.376001	-2.31347	0.0206966	0.0951224	Not
ADGRD1	44.3806	-0.809242	0.291602	-2.77516	0.00551743	0.0409264	Down
ADGRD2	7.1249	-2.12347	0.5302	-4.00504	6.20079e-05	0.00204448	Down
ADGRE1	309.753	-0.304484	0.115268	-2.64152	0.00825345	0.0535038	Not
ADGRE2	220.111	-0.0424106	0.159626	-0.265687	0.79048	0.886444	Not
ADGRE3	81.8441	0.44348	0.208432	2.12769	0.0333626	0.128454	Not
ADGRE4P	11.7531	-0.935127	0.375882	-2.48782	0.0128528	0.0706966	Not
ADGRE5	883.992	0.203416	0.127239	1.59868	0.109891	0.270546	Not
ADGRF1	6.04854	-1.78299	0.47144	-3.78202	0.00015556	0.00377453	Down
ADGRF2	4.77276	-1.59185	0.728794	-2.18423	0.0289454	0.117192	Not
ADGRF3	15.0354	-0.055936	0.363376	-0.153934	0.877662	0.937414	Not
ADGRF4	5.15336	-1.24581	0.596246	-2.08942	0.0366695	0.136074	Not
ADGRF5	183.107	0.0433483	0.133544	0.324599	0.745485	0.858756	Not
ADGRF5P1	4.74665	-1.00693	0.555348	-1.81315	0.0698087	0.204057	Not
ADGRG1	445.081	0.00573393	0.168456	0.0340382	0.972847	0.986243	Not
ADGRG2	4.54844	-1.22027	0.61767	-1.9756	0.0482002	0.160872	Not
ADGRG3	117.177	0.0612005	0.308345	0.19848	0.842669	0.917943	Not
ADGRG4	9.07621	-1.42145	0.59829	-2.37586	0.017508	0.0856525	Not
ADGRG5	72.6606	-0.23121	0.19085	-1.21148	0.225713	0.421896	Not
ADGRG6	31.7573	-0.144713	0.264388	-0.54735	0.584138	0.748058	Not
ADGRG7	5.14365	-1.50691	0.600994	-2.50736	0.0121635	0.0681269	Not
ADGRL1	90.7356	-0.0706218	0.217931	-0.324056	0.745895	0.859047	Not
ADGRL1-AS1	15.1171	0.00707079	0.210078	0.0336579	0.97315	0.986415	Not
ADGRL2	93.0452	-0.0826807	0.164773	-0.501785	0.615819	0.770932	Not
ADGRL3	35.3141	-0.446751	0.283335	-1.57676	0.114851	0.27773	Not
ADGRL4	82.9791	0.142027	0.173447	0.81885	0.412872	0.607137	Not
ADGRV1	24.8796	-1.10321	0.338769	-3.25654	0.00112779	0.0143285	Down
ADH1A	15.4042	-0.404198	0.424283	-0.952661	0.340762	0.542432	Not
ADH1B	75.3999	0.152975	0.210533	0.726608	0.467466	0.653719	Not
ADH1C	12.6721	0.579262	0.441478	1.3121	0.189487	0.379624	Not
ADH4	18.0633	-0.0822539	0.306385	-0.268466	0.788341	0.885292	Not
ADH5	98.4922	-0.0102574	0.10086	-0.101699	0.918996	0.958741	Not
ADH6	8.16727	-0.965517	0.392317	-2.46106	0.0138526	0.07377	Not
ADH7	2.79418	-1.01144	0.859733	-1.17646	0.239411	0.436829	Not
ADHFE1	24.6427	-0.502272	0.276595	-1.81591	0.0693835	0.203312	Not
ADI1	390.093	-0.0646091	0.136176	-0.474453	0.635177	0.785066	Not
ADIG	1.36302	-0.318627	1.053	-0.302589	0.762203	0.869449	Not
ADIPOQ	2.01414	-2.85526	0.966695	-2.95363	0.00314063	0.0283521	Down
ADIPOR1	2028.14	-0.302831	0.122254	-2.47705	0.0132472	0.07186	Not
ADIPOR2	235.777	-0.2857	0.105955	-2.69643	0.00700869	0.0478345	Down
ADK	131.719	0.0490658	0.108791	0.45101	0.651982	0.79608	Not
ADM	92.2376	-0.0860322	0.249353	-0.345022	0.730078	0.850017	Not
ADM2	6.20652	-0.968175	0.419833	-2.3061	0.0211053	0.0962731	Not
ADM5	6.46122	-0.352055	0.535784	-0.657084	0.511127	0.688867	Not
ADNP	606.84	0.0887637	0.0608228	1.45938	0.14446	0.319091	Not
ADNP-AS1	0.904566	0.649189	0.480208	1.35189	0.17641	0.363024	Not
ADNP2	163.769	-0.118873	0.146464	-0.811622	0.417008	0.610929	Not
ADO	156.038	-0.0312648	0.13311	-0.234879	0.814303	0.902487	Not
ADORA1	17.4586	-0.989408	0.481644	-2.05423	0.0399533	0.143047	Not
ADORA2A	6.69305	-0.0775524	0.348699	-0.222405	0.823998	0.907699	Not
ADORA2A-AS1	2.33583	-0.621029	1.01504	-0.611825	0.540653	0.712849	Not
ADORA2B	42.8936	-0.367224	0.291247	-1.26087	0.207356	0.400923	Not
ADORA3	6.48357	-1.37119	0.438362	-3.128	0.00176003	0.0191199	Down
ADPGK	81.7569	-0.194095	0.151631	-1.28004	0.20053	0.392831	Not
ADPGK-AS1	1.1817	0.229052	0.930614	0.24613	0.805581	0.896184	Not
ADPRH	112.99	0.0016383	0.125702	0.0130332	0.989601	0.994605	Not
ADPRHL1	8.39606	-0.932285	0.421328	-2.21273	0.0269163	0.112095	Not
ADPRM	49.0908	-0.080935	0.161456	-0.501283	0.616172	0.771166	Not
ADPRS	99.3397	0.0382882	0.143903	0.26607	0.790186	0.886306	Not
ADRA1A	10.1031	-1.8286	0.498359	-3.66924	0.000243273	0.0050236	Down
ADRA1B	5.41007	-0.885489	0.834076	-1.06164	0.288399	0.48993	Not
ADRA1D	3.6434	-2.56047	0.792127	-3.2324	0.00122755	0.0151324	Down
ADRA2A	112.679	-0.259692	0.331977	-0.782256	0.434064	0.625891	Not
ADRA2B	6.23381	-1.38502	0.514527	-2.69184	0.00710586	0.048227	Down
ADRA2C	30.4838	-0.886738	0.430611	-2.05926	0.0394698	0.142309	Not
ADRB1	56.038	-0.596321	0.473019	-1.26067	0.207428	0.400987	Not
ADRB2	71.233	0.161057	0.195829	0.822434	0.41083	0.605222	Not
ADRB3	2.60143	-0.984366	0.69798	-1.41031	0.158449	0.339512	Not
ADRM1	442.062	0.143911	0.102137	1.40899	0.158837	0.340132	Not
ADSL	324.627	-0.0142637	0.0780168	-0.182828	0.854933	0.924452	Not
ADSS1	24.6041	-0.254348	0.302821	-0.839927	0.400949	0.596919	Not
ADSS2	199.183	0.242617	0.0924457	2.62443	0.00867947	0.0550908	Not
ADTRP	16.5661	-0.00907889	0.352198	-0.0257778	0.979435	0.989631	Not
AEBP1	42.7354	-0.45652	0.335799	-1.3595	0.173987	0.36026	Not
AEBP2	331.357	-0.426982	0.109234	-3.90887	9.27291e-05	0.00268486	Down
AEN	84.2958	0.14026	0.133575	1.05005	0.293695	0.495728	Not
AFAP1	270.366	-0.143543	0.160615	-0.893714	0.371475	0.570967	Not
AFAP1-AS1	7.1585	-0.818096	0.410017	-1.99527	0.0460131	0.156298	Not
AFAP1L1	162.313	0.115404	0.155562	0.741852	0.458177	0.646382	Not
AFAP1L2	330.364	-0.442046	0.15134	-2.92088	0.00349041	0.0304461	Down
AFDN	481.196	0.111749	0.102085	1.09466	0.273666	0.474781	Not
AFF1	1576.45	-0.202998	0.05278	-3.84612	0.000120004	0.00318058	Down
AFF2	305.613	0.147976	0.148061	0.999425	0.317589	0.52106	Not
AFF3	145.566	0.228587	0.179661	1.27233	0.203257	0.39555	Not
AFF4	761.2	0.203877	0.0711714	2.8646	0.00417538	0.034435	Up
AFG1L	52.6519	-0.624848	0.176578	-3.53864	0.000402188	0.00705809	Down
AFG3L1P	10.3538	-0.28898	0.257902	-1.1205	0.262501	0.462909	Not
AFG3L2	94.7027	0.0179928	0.117453	0.153191	0.878248	0.9376	Not
AFM	3.08465	-1.2155	0.565393	-2.14983	0.031569	0.124286	Not
AFMID	54.1695	0.100024	0.172944	0.57836	0.563021	0.731574	Not
AFP	1.7266	0.387587	0.84876	0.456651	0.647922	0.793606	Not
AFTPH	295.961	0.139514	0.112618	1.23882	0.215413	0.410338	Not
AGA	41.0095	-0.0124214	0.201533	-0.0616348	0.950854	0.976201	Not
AGAP1	159.281	0.0251905	0.173869	0.144882	0.884804	0.941235	Not
AGAP12P	8.51182	-1.71696	0.455235	-3.7716	0.000162205	0.00388109	Down
AGAP2	166.165	0.219011	0.127179	1.72207	0.0850562	0.231547	Not
AGAP2-AS1	13.3616	-0.351514	0.409971	-0.857412	0.391217	0.588197	Not
AGAP3	279.29	0.123627	0.138985	0.889497	0.373736	0.573036	Not
AGAP4	22.6388	-0.175324	0.293948	-0.596447	0.550877	0.720777	Not
AGAP6	38.5215	0.0627893	0.278204	0.225695	0.821438	0.906227	Not
AGAP9	44.2816	-0.402807	0.301637	-1.3354	0.181744	0.370084	Not
AGBL2	11.563	-0.866565	0.348483	-2.48667	0.0128944	0.0708385	Not
AGBL3	19.8691	-0.395773	0.257644	-1.53613	0.124508	0.29193	Not
AGBL4	7.71164	-1.25913	0.425805	-2.95706	0.00310587	0.0281743	Down
AGBL5	311.186	-0.390202	0.149529	-2.60955	0.00906619	0.056421	Not
AGER	14.6908	-0.307225	0.289016	-1.063	0.287781	0.489383	Not
AGFG1	550.035	0.030813	0.0655342	0.470182	0.638225	0.786996	Not
AGFG2	213.004	0.27929	0.151239	1.84669	0.0647924	0.193884	Not
AGGF1	298.676	-0.259403	0.0955838	-2.71388	0.00665008	0.046365	Down
AGK	87.8063	0.0704124	0.109774	0.64143	0.521243	0.697454	Not
AGL	175.765	0.266099	0.108073	2.46221	0.0138084	0.0736467	Not
AGMAT	23.5019	-0.120947	0.268063	-0.45119	0.651853	0.79608	Not
AGMO	3.13978	-1.48089	0.54408	-2.72182	0.00649238	0.0457454	Down
AGO1	864.614	-0.00398173	0.0769336	-0.0517554	0.958724	0.979399	Not
AGO2	593.176	-0.00422843	0.0972358	-0.0434864	0.965314	0.982488	Not
AGO3	147.55	-0.201425	0.107448	-1.87462	0.0608448	0.186901	Not
AGO4	611.275	0.234015	0.103362	2.26403	0.0235722	0.103199	Not
AGPAT1	761.366	-0.722444	0.177267	-4.07545	4.5925e-05	0.00165114	Down
AGPAT2	116.656	0.0149521	0.20637	0.072453	0.942241	0.971858	Not
AGPAT3	420.958	-0.0225728	0.090838	-0.248495	0.803751	0.895497	Not
AGPAT4	46.5574	-0.394271	0.200374	-1.96767	0.049106	0.162752	Not
AGPAT5	179.913	-0.415204	0.148961	-2.78734	0.00531422	0.0400952	Down
AGPS	333.395	-0.00237428	0.0923948	-0.0256971	0.979499	0.989648	Not
AGR2	2.49678	-0.381036	0.851342	-0.447571	0.654463	0.79767	Not
AGRN	54.6804	-0.928615	0.293533	-3.16358	0.00155841	0.0175665	Down
AGRP	1.31138	-1.27508	1.02408	-1.24511	0.213092	0.407296	Not
AGT	5.991	-0.654051	0.595028	-1.09919	0.271684	0.472763	Not
AGTPBP1	1067.74	-0.0523026	0.0765483	-0.683263	0.494441	0.675271	Not
AGTR1	4.18642	-1.27753	0.612967	-2.08417	0.037145	0.137036	Not
AGTR2	1.30699	-1.66215	1.10687	-1.50166	0.133184	0.303273	Not
AGTRAP	189.045	0.023522	0.122671	0.191749	0.847939	0.920628	Not
AGXT	21.3872	-1.14303	0.426195	-2.68195	0.00731943	0.0492721	Down
AGXT2	3.8714	-1.90902	0.630522	-3.02769	0.00246431	0.0239402	Down
AHCTF1	303.545	-0.0349858	0.0929651	-0.376332	0.70667	0.833894	Not
AHCY	158.748	0.131403	0.114742	1.14521	0.252121	0.451376	Not
AHCYL1	387.805	0.182329	0.0695676	2.62089	0.00877014	0.0553603	Not
AHCYL2	110.041	-0.148725	0.114051	-1.30402	0.192227	0.383064	Not
AHDC1	210.934	0.00143167	0.18498	0.00773956	0.993825	0.996847	Not
AHI1	49.6009	-0.330454	0.187686	-1.76067	0.0782943	0.21923	Not
AHI1-DT	1.12321	-1.90778	1.02081	-1.8689	0.0616368	0.188039	Not
AHNAK	24935.3	0.101756	0.0822617	1.23698	0.216095	0.411092	Not
AHNAK2	197.57	-0.492831	0.303118	-1.62587	0.103977	0.261818	Not
AHR	329.923	0.215058	0.103188	2.08414	0.0371474	0.137036	Not
AHRR	16.8757	-0.724814	0.331664	-2.18538	0.0288606	0.117046	Not
AHSA1	223.029	0.19603	0.0772959	2.5361	0.0112096	0.0644023	Not
AHSA2P	49.6533	-0.56934	0.173481	-3.28185	0.0010313	0.0134937	Down
AHSG	13.8989	-0.284698	0.385534	-0.738453	0.460239	0.648173	Not
AHSP	196.681	-0.140432	0.168686	-0.832503	0.405125	0.600326	Not
AICDA	4.56618	-1.09563	0.631439	-1.73514	0.0827162	0.227211	Not
AIDA	16.2851	0.191531	0.174025	1.1006	0.271072	0.472234	Not
AIF1	541.571	0.182614	0.0951205	1.91981	0.0548814	0.175089	Not
AIF1L	1064.57	0.0209264	0.106172	0.1971	0.84375	0.918347	Not
AIFM1	86.3582	0.494088	0.123599	3.99751	6.40126e-05	0.00207468	Up
AIFM2	23.3744	-0.395915	0.263316	-1.50357	0.132692	0.302753	Not
AIFM3	25.5666	-0.374012	0.273524	-1.36738	0.171506	0.357162	Not
AIG1	556.441	-0.377303	0.214179	-1.76162	0.0781328	0.218964	Not
AIM2	62.0744	0.146045	0.164839	0.885987	0.375625	0.574483	Not
AIMP1	132.544	0.187074	0.110621	1.69113	0.0908127	0.240998	Not
AIMP2	67.6485	-0.146629	0.135567	-1.0816	0.27943	0.481435	Not
AIP	426.496	0.19429	0.093767	2.07205	0.0382604	0.139696	Not
AIPL1	4.3857	-1.04657	0.626544	-1.67039	0.0948415	0.248028	Not
AIRE	10.1682	-0.773871	0.507477	-1.52494	0.127275	0.295801	Not
AJAP1	12.2675	-1.10319	0.431594	-2.55609	0.0105854	0.0621605	Not
AJM1	54.447	-0.507907	0.294982	-1.72182	0.0851015	0.23164	Not
AJUBA	12.3631	-0.773206	0.31964	-2.41899	0.0155638	0.0796529	Not
AK1	6.56059	-0.638817	0.309808	-2.06197	0.0392102	0.14187	Not
AK2	144.352	0.154726	0.0706583	2.18978	0.0285403	0.116259	Not
AK2P1	12.5451	0.0341969	0.149026	0.229469	0.818504	0.904621	Not
AK3	231.054	-0.0325618	0.139851	-0.232832	0.815892	0.903376	Not
AK4	23.4217	-0.216223	0.298215	-0.725058	0.468417	0.654392	Not
AK5	55.5934	0.129002	0.234299	0.550585	0.581918	0.746533	Not
AK6	22.4799	0.206236	0.236435	0.872272	0.38306	0.581083	Not
AK7	10.2712	-0.426457	0.381339	-1.11832	0.263432	0.463879	Not
AK8	5.17307	-1.12555	0.462091	-2.43578	0.0148597	0.0772235	Not
AK9	199.187	-0.421872	0.147919	-2.85205	0.0043438	0.0352846	Down
AKAIN1	0.716755	-0.121133	1.24044	-0.097653	0.922208	0.960685	Not
AKAP1	48.9463	-0.0220836	0.220227	-0.100276	0.920125	0.959483	Not
AKAP10	381.453	-0.422132	0.0908862	-4.64462	3.40698e-06	0.000294814	Down
AKAP11	459.101	0.0662594	0.0978864	0.676901	0.498469	0.678441	Not
AKAP12	334.85	-0.0588648	0.128991	-0.456349	0.648139	0.793825	Not
AKAP13	1618.17	0.153649	0.0600485	2.55876	0.0105047	0.0619052	Not
AKAP14	0.799493	-0.204632	1.26883	-0.161276	0.871876	0.933901	Not
AKAP17A	155.008	0.0840919	0.168329	0.499568	0.617379	0.771883	Not
AKAP3	14.4528	-0.565139	0.384947	-1.46809	0.142079	0.31589	Not
AKAP4	3.19962	-0.470546	0.982809	-0.478776	0.632098	0.782664	Not
AKAP5	15.7095	-0.113753	0.27228	-0.41778	0.676108	0.811806	Not
AKAP6	19.5864	-0.1345	0.307253	-0.437749	0.661568	0.801959	Not
AKAP7	255.077	-0.343854	0.140182	-2.45291	0.0141707	0.0749426	Not
AKAP8	289.551	0.185756	0.121539	1.52837	0.126422	0.294701	Not
AKAP8L	321.602	0.0753667	0.121052	0.622595	0.533551	0.70719	Not
AKAP9	330.556	-0.124731	0.104911	-1.18892	0.23447	0.432129	Not
AKIP1	83.6504	-0.104692	0.170522	-0.613952	0.539247	0.711959	Not
AKIRIN1	360.054	0.00201328	0.106984	0.0188186	0.984986	0.992717	Not
AKIRIN2	828.097	-0.439558	0.139852	-3.14302	0.00167212	0.0184356	Down
AKNA	2142.5	0.228409	0.113668	2.00943	0.0444912	0.152582	Not
AKNAD1	4.5767	-0.590298	0.649187	-0.909288	0.363198	0.563707	Not
AKR1A1	135.676	0.14965	0.0933445	1.6032	0.108891	0.269207	Not
AKR1B1	82.1207	0.151089	0.105783	1.42829	0.153207	0.331546	Not
AKR1B10	3.59147	-1.60551	0.621169	-2.58465	0.00974765	0.058997	Not
AKR1B15	3.18525	-1.23043	0.695896	-1.76812	0.0770407	0.216984	Not
AKR1C1	38.5182	0.152973	0.198354	0.771212	0.440581	0.632138	Not
AKR1C2	28.5527	-0.108557	0.227822	-0.476498	0.63372	0.784156	Not
AKR1C3	26.1175	0.0467123	0.175697	0.265869	0.79034	0.886381	Not
AKR1C4	6.46218	-0.447017	0.472292	-0.946483	0.343902	0.545206	Not
AKR1C8	15.1282	-0.682042	0.375943	-1.81421	0.0696447	0.203788	Not
AKR1D1	5.26064	-0.591557	0.513014	-1.1531	0.248869	0.447545	Not
AKR1E2	117.204	-0.0502824	0.16142	-0.311501	0.75542	0.865336	Not
AKR7A2	144.519	-0.140125	0.132141	-1.06042	0.288952	0.490396	Not
AKR7A3	3.94275	-0.532654	0.553074	-0.963079	0.335508	0.537439	Not
AKR7L	2.99665	-0.664188	0.758124	-0.876095	0.380979	0.578964	Not
AKT1	1277.83	0.222075	0.107213	2.07134	0.0383272	0.139865	Not
AKT1S1	166.401	-0.17297	0.150724	-1.14759	0.251138	0.450197	Not
AKT2	529.77	0.0396815	0.0698343	0.568224	0.569883	0.737102	Not
AKT3	1533.29	-0.300706	0.110749	-2.71521	0.00662347	0.0462622	Down
AKTIP	26.4857	0.114915	0.139191	0.825591	0.409036	0.60376	Not
ALAD	281.579	-0.0672975	0.0967255	-0.695757	0.486581	0.669437	Not
ALAS1	259.876	0.197149	0.0985447	2.0006	0.0454355	0.154921	Not
ALAS2	1454.48	-0.212508	0.181469	-1.17104	0.241582	0.439245	Not
ALB	1114.83	-0.125948	0.183876	-0.684963	0.493367	0.674473	Not
ALCAM	56.8477	0.104432	0.200666	0.520427	0.602766	0.762064	Not
ALDH16A1	174.54	0.135052	0.129818	1.04032	0.298192	0.500489	Not
ALDH18A1	79.4124	0.0667042	0.146552	0.455157	0.648996	0.79431	Not
ALDH1A1	115.753	0.0588246	0.118127	0.497976	0.618501	0.772771	Not
ALDH1A2	77.0541	-0.476997	0.17825	-2.67599	0.00745078	0.0498722	Down
ALDH1A3	20.3762	-0.120544	0.294474	-0.409356	0.682279	0.815996	Not
ALDH1A3-AS1	1.27424	-1.33696	0.643286	-2.07832	0.0376795	0.138234	Not
ALDH1B1	40.9875	0.261513	0.202813	1.28943	0.197249	0.388553	Not
ALDH1L1	15.0332	-1.06067	0.34091	-3.11129	0.00186269	0.0198083	Down
ALDH1L2	15.9243	-1.17349	0.370185	-3.17002	0.00152429	0.017342	Down
ALDH2	386.03	0.260616	0.102639	2.53916	0.0111119	0.0640768	Not
ALDH3A1	9.74159	-1.82776	0.498992	-3.66291	0.000249365	0.00510914	Down
ALDH3A2	133.669	0.0615578	0.108414	0.567804	0.570168	0.7372	Not
ALDH3B1	341.712	0.183303	0.141977	1.29107	0.196678	0.388007	Not
ALDH3B2	6.24289	-1.05608	0.649348	-1.62637	0.10387	0.261665	Not
ALDH4A1	11.5583	0.189258	0.284571	0.665064	0.50601	0.684335	Not
ALDH5A1	147.973	0.0992655	0.145094	0.684144	0.493884	0.674957	Not
ALDH6A1	95.9181	-0.0580971	0.141358	-0.410994	0.681077	0.815093	Not
ALDH7A1	19.2953	0.0607881	0.258885	0.234808	0.814358	0.902499	Not
ALDH7A1P1	1.16389	-0.113136	0.549263	-0.205977	0.836809	0.914714	Not
ALDH8A1	9.67553	-0.156117	0.404404	-0.386043	0.699465	0.82824	Not
ALDH9A1	296.35	0.256317	0.0899175	2.85058	0.00436402	0.0353517	Up
ALDOA	7736.53	-0.185998	0.102305	-1.81807	0.0690539	0.20272	Not
ALDOB	85.8468	-0.20484	0.224363	-0.912986	0.36125	0.562242	Not
ALDOC	109.471	0.0746902	0.145201	0.514391	0.606979	0.764629	Not
ALG1	11.7916	-0.489863	0.26514	-1.84757	0.0646652	0.19363	Not
ALG10	71.7723	-0.379488	0.3091	-1.22772	0.219552	0.414961	Not
ALG10B	20.0764	-0.577157	0.309236	-1.8664	0.0619861	0.188619	Not
ALG11	27.23	-0.121592	0.230802	-0.526822	0.598317	0.758491	Not
ALG12	20.5895	-0.279127	0.262113	-1.06491	0.286916	0.488464	Not
ALG13	140.063	-0.149364	0.104931	-1.42345	0.154606	0.333804	Not
ALG14	16.0588	-0.0563919	0.282212	-0.199821	0.84162	0.917514	Not
ALG1L	1.51925	0.367331	0.8398	0.437402	0.66182	0.802122	Not
ALG1L2	1.11437	-0.777229	0.724798	-1.07234	0.283568	0.485081	Not
ALG2	45.2151	0.197903	0.199361	0.992686	0.320863	0.524115	Not
ALG3	61.0892	-0.218293	0.152974	-1.42699	0.153582	0.332149	Not
ALG5	57.1081	-0.00501555	0.177252	-0.0282962	0.977426	0.988445	Not
ALG6	42.4465	-0.208966	0.213671	-0.977981	0.328083	0.531167	Not
ALG8	132.883	-0.522064	0.149199	-3.49911	0.00046681	0.00786435	Down
ALG9	5.28546	-0.0353384	0.342368	-0.103218	0.91779	0.958046	Not
ALK	12.801	-1.85504	0.408513	-4.54097	5.59971e-06	0.000407673	Down
ALKAL1	0.810549	-2.80864	1.31399	-2.13749	0.0325583	0.126828	Not
ALKAL2	5.66821	-0.592758	0.47286	-1.25356	0.210002	0.403903	Not
ALKBH1	33.6207	0.0866831	0.180574	0.480042	0.631198	0.782052	Not
ALKBH2	28.0047	0.0561554	0.212762	0.263935	0.79183	0.887428	Not
ALKBH3	40.4104	-0.0387489	0.134734	-0.287594	0.773657	0.876614	Not
ALKBH4	46.6727	-0.104021	0.222493	-0.467527	0.640123	0.787986	Not
ALKBH5	918.591	0.0702784	0.0747412	0.940291	0.347068	0.548334	Not
ALKBH6	6.2673	0.0195579	0.435183	0.0449418	0.964154	0.981983	Not
ALKBH7	77.1463	0.204348	0.115159	1.77448	0.0759837	0.215062	Not
ALKBH8	94.3604	0.118518	0.148698	0.797041	0.425427	0.618572	Not
ALLC	3.42012	-2.30447	0.757174	-3.04352	0.00233829	0.0230608	Down
ALMS1	409.376	-0.126879	0.0797601	-1.59075	0.111665	0.273125	Not
ALMS1P1	3.40385	-0.632124	0.557894	-1.13305	0.257192	0.456468	Not
ALOX12	547.511	-0.485849	0.236232	-2.05665	0.0397195	0.142631	Not
ALOX12-AS1	22.776	-0.237813	0.204518	-1.1628	0.244912	0.44291	Not
ALOX12B	4.94535	0.0740617	0.53923	0.137347	0.890757	0.944295	Not
ALOX15	63.8497	-0.0599025	0.266315	-0.224931	0.822033	0.906474	Not
ALOX15B	13.5787	-0.17438	0.39174	-0.445143	0.656217	0.798656	Not
ALOX15P2	1.67973	-2.26479	0.735365	-3.07982	0.00207124	0.0212923	Down
ALOX5	948.366	0.354722	0.116957	3.03293	0.00242193	0.0236061	Up
ALOX5AP	273.678	0.286854	0.163152	1.7582	0.0787129	0.220141	Not
ALOXE3	10.062	-1.79283	0.5065	-3.53965	0.000400659	0.00705056	Down
ALPG	5.1865	-1.47126	0.634073	-2.32034	0.0203226	0.0940937	Not
ALPI	7.58941	-2.12821	0.574408	-3.70505	0.000211347	0.00462347	Down
ALPK1	82.7885	0.0278216	0.146537	0.18986	0.849419	0.921278	Not
ALPK2	13.7674	-1.19407	0.440984	-2.70775	0.00677414	0.0469309	Down
ALPK3	138.833	0.0492691	0.21872	0.225261	0.821776	0.906396	Not
ALPL	329.565	0.195395	0.202752	0.963714	0.33519	0.537244	Not
ALPP	5.1873	-1.47915	0.698325	-2.11815	0.0341627	0.13028	Not
ALS2	186.292	-0.116765	0.102345	-1.1409	0.253913	0.453101	Not
ALS2CL	46.5325	-0.523949	0.254169	-2.06142	0.0392635	0.141979	Not
ALX1	1.20977	-1.28621	1.01317	-1.26949	0.204266	0.396915	Not
ALX4	6.41441	-2.32405	0.48159	-4.82579	1.39451e-06	0.000160316	Down
ALYREF	126.249	0.279593	0.106307	2.63007	0.00853684	0.0546046	Not
AMACR	11.007	-0.341132	0.299376	-1.13948	0.254505	0.453791	Not
AMBN	4.35234	-1.28702	0.813017	-1.58302	0.113416	0.275517	Not
AMBP	12.6211	-0.698428	0.38825	-1.79891	0.0720326	0.207805	Not
AMBRA1	247.612	-0.169699	0.116008	-1.46282	0.143516	0.317806	Not
AMD1	1255.41	-0.187082	0.143124	-1.30713	0.191169	0.381913	Not
AMDHD1	6.20476	0.0518618	0.406642	0.127537	0.898516	0.948363	Not
AMDHD2	58.0443	-0.00351255	0.193948	-0.0181108	0.98555	0.992931	Not
AMELX	1.06554	-0.347648	1.11638	-0.311408	0.755491	0.865336	Not
AMELY	0.782296	-2.34245	1.58041	-1.48217	0.138294	0.310684	Not
AMER1	97.226	-0.221123	0.161268	-1.37116	0.170327	0.355565	Not
AMER2	9.02577	-1.92384	0.633145	-3.03855	0.00237719	0.0232687	Down
AMER3	6.90435	-2.09102	0.616452	-3.39203	0.000693779	0.0103332	Down
AMFR	735.483	-0.357146	0.154484	-2.31187	0.0207849	0.0954345	Not
AMH	3.50908	-2.35618	0.809416	-2.91096	0.00360321	0.0311195	Down
AMHR2	13.9929	0.277422	0.378154	0.733621	0.46318	0.650453	Not
AMIGO1	29.0541	-0.413555	0.315974	-1.30882	0.190594	0.381087	Not
AMIGO2	144.893	-0.339274	0.207714	-1.63337	0.102391	0.259822	Not
AMMECR1	130.121	-0.0493533	0.13942	-0.353991	0.723346	0.845608	Not
AMMECR1L	75.5289	0.194715	0.118846	1.63838	0.101343	0.258044	Not
AMN	5.21072	-0.0162134	0.588591	-0.0275462	0.978024	0.988931	Not
AMN1	119.484	-0.330492	0.18532	-1.78335	0.0745291	0.212048	Not
AMOT	240.605	-0.302993	0.148884	-2.03509	0.041842	0.147371	Not
AMOTL1	461.545	0.119588	0.11029	1.08431	0.278228	0.479997	Not
AMOTL2	59.1148	-0.105526	0.199696	-0.528434	0.597198	0.757542	Not
AMPD1	4.4695	-0.784348	0.546603	-1.43495	0.151301	0.328762	Not
AMPD2	677.707	0.0570063	0.126804	0.449564	0.653025	0.796694	Not
AMPD3	223.11	0.145469	0.139314	1.04419	0.296399	0.498735	Not
AMPH	12.5476	-0.965333	0.366091	-2.63687	0.00836751	0.0539724	Not
AMT	16.1613	0.0485223	0.326989	0.148391	0.882034	0.939867	Not
AMTN	1.97644	-2.07357	0.98482	-2.10553	0.035245	0.13296	Not
AMY2B	48.2695	0.328248	0.157343	2.0862	0.0369608	0.136615	Not
AMZ1	6.66546	-1.1923	0.457146	-2.60813	0.00910373	0.0566019	Not
AMZ2	204.983	-0.153061	0.0780114	-1.96203	0.0497593	0.163828	Not
AMZ2P1	14.5371	-0.398696	0.215252	-1.85223	0.0639922	0.19234	Not
ANAPC1	131.477	-0.173337	0.101675	-1.70482	0.0882283	0.236906	Not
ANAPC10	25.1971	-0.161593	0.176566	-0.915203	0.360085	0.561299	Not
ANAPC11	203.052	0.0422735	0.0779056	0.542624	0.587389	0.750686	Not
ANAPC13	344.186	0.110528	0.109385	1.01046	0.312277	0.515137	Not
ANAPC15	52.2736	0.0938655	0.13675	0.686401	0.49246	0.673812	Not
ANAPC16	650.924	0.16904	0.0909002	1.85962	0.0629394	0.190282	Not
ANAPC1P1	1.47047	-0.284145	0.557712	-0.509483	0.610414	0.766924	Not
ANAPC1P4	17.7546	-0.265592	0.27891	-0.952249	0.340971	0.542556	Not
ANAPC2	206.894	0.0250767	0.159951	0.156777	0.87542	0.935952	Not
ANAPC4	73.9151	-0.299006	0.122817	-2.43457	0.0149096	0.0773772	Not
ANAPC5	978.283	-0.37476	0.137029	-2.7349	0.00623988	0.0446665	Down
ANAPC7	84.3133	0.141534	0.118609	1.19328	0.232758	0.430087	Not
ANG	5.30188	-0.337787	0.56709	-0.595649	0.55141	0.721383	Not
ANGEL1	25.0158	0.192963	0.239949	0.804184	0.421291	0.615067	Not
ANGEL2	119.329	0.0383191	0.116398	0.329208	0.741998	0.856659	Not
ANGPT1	607.328	-0.561585	0.239064	-2.3491	0.0188187	0.0897437	Not
ANGPT2	21.669	-0.813686	0.382383	-2.12793	0.0333425	0.128454	Not
ANGPT4	4.83502	-1.4548	0.452952	-3.21181	0.00131902	0.0158167	Down
ANGPTL1	8.77624	-0.57989	0.490308	-1.18271	0.236926	0.434911	Not
ANGPTL2	23.321	-0.267264	0.357504	-0.747583	0.454712	0.643237	Not
ANGPTL3	7.056	0.0685693	0.446052	0.153725	0.877827	0.937414	Not
ANGPTL4	3.58835	-1.69887	0.503602	-3.37344	0.000742343	0.0107544	Down
ANGPTL5	1.7614	0.918023	0.894922	1.02581	0.30498	0.508127	Not
ANGPTL6	4.96088	-1.02481	0.578019	-1.77297	0.0762342	0.215388	Not
ANGPTL7	2.36891	0.460936	0.647804	0.711537	0.476752	0.661247	Not
ANGPTL8	2.1955	-1.61438	0.857017	-1.88372	0.0596022	0.184253	Not
ANHX	6.21298	-2.35694	0.64223	-3.66993	0.000242618	0.00502065	Down
ANK1	2442.7	-0.384522	0.157946	-2.43451	0.0149118	0.0773772	Not
ANK2	27.0565	-1.05805	0.320197	-3.30436	0.000951941	0.0127046	Down
ANK3	127.18	-0.259136	0.185131	-1.39975	0.161588	0.344312	Not
ANKAR	206.805	-0.727097	0.158818	-4.57818	4.69033e-06	0.000360917	Down
ANKDD1A	38.948	-0.409764	0.219514	-1.86668	0.0619457	0.188586	Not
ANKDD1B	33.1894	-0.997802	0.364432	-2.73796	0.0061821	0.0443913	Down
ANKEF1	25.2843	-0.331366	0.261449	-1.26742	0.205006	0.397716	Not
ANKFN1	5.739	-1.77538	0.499488	-3.5544	0.000378838	0.00678071	Down
ANKFY1	382.41	0.222635	0.0940772	2.36651	0.0179565	0.0871599	Not
ANKH	305.54	-0.00383085	0.108777	-0.0352173	0.971906	0.985684	Not
ANKHD1	5.23141	-0.0869959	0.426523	-0.203965	0.838381	0.915805	Not
ANKHD1-EIF4EBP3	6.96836	0.244682	0.28281	0.865182	0.386939	0.58448	Not
ANKIB1	571.044	-0.341912	0.076676	-4.45917	8.22758e-06	0.000526591	Down
ANKK1	5.18403	-0.506358	0.571241	-0.886416	0.375393	0.574342	Not
ANKLE1	40.0649	-0.352033	0.269653	-1.3055	0.191722	0.382463	Not
ANKLE2	191.692	-0.24504	0.111833	-2.19113	0.0284422	0.116029	Not
ANKMY1	122.437	-0.359787	0.15595	-2.30706	0.0210514	0.0961587	Not
ANKMY2	109.645	-0.271872	0.141726	-1.91829	0.0550743	0.175621	Not
ANKRA2	67.7791	-0.151657	0.141888	-1.06885	0.285137	0.486827	Not
ANKRD1	12.231	-0.711842	0.467497	-1.52267	0.127842	0.296152	Not
ANKRD10	220.128	-0.00434754	0.141488	-0.0307272	0.975487	0.987643	Not
ANKRD11	1190.5	0.124735	0.0995919	1.25246	0.210403	0.404236	Not
ANKRD11P1	2.57904	-1.4705	0.660734	-2.22555	0.0260443	0.109858	Not
ANKRD12	2388.54	-0.389916	0.100251	-3.88941	0.000100489	0.00282555	Down
ANKRD13A	742.796	0.159939	0.0712297	2.2454	0.0247422	0.106296	Not
ANKRD13B	24.9293	-0.635748	0.403857	-1.57419	0.115444	0.278609	Not
ANKRD13C	408.126	-0.314773	0.100754	-3.12418	0.00178304	0.0192585	Down
ANKRD13D	293.199	0.119454	0.130165	0.91771	0.358771	0.560017	Not
ANKRD16	19.5663	0.278878	0.278535	1.00123	0.316715	0.520283	Not
ANKRD17	2564.32	-0.0785957	0.0556867	-1.41139	0.15813	0.33911	Not
ANKRD18A	13.4348	-0.314416	0.386551	-0.81339	0.415995	0.610106	Not
ANKRD18B	4.38859	-0.761858	0.663246	-1.14868	0.250687	0.449675	Not
ANKRD18DP	6.98521	-1.42375	0.385454	-3.69371	0.00022101	0.00473955	Down
ANKRD19P	1.80964	-1.55733	0.861381	-1.80794	0.0706155	0.205408	Not
ANKRD2	2.79683	-1.56084	0.678807	-2.29939	0.0214826	0.0972699	Not
ANKRD20A11P	5.01021	-0.635026	0.36941	-1.71903	0.0856096	0.232574	Not
ANKRD20A8P	1.29304	-0.131824	0.854939	-0.154191	0.877459	0.93738	Not
ANKRD22	6.78235	0.0222536	0.379195	0.0586864	0.953202	0.976962	Not
ANKRD24	13.5983	-2.00657	0.440424	-4.55601	5.21342e-06	0.000385411	Down
ANKRD26	123.542	0.168751	0.135271	1.2475	0.212213	0.406212	Not
ANKRD27	323.473	-0.0897218	0.0806582	-1.11237	0.265979	0.466615	Not
ANKRD28	1863.36	-0.366279	0.211814	-1.72925	0.0837645	0.229208	Not
ANKRD29	27.8571	-0.0476061	0.301878	-0.1577	0.874693	0.93561	Not
ANKRD30A	3.62136	-1.33273	0.758343	-1.75743	0.0788453	0.22037	Not
ANKRD30B	4.5182	-2.65297	0.663284	-3.99975	6.34106e-05	0.00207468	Down
ANKRD31	15.5297	-0.731476	0.306061	-2.38997	0.0168498	0.0834981	Not
ANKRD33	5.50296	-1.44311	0.66358	-2.17473	0.0296504	0.118915	Not
ANKRD33B	51.9156	-0.340011	0.230798	-1.47319	0.140699	0.313636	Not
ANKRD34A	21.2647	-0.292747	0.309047	-0.947259	0.343507	0.544789	Not
ANKRD34B	5.47774	-0.684549	0.509551	-1.34344	0.179131	0.366433	Not
ANKRD34C	2.96512	-2.0133	0.938736	-2.14469	0.0319775	0.12522	Not
ANKRD35	10.7481	-0.768023	0.324218	-2.36884	0.0178437	0.0868166	Not
ANKRD36	62.2081	-0.182013	0.154245	-1.18003	0.237989	0.4358	Not
ANKRD36B	23.784	-0.291482	0.254845	-1.14376	0.252722	0.451987	Not
ANKRD36BP2	189.126	-0.00527449	0.15989	-0.0329882	0.973684	0.986666	Not
ANKRD36C	68.6592	-0.0203753	0.174532	-0.116742	0.907064	0.953026	Not
ANKRD37	4.84685	-0.5492	0.369075	-1.48805	0.136738	0.308501	Not
ANKRD39	33.7656	0.0913237	0.214006	0.426733	0.669574	0.807496	Not
ANKRD40	477.162	0.170272	0.0801054	2.1256	0.0335362	0.128913	Not
ANKRD40CL	0.85951	0.809478	0.992465	0.815624	0.414715	0.608842	Not
ANKRD42	92.1729	-0.206257	0.160099	-1.28831	0.197637	0.38897	Not
ANKRD44	607.13	0.226797	0.0850544	2.66649	0.00766485	0.0509667	Not
ANKRD45	7.64994	-0.389784	0.413299	-0.943105	0.345627	0.546977	Not
ANKRD46	101.732	-0.0198444	0.141052	-0.140688	0.888116	0.942797	Not
ANKRD49	76.1562	0.286297	0.202836	1.41147	0.158105	0.339092	Not
ANKRD50	167.104	0.187812	0.119245	1.57501	0.115254	0.278347	Not
ANKRD52	215.644	0.0186099	0.13662	0.136217	0.89165	0.944756	Not
ANKRD53	7.02746	-0.55922	0.562659	-0.993887	0.320278	0.523578	Not
ANKRD54	51.1277	-0.14444	0.187334	-0.771029	0.44069	0.632182	Not
ANKRD55	75.6955	-0.200814	0.188155	-1.06728	0.285845	0.487364	Not
ANKRD6	37.4162	-0.352236	0.205176	-1.71675	0.0860249	0.233262	Not
ANKRD60	2.09453	-0.846022	1.18471	-0.714115	0.475156	0.660186	Not
ANKRD61	3.97411	-1.0079	0.531881	-1.89498	0.0580955	0.181531	Not
ANKRD62	2.05787	-1.94792	0.817486	-2.38282	0.0171805	0.0846254	Not
ANKRD63	1.21922	1.62671	1.03839	1.56657	0.117216	0.281114	Not
ANKRD65	11.9724	-0.810662	0.404186	-2.00567	0.0448918	0.153536	Not
ANKRD66	2.35052	-1.37984	0.910719	-1.51511	0.129743	0.298973	Not
ANKRD7	3.1699	-1.33804	0.595223	-2.24796	0.0245786	0.105857	Not
ANKRD9	147.25	-0.512208	0.254704	-2.01099	0.0443261	0.152235	Not
ANKS1A	319.673	-0.142528	0.108792	-1.3101	0.190162	0.380572	Not
ANKS1B	10.2363	-0.56302	0.421222	-1.33664	0.181342	0.369702	Not
ANKS3	29.2384	-0.536896	0.261991	-2.04929	0.0404339	0.144169	Not
ANKS4B	3.56429	-0.436054	0.724768	-0.601647	0.547409	0.717783	Not
ANKS6	46.5413	-0.22067	0.214558	-1.02849	0.30372	0.50675	Not
ANKUB1	4.1538	-1.56223	0.615501	-2.53815	0.0111441	0.0641993	Not
ANKZF1	68.9388	-0.0371006	0.137692	-0.269447	0.787586	0.884867	Not
ANLN	119.779	-0.275625	0.162688	-1.69419	0.0902288	0.240162	Not
ANO1	24.5488	-0.657176	0.374674	-1.75399	0.0794315	0.221276	Not
ANO10	107.897	-0.655141	0.158915	-4.1226	3.74617e-05	0.00144727	Down
ANO2	458.372	-0.583636	0.122494	-4.76461	1.89218e-06	0.000202679	Down
ANO3	7.35196	-1.12701	0.550372	-2.04773	0.0405864	0.144463	Not
ANO4	7.54374	-1.43682	0.51663	-2.78114	0.00541679	0.0404849	Down
ANO5	21.3141	-1.14798	0.27398	-4.19	2.78953e-05	0.00119643	Down
ANO6	4233.53	-0.358662	0.219968	-1.63051	0.102993	0.260576	Not
ANO7	14.16	-1.82229	0.383026	-4.75761	1.95899e-06	0.000206699	Down
ANO8	31.4378	-0.134818	0.357254	-0.377373	0.705897	0.833448	Not
ANO9	20.5319	-1.09908	0.402208	-2.73262	0.00628329	0.0448376	Down
ANOS1	6.48465	0.0140141	0.555275	0.0252382	0.979865	0.989824	Not
ANP32A	1938.56	0.13573	0.0723949	1.87486	0.0608124	0.186829	Not
ANP32AP1	9.05566	0.102492	0.243143	0.421532	0.673367	0.810463	Not
ANP32B	3428.93	-0.0962438	0.074584	-1.29041	0.196909	0.388207	Not
ANP32BP1	5.82291	-0.102962	0.212128	-0.485378	0.627408	0.779355	Not
ANP32C	13.41	0.0970777	0.27494	0.353087	0.724023	0.846017	Not
ANP32D	3.09725	-1.28559	0.492468	-2.6105	0.00904108	0.0563402	Not
ANP32E	1301.77	0.114379	0.0973476	1.17496	0.240011	0.437593	Not
ANPEP	439.318	0.524624	0.194141	2.70228	0.00688649	0.0473286	Up
ANTKMT	36.3075	-0.249534	0.25128	-0.993048	0.320687	0.523993	Not
ANTXR1	57.0866	0.51105	0.273393	1.86928	0.0615835	0.187957	Not
ANTXR2	206.02	-0.416219	0.176784	-2.35439	0.018553	0.0892738	Not
ANTXRL	8.57338	-0.870572	0.531137	-1.63907	0.101198	0.257803	Not
ANXA1	1342.92	0.150119	0.0914407	1.64171	0.10065	0.257104	Not
ANXA10	2.08282	-0.995919	0.844823	-1.17885	0.238458	0.435944	Not
ANXA11	1290.12	0.0965775	0.0798361	1.2097	0.226395	0.422674	Not
ANXA13	2.90156	-1.52882	0.693467	-2.2046	0.0274821	0.113673	Not
ANXA2	2630.55	0.169249	0.0776238	2.18037	0.0292299	0.117929	Not
ANXA2R	43.4702	0.0794791	0.154248	0.515267	0.606366	0.764286	Not
ANXA2R-OT1	2.09302	-0.187563	0.354065	-0.52974	0.596292	0.756907	Not
ANXA3	367.19	0.583808	0.169489	3.44452	0.000572076	0.00898779	Up
ANXA4	193.234	0.113115	0.0970937	1.16501	0.244015	0.44201	Not
ANXA5	868.46	0.205221	0.0767881	2.67256	0.00752754	0.0502476	Not
ANXA6	965.287	0.207851	0.093056	2.23362	0.0255084	0.108349	Not
ANXA7	425.332	-0.0637696	0.0757877	-0.841424	0.40011	0.596194	Not
ANXA8	2.52647	2.11372	0.777829	2.71746	0.00657853	0.0461166	Up
ANXA8L1	1.92609	-1.54042	0.757661	-2.03313	0.0420393	0.147604	Not
ANXA9	28.9529	-0.0481127	0.224535	-0.214277	0.830331	0.9109	Not
AOAH	168.198	0.0873556	0.107375	0.813554	0.4159	0.61004	Not
AOC1	14.017	-1.77962	0.502196	-3.54368	0.000394582	0.00698391	Down
AOC2	15.3969	-0.0170195	0.460934	-0.0369239	0.970546	0.985068	Not
AOC3	29.678	-0.0151465	0.295196	-0.05131	0.959079	0.9795	Not
AOC4P	4.84829	-1.93172	0.780342	-2.47548	0.0133056	0.072007	Not
AOPEP	53.2543	-0.36363	0.149063	-2.43944	0.01471	0.0766765	Not
AOX1	25.0515	-0.287714	0.262748	-1.09502	0.273507	0.474706	Not
AP1AR	110.816	0.156361	0.144667	1.08083	0.279772	0.481857	Not
AP1B1	1082.16	0.0528878	0.110518	0.478546	0.632262	0.78282	Not
AP1G1	641.679	-0.198358	0.0878151	-2.25881	0.0238952	0.104041	Not
AP1G2	87.2177	0.00661877	0.16451	0.0402333	0.967907	0.984092	Not
AP1G2-AS1	0.699395	0.67059	1.0338	0.648662	0.516557	0.693427	Not
AP1M1	752.535	0.107964	0.0851863	1.26739	0.205017	0.397716	Not
AP1M2	71.7539	-0.698209	0.315285	-2.21454	0.026792	0.111844	Not
AP1S1	75.5346	-0.132464	0.107264	-1.23493	0.216857	0.411852	Not
AP1S2	1432.96	-0.111821	0.144048	-0.776278	0.437585	0.629432	Not
AP1S3	12.7239	-0.00603703	0.245922	-0.0245486	0.980415	0.989993	Not
AP2A1	1818.06	0.154697	0.118597	1.3044	0.192098	0.382939	Not
AP2A2	665.274	-0.036439	0.123437	-0.295204	0.767838	0.873067	Not
AP2B1	1032.1	-0.0626697	0.0639134	-0.980541	0.326819	0.530205	Not
AP2B1P1	6.78626	-0.0262859	0.232757	-0.112933	0.910084	0.953897	Not
AP2M1	2642.52	-0.137197	0.0917353	-1.49557	0.134766	0.305618	Not
AP2S1	865.925	-0.208261	0.0844759	-2.46534	0.0136885	0.0732628	Not
AP3B1	485.871	-0.00893521	0.0685233	-0.130397	0.896253	0.947106	Not
AP3B2	14.0738	-1.39101	0.383709	-3.62516	0.000288782	0.00565899	Down
AP3D1	1058.82	0.0530509	0.100202	0.529438	0.596502	0.756997	Not
AP3M1	296.277	0.0975325	0.100925	0.966389	0.33385	0.535878	Not
AP3M2	102.086	-0.0261751	0.135994	-0.192472	0.847372	0.920339	Not
AP3S1	27.5061	0.294165	0.166798	1.7636	0.0778002	0.218439	Not
AP3S2	54.7337	0.0332562	0.122368	0.271772	0.785797	0.884081	Not
AP4B1	67.9888	-0.0607049	0.137713	-0.440809	0.659351	0.800727	Not
AP4E1	178.138	-0.22731	0.119291	-1.90551	0.0567132	0.178752	Not
AP4M1	52.2249	-0.0624264	0.193898	-0.321954	0.747488	0.860062	Not
AP4S1	71.2482	-0.41786	0.189651	-2.20331	0.0275729	0.113844	Not
AP5B1	229.701	0.42507	0.154517	2.75096	0.00594212	0.0430569	Up
AP5M1	252.551	-0.122724	0.0905134	-1.35587	0.175141	0.361527	Not
AP5S1	52.1007	-0.279574	0.177769	-1.57268	0.115792	0.27919	Not
AP5Z1	177.483	0.187021	0.167833	1.11433	0.26514	0.465497	Not
APAF1	481.976	0.0530076	0.0903902	0.586431	0.557586	0.726749	Not
APBA1	33.8052	-0.476222	0.279224	-1.70552	0.088098	0.236631	Not
APBA2	183.68	-0.297973	0.134152	-2.22115	0.0263405	0.110588	Not
APBA3	114.112	0.409058	0.198379	2.062	0.0392073	0.14187	Not
APBB1	137.718	0.0500982	0.145759	0.343706	0.731068	0.850658	Not
APBB1IP	718.847	0.252274	0.0763186	3.30553	0.000947956	0.0126678	Up
APBB2	262.845	-0.0810157	0.124435	-0.65107	0.515001	0.692244	Not
APBB3	19.6056	-0.0619019	0.289456	-0.213856	0.830659	0.910945	Not
APC	454.909	-0.146942	0.0716063	-2.05208	0.0401623	0.143569	Not
APC2	45.2633	-0.562652	0.223626	-2.51604	0.0118681	0.0669254	Not
APCDD1	35.8117	-0.140329	0.270496	-0.518785	0.603911	0.762727	Not
APCDD1L	4.40803	-2.1529	0.592724	-3.63222	0.000280998	0.00557356	Down
APCS	3.01298	-0.349988	0.676033	-0.517709	0.604661	0.763284	Not
APEH	440.889	0.193832	0.114461	1.69343	0.090373	0.240448	Not
APEX1	466.666	0.135946	0.0717919	1.89361	0.0582762	0.181821	Not
APEX2	136.082	0.312163	0.12809	2.43706	0.0148072	0.0770352	Not
APH1A	409.381	0.0253116	0.0693636	0.364912	0.715177	0.839619	Not
APH1B	74.6108	-0.494021	0.206097	-2.39704	0.0165283	0.0827277	Not
API5	188.381	0.150811	0.090498	1.66645	0.0956229	0.249228	Not
APIP	28.9285	-0.0810227	0.133474	-0.60703	0.543831	0.71513	Not
APLF	871.319	-0.594784	0.151517	-3.92553	8.65392e-05	0.00254484	Down
APLN	14.051	0.186829	0.328974	0.567913	0.570094	0.73715	Not
APLNR	143.292	0.438867	0.162885	2.69434	0.00705275	0.0479803	Up
APLP1	7.08936	-1.04953	0.523288	-2.00564	0.0448945	0.153536	Not
APLP2	651.466	0.085939	0.124475	0.690409	0.489937	0.671883	Not
APMAP	114.067	0.267409	0.152342	1.75532	0.0792054	0.220884	Not
APOA1	13.8443	-0.982302	0.326783	-3.00597	0.00264731	0.0252202	Down
APOA2	28.5678	-0.0239395	0.286747	-0.0834866	0.933465	0.966664	Not
APOA4	10.4904	-1.14217	0.588	-1.94247	0.0520805	0.168607	Not
APOA5	3.70536	-0.999448	0.684024	-1.46113	0.14398	0.318546	Not
APOB	40.1887	-0.661228	0.251723	-2.6268	0.00861914	0.0548359	Not
APOBEC1	1.26684	-1.09831	1.06117	-1.03499	0.300672	0.503263	Not
APOBEC2	5.31749	-0.901759	0.476633	-1.89193	0.0584998	0.182258	Not
APOBEC3A	280.649	-0.118684	0.182965	-0.648669	0.516552	0.693427	Not
APOBEC3A_B	280.649	-0.118684	0.182965	-0.648669	0.516552	0.693427	Not
APOBEC3B	48.0249	0.292204	0.253831	1.15118	0.24966	0.448762	Not
APOBEC3C	726.195	-0.0829204	0.0771056	-1.07541	0.28219	0.484005	Not
APOBEC3D	127.48	0.254817	0.137024	1.85965	0.0629345	0.190282	Not
APOBEC3F	287.424	0.382911	0.1344	2.84903	0.00438525	0.0354692	Up
APOBEC3G	465.535	-0.0126454	0.110882	-0.114044	0.909203	0.953525	Not
APOBEC3H	15.7324	0.346278	0.340122	1.0181	0.308631	0.511819	Not
APOBEC4	2.17995	-0.0614654	0.947639	-0.0648616	0.948284	0.974687	Not
APOBR	205.122	0.0773593	0.163081	0.47436	0.635243	0.785101	Not
APOC1	14.4131	-0.133331	0.182331	-0.731257	0.464622	0.651549	Not
APOC1P1	2.88597	-0.279424	0.56736	-0.492499	0.622367	0.775726	Not
APOC2	0.822913	0.186394	1.53586	0.121361	0.903405	0.951115	Not
APOC3	17.1946	-0.0517982	0.296423	-0.174744	0.861281	0.927986	Not
APOD	10.3445	0.285151	0.408821	0.697496	0.485492	0.668571	Not
APOE	33.6786	-0.391984	0.216727	-1.80865	0.0705051	0.205251	Not
APOF	4.49336	-0.542129	0.792863	-0.683762	0.494126	0.675061	Not
APOH	43.4461	-0.054482	0.248309	-0.219412	0.826329	0.908863	Not
APOL1	91.702	0.133038	0.153935	0.864249	0.387451	0.585049	Not
APOL2	349.8	0.0295546	0.0966813	0.305691	0.75984	0.868166	Not
APOL3	1043.12	0.0986038	0.0863353	1.1421	0.253411	0.452515	Not
APOL4	50.2118	-0.135933	0.210597	-0.645466	0.518625	0.695165	Not
APOL5	1.63198	-1.06236	0.896775	-1.18464	0.236159	0.434313	Not
APOL6	265.607	0.125778	0.106648	1.17938	0.238247	0.435903	Not
APOLD1	175.904	-0.0971028	0.140299	-0.692114	0.488866	0.671026	Not
APOM	6.28391	-0.0597533	0.359308	-0.166301	0.86792	0.931208	Not
APOO	19.3304	-0.129604	0.225758	-0.574084	0.565911	0.733945	Not
APOOL	141.126	-0.765315	0.156021	-4.9052	9.33319e-07	0.000122895	Down
APP	4142.31	-0.248727	0.185406	-1.34152	0.17975	0.367227	Not
APPBP2	253.567	-0.115873	0.0852739	-1.35883	0.1742	0.360473	Not
APPL1	754.128	-0.223304	0.099625	-2.24145	0.0249971	0.106971	Not
APPL2	133.112	-0.398733	0.105542	-3.77795	0.000158124	0.00381632	Down
APRG1	9.07494	-0.0963949	0.316742	-0.304333	0.760874	0.8687	Not
APRT	242.396	0.160723	0.0892176	1.80147	0.0716288	0.207218	Not
APTX	50.1804	0.0186405	0.143126	0.130239	0.896378	0.94719	Not
AQP1	106.787	-0.0983717	0.122689	-0.801794	0.422672	0.616228	Not
AQP10	206.11	-0.583668	0.285485	-2.04448	0.040906	0.145351	Not
AQP11	5.45468	-0.0381513	0.550369	-0.0693195	0.944735	0.97312	Not
AQP12A	1.42599	-1.93812	1.18658	-1.63336	0.102393	0.259822	Not
AQP12B	1.37211	-3.55728	1.18888	-2.99213	0.00277042	0.0259741	Down
AQP2	5.09178	-1.6492	0.611008	-2.69915	0.00695175	0.0476188	Down
AQP3	97.4994	0.186426	0.180715	1.0316	0.302258	0.504936	Not
AQP4	7.05061	-1.36762	0.696314	-1.96408	0.0495207	0.163302	Not
AQP5	3.04927	-1.06331	0.862317	-1.23308	0.217545	0.412672	Not
AQP6	5.04798	-1.45596	0.708995	-2.05355	0.0400189	0.143232	Not
AQP7	8.49804	-0.341997	0.313902	-1.0895	0.275933	0.477072	Not
AQP7B	0.738844	-1.81823	1.07838	-1.68607	0.0917818	0.242641	Not
AQP8	3.41301	-2.32794	0.717989	-3.2423	0.00118569	0.0147855	Down
AQP9	409.556	0.420365	0.187599	2.24076	0.0250418	0.107027	Not
AQR	316.079	-0.223429	0.0763078	-2.92799	0.0034116	0.0299609	Down
AR	52.1644	0.0660204	0.243219	0.271444	0.78605	0.884193	Not
ARAF	558.803	-0.0475961	0.109404	-0.435049	0.663527	0.803108	Not
ARAP1	1866.91	0.267163	0.100369	2.66181	0.00777214	0.0513951	Not
ARAP2	641.172	0.104468	0.109583	0.953323	0.340426	0.542035	Not
ARAP3	406.089	0.0199555	0.136792	0.145882	0.884014	0.940713	Not
ARC	4.33981	-0.153703	0.532068	-0.288877	0.772675	0.876125	Not
ARCN1	793.384	0.0505805	0.0558702	0.905321	0.365295	0.565716	Not
AREG	2.70085	-1.12211	0.628262	-1.78605	0.0740908	0.211383	Not
AREL1	146.506	0.059437	0.099852	0.59525	0.551676	0.721594	Not
ARF1	5975	-0.289397	0.112112	-2.58131	0.00984253	0.0593566	Not
ARF3	549.725	-0.0938213	0.110195	-0.851413	0.39454	0.59091	Not
ARF4	436.903	-0.0365036	0.139748	-0.261211	0.79393	0.889011	Not
ARF5	634.625	-0.134226	0.0870536	-1.54188	0.123103	0.289787	Not
ARF6	1213.98	0.116859	0.079565	1.46872	0.141908	0.315617	Not
ARFGAP1	277.259	0.152447	0.154432	0.98715	0.323569	0.526705	Not
ARFGAP2	218.531	0.269028	0.092425	2.91077	0.00360537	0.0311195	Up
ARFGAP3	307.667	-0.159637	0.089256	-1.78853	0.0736913	0.210767	Not
ARFGEF1	851.875	-0.238536	0.0836343	-2.85213	0.00434268	0.0352846	Down
ARFGEF2	601.215	0.031116	0.0757021	0.411032	0.681049	0.815093	Not
ARFGEF3	73.3119	-0.103777	0.245719	-0.422339	0.672778	0.809895	Not
ARFIP1	177.574	0.227277	0.128327	1.77108	0.0765473	0.216065	Not
ARFIP2	55.5625	0.214729	0.147381	1.45696	0.145126	0.320055	Not
ARFRP1	187.897	0.180699	0.108561	1.66449	0.0960147	0.24987	Not
ARG1	84.8289	0.388872	0.226746	1.71501	0.0863426	0.233543	Not
ARG2	73.6085	0.0298007	0.27187	0.109614	0.912715	0.955032	Not
ARGFX	1.57687	-2.20381	0.952513	-2.31368	0.0206852	0.0950912	Not
ARGLU1	332.997	0.252161	0.120616	2.09061	0.036563	0.135898	Not
ARHGAP1	664.578	0.145945	0.0902508	1.61711	0.105855	0.264355	Not
ARHGAP10	1117.83	-0.89954	0.190489	-4.72227	2.33222e-06	0.000227424	Down
ARHGAP11A	163.635	-0.110414	0.133948	-0.824307	0.409765	0.6043	Not
ARHGAP12	365.821	-0.070948	0.0826944	-0.857954	0.390918	0.587881	Not
ARHGAP15	358.113	0.0563619	0.0927346	0.607776	0.543336	0.714846	Not
ARHGAP17	472.165	0.104707	0.0839667	1.247	0.212396	0.406448	Not
ARHGAP18	1150.15	-0.295228	0.195936	-1.50676	0.131871	0.301802	Not
ARHGAP19	108.098	-0.0556459	0.132448	-0.420133	0.674388	0.811054	Not
ARHGAP20	19.0173	-0.268979	0.335537	-0.801638	0.422762	0.616228	Not
ARHGAP21	1414.23	-0.310624	0.169136	-1.83654	0.0662779	0.196863	Not
ARHGAP22	24.5711	-0.593179	0.343317	-1.72778	0.0840268	0.229652	Not
ARHGAP23	408.486	-0.1017	0.160138	-0.63508	0.525377	0.700536	Not
ARHGAP23P1	5.61661	-2.52914	0.592708	-4.2671	1.98035e-05	0.000935301	Down
ARHGAP24	98.7346	0.170095	0.161448	1.05356	0.292085	0.493888	Not
ARHGAP25	879.938	0.164617	0.08311	1.98071	0.0476235	0.159903	Not
ARHGAP26	821.129	-0.0418617	0.078053	-0.536324	0.591735	0.753538	Not
ARHGAP27	558.105	0.146251	0.115928	1.26157	0.207105	0.400578	Not
ARHGAP27P1-BPTFP1-KPNA2P3	3.25757	0.145069	0.368144	0.394054	0.693541	0.824015	Not
ARHGAP28	55.8279	-0.0459032	0.21155	-0.216986	0.828219	0.909823	Not
ARHGAP29	321.435	-0.00667274	0.126078	-0.0529253	0.957791	0.978849	Not
ARHGAP30	4006.91	0.273278	0.0889416	3.07256	0.00212233	0.0216024	Up
ARHGAP31	823.783	0.0808191	0.0907107	0.890954	0.372954	0.572275	Not
ARHGAP32	465.067	-0.494686	0.172705	-2.86435	0.00417868	0.034435	Down
ARHGAP33	35.0491	-0.414655	0.338343	-1.22554	0.22037	0.415743	Not
ARHGAP35	484.282	0.135772	0.0819911	1.65594	0.0977344	0.252811	Not
ARHGAP36	4.29241	-1.59218	0.895453	-1.77807	0.0753924	0.213857	Not
ARHGAP39	11.361	-1.56067	0.453388	-3.44225	0.000576896	0.00902814	Down
ARHGAP4	763.256	0.22664	0.126377	1.79337	0.0729144	0.209327	Not
ARHGAP40	5.00103	-1.27414	0.512536	-2.48595	0.0129208	0.0709067	Not
ARHGAP42	16.2191	0.0520502	0.229419	0.226878	0.820519	0.905685	Not
ARHGAP44	15.4265	-0.704929	0.32553	-2.16548	0.0303507	0.120941	Not
ARHGAP45	2845.47	0.165587	0.116078	1.42652	0.153719	0.332339	Not
ARHGAP5	361.058	0.187046	0.104607	1.78808	0.0737626	0.210883	Not
ARHGAP6	634.044	-0.339609	0.217152	-1.56393	0.117835	0.282268	Not
ARHGAP8	1.04025	-1.74078	0.990134	-1.75813	0.0787262	0.220141	Not
ARHGAP9	460.348	0.245926	0.105266	2.33623	0.0194793	0.0916048	Not
ARHGDIA	2055.15	0.146129	0.0893405	1.63565	0.101914	0.258988	Not
ARHGDIB	6753.23	-0.0657813	0.0762715	-0.862463	0.388433	0.585806	Not
ARHGDIG	1.26378	-0.824214	0.865054	-0.952789	0.340697	0.542371	Not
ARHGEF1	1081.4	0.233679	0.115804	2.01788	0.0436035	0.150789	Not
ARHGEF10	143.528	-0.10657	0.149446	-0.713099	0.475785	0.660704	Not
ARHGEF10L	116.99	0.0584021	0.200492	0.291294	0.770827	0.875326	Not
ARHGEF11	320.761	0.295533	0.11593	2.54923	0.0107961	0.0628874	Not
ARHGEF12	3254.6	-0.173199	0.114365	-1.51443	0.129916	0.299119	Not
ARHGEF15	470.883	0.00910332	0.151316	0.0601608	0.952028	0.976689	Not
ARHGEF16	11.8673	-0.846743	0.515816	-1.64156	0.100681	0.257125	Not
ARHGEF17	64.2083	-0.628428	0.295698	-2.12524	0.0335665	0.128982	Not
ARHGEF18	67.5366	-0.0880802	0.136989	-0.642971	0.520243	0.696695	Not
ARHGEF19	39.9293	-0.0920726	0.236946	-0.38858	0.697587	0.826956	Not
ARHGEF2	940.876	0.176023	0.0862471	2.04092	0.0412592	0.146079	Not
ARHGEF25	26.7581	0.360779	0.281448	1.28187	0.199889	0.391949	Not
ARHGEF26	17.6633	-0.259588	0.367645	-0.706083	0.480137	0.664071	Not
ARHGEF28	50.4028	-0.394905	0.178968	-2.20657	0.0273441	0.113331	Not
ARHGEF3	931.161	-0.135122	0.0640124	-2.11087	0.0347834	0.131714	Not
ARHGEF33	6.67777	-1.26971	0.519093	-2.44602	0.0144445	0.0758473	Not
ARHGEF35	1.90205	0.948199	0.569404	1.66525	0.0958632	0.249594	Not
ARHGEF37	122.469	-0.0842232	0.144304	-0.583649	0.559457	0.728407	Not
ARHGEF38	4.17292	-0.835964	0.63202	-1.32269	0.18594	0.375431	Not
ARHGEF39	8.54002	-0.734123	0.351171	-2.0905	0.0365728	0.13591	Not
ARHGEF4	12.1006	-1.28179	0.38513	-3.32819	0.000874114	0.011999	Down
ARHGEF40	170.891	0.151676	0.161212	0.940852	0.346781	0.548131	Not
ARHGEF5	20.3543	-0.227295	0.292006	-0.778391	0.436338	0.628207	Not
ARHGEF6	778.758	0.133557	0.074199	1.79998	0.0718642	0.207551	Not
ARHGEF7	353.413	-0.17772	0.0778191	-2.28375	0.0223859	0.0998456	Not
ARHGEF9	135.08	-0.0927348	0.121171	-0.765323	0.444079	0.634733	Not
ARID1A	2045.98	0.162816	0.0887021	1.83554	0.0664256	0.197188	Not
ARID1B	1347.55	-0.142718	0.0833412	-1.71245	0.0868142	0.234199	Not
ARID2	594.251	-0.123556	0.0980512	-1.26012	0.207626	0.401182	Not
ARID3A	177.758	0.220716	0.146277	1.5089	0.131325	0.301071	Not
ARID3B	133.274	-0.17843	0.13544	-1.31741	0.187701	0.37757	Not
ARID3C	5.89786	-0.679704	0.846563	-0.802898	0.422033	0.615716	Not
ARID4A	355.764	0.0342822	0.0934764	0.366747	0.713808	0.838513	Not
ARID4B	577.208	0.0273479	0.0935124	0.292452	0.769941	0.8748	Not
ARID5A	278.449	0.155975	0.111024	1.40488	0.160058	0.342082	Not
ARID5B	306.366	0.326169	0.114179	2.85666	0.0042813	0.0349045	Up
ARIH1	760.378	-0.135385	0.0648684	-2.08708	0.0368813	0.13648	Not
ARIH2	217.119	-0.025898	0.0679053	-0.381384	0.702918	0.831175	Not
ARL1	245.659	0.313171	0.11159	2.80645	0.005009	0.0386096	Up
ARL10	22.8352	-0.318117	0.30107	-1.05662	0.290685	0.492307	Not
ARL11	67.0271	0.271486	0.132294	2.05214	0.0401559	0.143569	Not
ARL13A	1.07096	0.307111	0.915111	0.3356	0.737172	0.853805	Not
ARL13B	100.673	-0.457842	0.133081	-3.44032	0.000581037	0.00906867	Down
ARL14	1.109	-1.33849	1.39226	-0.961384	0.336359	0.538118	Not
ARL14EP	158.566	0.0461169	0.125303	0.368043	0.712841	0.837953	Not
ARL15	644.574	-0.34416	0.19131	-1.79896	0.0720244	0.207805	Not
ARL16	12.3856	-0.0341516	0.204791	-0.166764	0.867556	0.931139	Not
ARL17A	2.93954	-0.85174	0.436322	-1.95209	0.0509274	0.166379	Not
ARL17B	2.50598	-0.413251	0.544068	-0.759558	0.447519	0.63748	Not
ARL2	113.774	-0.277117	0.107814	-2.57033	0.0101603	0.0606713	Not
ARL2BP	17.9578	-0.0563464	0.158135	-0.356318	0.721603	0.844764	Not
ARL3	72.164	0.183773	0.140947	1.30385	0.192285	0.383081	Not
ARL4A	362.551	0.321822	0.171249	1.87926	0.0602086	0.185526	Not
ARL4C	1204.31	0.0384253	0.106378	0.361215	0.717939	0.842132	Not
ARL4D	26.148	0.446901	0.283843	1.57447	0.11538	0.278521	Not
ARL5A	174.318	0.482586	0.155915	3.09519	0.00196689	0.0205051	Up
ARL5B	173.962	0.298494	0.166126	1.79679	0.0723694	0.208343	Not
ARL5C	1.27819	0.218272	0.933721	0.233765	0.815167	0.903057	Not
ARL6	17.0022	-0.215578	0.294918	-0.730976	0.464794	0.651669	Not
ARL6IP1	244.392	-0.179206	0.110117	-1.62741	0.10365	0.26147	Not
ARL6IP5	1799.18	-0.315524	0.196598	-1.60492	0.108511	0.268619	Not
ARL6IP6	157.012	-0.183082	0.150607	-1.21563	0.224125	0.419991	Not
ARL8A	374.083	0.0719419	0.117553	0.611998	0.540539	0.7128	Not
ARL8B	566.732	-0.357705	0.119968	-2.98167	0.00286684	0.0265648	Down
ARL9	3.61506	-0.544169	0.628196	-0.866242	0.386358	0.583772	Not
ARMC1	139.487	0.180571	0.118463	1.52428	0.127439	0.295926	Not
ARMC10	33.2618	0.11423	0.151176	0.755609	0.449884	0.639253	Not
ARMC12	4.5955	-0.771892	0.600207	-1.28604	0.198428	0.390103	Not
ARMC2	37.8056	-0.225032	0.171569	-1.31161	0.189651	0.379798	Not
ARMC3	158.618	-0.403444	0.293388	-1.37512	0.169093	0.353955	Not
ARMC5	68.2293	-0.161313	0.234552	-0.687748	0.491612	0.673231	Not
ARMC6	110.475	0.0629714	0.141032	0.446503	0.655234	0.798305	Not
ARMC7	109.873	-0.101258	0.131091	-0.772422	0.439865	0.631349	Not
ARMC8	803.992	-0.531345	0.133101	-3.99205	6.55041e-05	0.00210274	Down
ARMC9	14.646	-0.893673	0.369383	-2.41936	0.0155477	0.0796375	Not
ARMCX1	36.3478	-0.127062	0.202983	-0.625974	0.531332	0.705568	Not
ARMCX2	25.8217	-0.118009	0.300289	-0.392986	0.69433	0.824367	Not
ARMCX3	392.943	0.004604	0.150886	0.0305132	0.975658	0.987698	Not
ARMCX4	37.0375	-0.227321	0.264548	-0.859282	0.390185	0.587366	Not
ARMCX5	20.5012	0.0389045	0.236378	0.164586	0.86927	0.932033	Not
ARMCX5-GPRASP2	16.7275	-0.169539	0.317572	-0.53386	0.593438	0.754545	Not
ARMCX6	131.259	-0.472437	0.163625	-2.88732	0.00388538	0.0328786	Down
ARMH1	56.7598	0.13661	0.18458	0.740116	0.45923	0.64727	Not
ARMH3	225.656	-0.426439	0.0986888	-4.32105	1.5529e-05	0.000790719	Down
ARMH4	30.5145	-0.195746	0.267505	-0.731748	0.464323	0.65135	Not
ARMS2	2.35965	-2.85764	1.06568	-2.68151	0.00732909	0.0493211	Down
ARMT1	81.4868	0.313458	0.157568	1.98935	0.0466627	0.157886	Not
ARNT	517.958	-0.11068	0.0611246	-1.81073	0.0701827	0.204783	Not
ARNT2	48.2488	-0.113686	0.278466	-0.408258	0.683084	0.816381	Not
ARNTL	76.0904	0.337231	0.136224	2.47556	0.0133027	0.072007	Not
ARNTL2	93.1188	-0.702811	0.168428	-4.17277	3.00917e-05	0.00124917	Down
ARPC1A	397.035	-0.0780733	0.0686703	-1.13693	0.255568	0.454834	Not
ARPC1B	5490.73	-0.24766	0.123522	-2.00499	0.0449646	0.153721	Not
ARPC2	2206.1	0.0321988	0.0472103	0.682027	0.495222	0.675864	Not
ARPC3	232.867	0.0680487	0.0749007	0.908518	0.363604	0.563985	Not
ARPC4	611.989	-0.102206	0.0789173	-1.2951	0.195285	0.38618	Not
ARPC5	5670.73	0.076747	0.0999011	0.76823	0.442351	0.633422	Not
ARPC5L	204.43	0.176756	0.102488	1.72465	0.0845898	0.230597	Not
ARPIN	56.7902	0.0336603	0.127688	0.263613	0.792078	0.887562	Not
ARPP19	953.512	-0.263487	0.122817	-2.14536	0.0319237	0.125158	Not
ARPP21	13.6702	-1.1787	0.462367	-2.54928	0.0107944	0.0628874	Not
ARR3	4.25791	-0.412216	0.612383	-0.673134	0.500862	0.679998	Not
ARRB1	1108.37	-0.0822177	0.101672	-0.808658	0.418712	0.612253	Not
ARRB2	2580.61	0.183064	0.100967	1.81311	0.0698156	0.204057	Not
ARRDC1	297.174	0.186742	0.119153	1.56724	0.11706	0.28087	Not
ARRDC1-AS1	25.0666	0.450161	0.24032	1.87317	0.0610445	0.187181	Not
ARRDC2	435.359	0.11821	0.114989	1.02801	0.303943	0.50697	Not
ARRDC3	789.083	-0.0266845	0.0895125	-0.29811	0.765619	0.871887	Not
ARRDC4	377.336	0.0327466	0.102734	0.318751	0.749915	0.861804	Not
ARRDC5	8.50861	-0.238251	0.382984	-0.62209	0.533882	0.707361	Not
ARSA	85.2063	-0.160333	0.199725	-0.802767	0.422109	0.615783	Not
ARSB	44.9193	-0.367381	0.169898	-2.16236	0.0305903	0.121655	Not
ARSD	20.7518	-0.0462931	0.25612	-0.180748	0.856566	0.925316	Not
ARSF	2.37519	-0.851094	0.962273	-0.884462	0.376447	0.57506	Not
ARSG	42.9062	-0.138923	0.178432	-0.778575	0.43623	0.628138	Not
ARSH	2.80644	-1.33547	0.905062	-1.47555	0.140064	0.313099	Not
ARSI	6.70632	-0.891378	0.720493	-1.23718	0.216021	0.410989	Not
ARSJ	7.10822	-0.710095	0.475533	-1.49326	0.135368	0.306424	Not
ARSK	26.5771	-0.250918	0.307019	-0.81727	0.413774	0.607949	Not
ARSL	8.96601	-1.03203	0.440542	-2.34263	0.0191482	0.0906666	Not
ART1	3.63419	0.0393765	0.712117	0.055295	0.955903	0.978093	Not
ART3	2.48526	-0.753734	0.640106	-1.17751	0.23899	0.436452	Not
ART4	57.2603	-0.460023	0.18895	-2.43463	0.0149071	0.0773772	Not
ART5	3.17264	-1.59858	0.83095	-1.9238	0.0543795	0.174128	Not
ARTN	2.63104	-0.684428	0.760755	-0.89967	0.368296	0.56849	Not
ARV1	66.276	-0.207315	0.153094	-1.35417	0.175682	0.362245	Not
ARVCF	52.7363	-0.254622	0.286333	-0.889251	0.373868	0.573112	Not
ARX	1.46921	0.36126	1.09178	0.330892	0.740726	0.855885	Not
ASAH1	1554.9	-0.248555	0.17505	-1.41991	0.155633	0.334996	Not
ASAH1-AS1	0.967016	-1.43947	0.74462	-1.93316	0.0532168	0.171383	Not
ASAH2	5.18711	-1.34934	0.575103	-2.34625	0.0189633	0.0901624	Not
ASAH2B	3.53848	0.830123	0.616483	1.34655	0.178126	0.3651	Not
ASAP1	2927.34	-0.456216	0.114834	-3.97284	7.10218e-05	0.00222354	Down
ASAP2	1080.81	-0.639801	0.181557	-3.52396	0.000425148	0.00735488	Down
ASAP3	35.0144	-0.600475	0.247767	-2.42355	0.0153698	0.0789809	Not
ASB1	166.612	0.204883	0.144165	1.42117	0.155266	0.334692	Not
ASB10	5.64448	-1.74834	0.862564	-2.02691	0.0426719	0.148912	Not
ASB11	1.10679	-0.790744	0.947993	-0.834124	0.404211	0.599574	Not
ASB12	2.17092	-1.01473	0.991585	-1.02334	0.306148	0.509212	Not
ASB13	44.8124	0.313941	0.156776	2.00248	0.0452328	0.154434	Not
ASB14	7.29528	-0.158535	0.477097	-0.332291	0.73967	0.85555	Not
ASB15	3.10976	-1.41085	0.691183	-2.04121	0.0412303	0.146048	Not
ASB16	3.49009	-0.335532	0.475999	-0.704901	0.480872	0.664731	Not
ASB16-AS1	10.9047	-0.439645	0.255427	-1.72122	0.0852118	0.231839	Not
ASB18	1.03134	-1.07016	0.90461	-1.18301	0.236804	0.434881	Not
ASB2	47.4011	-0.176711	0.237235	-0.744876	0.456346	0.644755	Not
ASB3	8.17534	-0.545151	0.303752	-1.79473	0.0726971	0.208877	Not
ASB4	4.31406	-1.67747	0.762722	-2.19932	0.0278549	0.114642	Not
ASB5	3.26522	-0.928316	0.798535	-1.16252	0.245023	0.442952	Not
ASB6	82.2961	0.186747	0.156786	1.1911	0.233616	0.431033	Not
ASB7	146.856	0.0225915	0.113615	0.198841	0.842387	0.917817	Not
ASB8	427.425	-0.400111	0.120422	-3.32256	0.000891939	0.0121389	Down
ASB9	13.2839	-0.288018	0.333296	-0.86415	0.387505	0.585049	Not
ASCC1	95.3269	-0.00443878	0.122443	-0.0362519	0.971082	0.985224	Not
ASCC2	745.838	0.0956999	0.112229	0.852719	0.393815	0.59068	Not
ASCC3	319.175	-0.132455	0.0849333	-1.55952	0.118873	0.28376	Not
ASCL1	1.35035	-1.06836	0.882689	-1.21034	0.226147	0.42244	Not
ASCL2	30.9373	-0.272512	0.236279	-1.15335	0.248767	0.447545	Not
ASCL4	1.9278	-0.285313	0.784841	-0.36353	0.716209	0.840592	Not
ASCL5	1.3877	-1.61742	0.723175	-2.23655	0.0253155	0.107848	Not
ASF1A	218.546	-0.0225579	0.111441	-0.20242	0.839588	0.916362	Not
ASF1B	104.011	-0.215403	0.172848	-1.2462	0.212692	0.406864	Not
ASGR1	55.3852	0.254381	0.190818	1.3331	0.182498	0.370931	Not
ASGR2	32.8444	-0.0553696	0.256237	-0.216088	0.828919	0.91005	Not
ASH1L	1626.25	-0.260006	0.0659188	-3.94434	8.00197e-05	0.00242203	Down
ASH1L-AS1	6.37219	-0.725124	0.448893	-1.61536	0.106233	0.264948	Not
ASH2L	733.556	-0.332339	0.0752242	-4.41798	9.96266e-06	0.000593539	Down
ASIC1	14.6515	-1.13627	0.486686	-2.33472	0.0195582	0.0916912	Not
ASIC2	7.6301	-0.933274	0.580133	-1.60872	0.107677	0.26726	Not
ASIC3	11.1563	-1.34448	0.546909	-2.45832	0.0139587	0.0741822	Not
ASIC4	11.9844	-1.3682	0.615448	-2.2231	0.0262093	0.110284	Not
ASIC5	1.09651	-0.0871655	1.01967	-0.0854845	0.931876	0.965987	Not
ASIP	4.20517	-0.176063	0.707884	-0.248718	0.803579	0.895406	Not
ASL	49.3661	0.173089	0.161283	1.0732	0.283181	0.484852	Not
ASMT	3.97286	-1.87548	0.681616	-2.75152	0.00593193	0.0430395	Down
ASMTL	169.652	-0.148834	0.139693	-1.06544	0.286677	0.488217	Not
ASNS	17.8363	0.0924816	0.20441	0.452432	0.650958	0.795517	Not
ASNSD1	161.155	0.00652624	0.123905	0.0526714	0.957994	0.978972	Not
ASPA	6.92031	-0.286851	0.46619	-0.615309	0.53835	0.71123	Not
ASPDH	5.78662	-1.34464	0.644171	-2.08739	0.0368528	0.136436	Not
ASPG	8.43091	-1.89404	0.630557	-3.00376	0.00266666	0.0253462	Down
ASPH	697.95	-0.571045	0.14716	-3.88045	0.000104265	0.00288937	Down
ASPHD1	20.4936	-0.772016	0.37324	-2.06842	0.0386008	0.140418	Not
ASPHD2	28.0344	-0.415244	0.320413	-1.29596	0.194989	0.385778	Not
ASPM	102.045	-0.219139	0.160722	-1.36347	0.172735	0.358601	Not
ASPN	3.26501	-0.0539753	0.812479	-0.0664328	0.947033	0.974079	Not
ASPRV1	15.2985	-0.439709	0.223718	-1.96546	0.0493608	0.16304	Not
ASPSCR1	67.143	0.00512132	0.170978	0.0299531	0.976104	0.987744	Not
ASRGL1	42.1068	-0.433339	0.168897	-2.56571	0.0102966	0.0611146	Not
ASS1	31.0098	-0.0623173	0.22981	-0.271169	0.786261	0.884319	Not
ASS1P1	0.707977	0.338818	0.631857	0.536226	0.591802	0.753577	Not
ASTE1	51.2448	0.317342	0.165574	1.91662	0.0552859	0.17597	Not
ASTL	4.12972	-0.996358	0.645279	-1.54407	0.122571	0.289179	Not
ASTN1	15.184	-2.00996	0.496727	-4.04641	5.20086e-05	0.00180096	Down
ASTN2	15.9568	-0.830692	0.290905	-2.85554	0.00429634	0.0350091	Down
ASXL1	442.779	-0.0513591	0.0712143	-0.721192	0.470792	0.656549	Not
ASXL2	692.722	-0.0362234	0.0635622	-0.569889	0.568753	0.736337	Not
ASXL3	26.0472	-0.839967	0.305751	-2.74723	0.00601013	0.0434736	Down
ASZ1	1.16046	-2.21392	0.987768	-2.24133	0.0250045	0.106971	Not
ATAD1	104.887	-0.0919444	0.120872	-0.760675	0.446851	0.636999	Not
ATAD2	288.816	-0.261649	0.0935592	-2.79662	0.00516405	0.0393407	Down
ATAD2B	927.672	-0.557635	0.123994	-4.49727	6.88319e-06	0.00047118	Down
ATAD3A	72.4161	-0.0685252	0.201336	-0.340352	0.733591	0.852266	Not
ATAD3B	41.6863	-0.411433	0.231803	-1.77492	0.075911	0.214944	Not
ATAD3C	8.7748	-0.782027	0.465929	-1.67843	0.0932639	0.245297	Not
ATAD5	100.058	-0.223974	0.140025	-1.59953	0.109703	0.270348	Not
ATAT1	20.9803	-0.12258	0.285757	-0.428964	0.667949	0.806289	Not
ATCAY	6.70052	-1.95744	0.502311	-3.89687	9.7445e-05	0.00276335	Down
ATE1	800.596	-0.417262	0.15484	-2.69479	0.0070434	0.0479764	Down
ATF1	131.53	-0.0932395	0.0831853	-1.12087	0.262345	0.462779	Not
ATF2	899.633	-0.258087	0.0906242	-2.84788	0.00440118	0.0355552	Down
ATF3	51.0932	-0.488941	0.176065	-2.77705	0.00548554	0.0407923	Down
ATF4	1878.78	-0.296044	0.115854	-2.55532	0.0106091	0.0622043	Not
ATF5	173.15	0.157838	0.113048	1.3962	0.162655	0.3454	Not
ATF6	330.692	-0.299081	0.09467	-3.15919	0.00158209	0.0177613	Down
ATF6B	200.117	-0.406415	0.120732	-3.36626	0.000761939	0.0109083	Down
ATF7	84.9144	0.0647805	0.112403	0.576323	0.564397	0.732441	Not
ATF7-NPFF	0.817788	-1.51585	1.07175	-1.41437	0.157253	0.337721	Not
ATF7IP	1921.78	-0.277707	0.0767777	-3.61702	0.000298009	0.00575232	Down
ATF7IP2	203.947	-0.457563	0.136276	-3.35762	0.000786158	0.0111699	Down
ATG10	62.7882	-0.398404	0.180883	-2.20255	0.0276265	0.113996	Not
ATG101	109.7	0.0892277	0.165505	0.539125	0.589801	0.75214	Not
ATG12	155.895	-0.0450107	0.132647	-0.339327	0.734363	0.852509	Not
ATG13	312.126	0.110432	0.0739205	1.49393	0.135195	0.30621	Not
ATG14	164.573	-0.0980058	0.107052	-0.915496	0.359931	0.561229	Not
ATG16L1	121.897	-0.073551	0.102419	-0.718138	0.472672	0.658505	Not
ATG16L2	207.794	0.107215	0.162155	0.661191	0.50849	0.686607	Not
ATG2A	392.18	0.199832	0.158266	1.26263	0.206722	0.400034	Not
ATG2B	208.339	0.0027366	0.0969584	0.0282245	0.977483	0.988445	Not
ATG3	549.822	0.101949	0.0728687	1.39908	0.161789	0.344412	Not
ATG4A	80.8211	0.039784	0.145662	0.273126	0.784757	0.883524	Not
ATG4B	213.615	-0.101025	0.11333	-0.891428	0.3727	0.572257	Not
ATG4C	205.439	-0.350724	0.1535	-2.28485	0.0223218	0.0997104	Not
ATG4D	215.885	0.0358812	0.144489	0.248332	0.803878	0.89559	Not
ATG5	182.202	-0.133171	0.11453	-1.16276	0.244926	0.44291	Not
ATG7	166.315	-0.0940516	0.0911128	-1.03226	0.301953	0.504668	Not
ATG9A	220.284	-0.419682	0.127006	-3.30443	0.000951695	0.0127046	Down
ATG9B	13.8553	-0.795299	0.382359	-2.07998	0.0375273	0.137847	Not
ATIC	172.246	-0.0439531	0.0967304	-0.454388	0.64955	0.79479	Not
ATL1	115.777	-0.550184	0.2392	-2.3001	0.0214427	0.0972452	Not
ATL2	106.249	-0.0587019	0.123514	-0.475267	0.634597	0.784724	Not
ATL3	626.222	-0.0535238	0.0992437	-0.539317	0.589668	0.75204	Not
ATM	1487.97	0.0923484	0.0856062	1.07876	0.280695	0.482823	Not
ATMIN	294.955	0.124875	0.0807429	1.54657	0.121966	0.288153	Not
ATN1	888.459	-0.0735005	0.120738	-0.608759	0.542684	0.714344	Not
ATOH1	1.88156	-2.42712	0.885574	-2.74073	0.00613026	0.0440956	Down
ATOH7	0.841633	-1.19734	1.36671	-0.876072	0.380991	0.578964	Not
ATOH8	42.3166	-0.3871	0.25422	-1.5227	0.127834	0.296152	Not
ATOX1	93.7421	0.0327893	0.094927	0.345416	0.729781	0.849795	Not
ATP10A	70.6107	-0.18965	0.224111	-0.846234	0.397422	0.593575	Not
ATP10B	11.9678	-1.581	0.400475	-3.9478	7.88714e-05	0.00239625	Down
ATP10D	55.1587	0.120809	0.183928	0.65683	0.51129	0.688927	Not
ATP11A	333.779	0.0264869	0.15133	0.175027	0.861059	0.927891	Not
ATP11AUN	1.38705	-0.612474	0.841131	-0.728155	0.466519	0.652867	Not
ATP11B	452.822	-0.107799	0.103462	-1.04192	0.297448	0.499889	Not
ATP11C	107.42	-0.189363	0.128537	-1.47323	0.14069	0.313636	Not
ATP12A	9.34431	-1.71078	0.538866	-3.17478	0.00149948	0.0172021	Down
ATP13A1	169.122	-0.0293608	0.166682	-0.176149	0.860177	0.927715	Not
ATP13A2	80.0062	-0.189608	0.190982	-0.992807	0.320804	0.524099	Not
ATP13A3	301.71	0.0788563	0.111868	0.704902	0.480871	0.664731	Not
ATP13A4	42.6522	-1.35007	0.302478	-4.46336	8.06842e-06	0.000521245	Down
ATP13A5	6.96297	-0.866995	0.413881	-2.09479	0.0361894	0.135142	Not
ATP1A1	597.964	0.0916871	0.0714537	1.28317	0.199433	0.391314	Not
ATP1A1-AS1	3.8521	0.350889	0.440781	0.796061	0.425997	0.618922	Not
ATP1A2	12.9061	-0.971478	0.418994	-2.31859	0.0204171	0.0944045	Not
ATP1A3	40.2783	-0.219349	0.352565	-0.62215	0.533843	0.707358	Not
ATP1A4	11.4972	-0.700129	0.433654	-1.61449	0.106422	0.265259	Not
ATP1B1	31.3549	0.0181329	0.256254	0.0707614	0.943588	0.97235	Not
ATP1B2	90.055	-0.555039	0.216707	-2.56124	0.01043	0.0616584	Not
ATP1B3	178.398	-0.260992	0.129308	-2.01837	0.0435529	0.15069	Not
ATP1B4	3.38718	-0.665246	0.764867	-0.869753	0.384435	0.582176	Not
ATP23	115.823	-0.661839	0.16105	-4.10953	3.96466e-05	0.00149021	Down
ATP2A1	19.5698	-1.12898	0.431711	-2.61512	0.00891965	0.0559114	Not
ATP2A2	559.534	-0.283209	0.14081	-2.01128	0.0442959	0.152165	Not
ATP2A3	2526.58	-0.480515	0.209049	-2.29857	0.0215294	0.0973448	Not
ATP2B1	293.586	-0.0198143	0.115205	-0.171991	0.863445	0.929203	Not
ATP2B2	29.5625	-1.15803	0.3717	-3.11549	0.00183637	0.0196396	Down
ATP2B3	8.24884	-1.60096	0.505165	-3.16918	0.0015287	0.0173642	Down
ATP2B4	417.476	0.0233832	0.104684	0.223369	0.823249	0.907246	Not
ATP2C1	696.293	-0.56409	0.152628	-3.69584	0.000219158	0.00471944	Down
ATP2C2	7.34315	0.00344259	0.42106	0.00817602	0.993477	0.996748	Not
ATP4A	16.1932	-1.68194	0.491055	-3.42516	0.000614429	0.00947197	Down
ATP4B	4.34702	-1.91243	0.730363	-2.61847	0.00883254	0.055624	Not
ATP5F1A	1014.19	0.182891	0.0670439	2.72793	0.00637331	0.0451836	Up
ATP5F1B	1044.02	0.118636	0.0521759	2.27377	0.0229798	0.101638	Not
ATP5F1C	589.304	-0.0680362	0.0696724	-0.976516	0.328809	0.531898	Not
ATP5F1CP1	0.916426	0.635622	0.606631	1.04779	0.294736	0.496786	Not
ATP5F1D	206.168	-0.0488143	0.155736	-0.313442	0.753945	0.864561	Not
ATP5F1E	1740.74	-0.0227522	0.104256	-0.218233	0.827248	0.909422	Not
ATP5IF1	352.737	-0.00764526	0.0658666	-0.116072	0.907596	0.953114	Not
ATP5MC1	94.2079	0.173465	0.111276	1.55888	0.119024	0.283968	Not
ATP5MC2	339.583	0.0812814	0.0692873	1.17311	0.240753	0.438317	Not
ATP5MC3	354.27	0.0732013	0.0675323	1.08395	0.278389	0.480227	Not
ATP5ME	153.995	0.321542	0.10616	3.02885	0.00245489	0.0238711	Up
ATP5MF	51.6243	0.0172127	0.0935116	0.18407	0.853958	0.924056	Not
ATP5MG	935.4	-0.037648	0.0894479	-0.420893	0.673833	0.810646	Not
ATP5MGL	1.59713	-1.75891	0.973692	-1.80643	0.0708512	0.205927	Not
ATP5MJ	453.608	-0.253711	0.0917408	-2.76552	0.00568324	0.041663	Down
ATP5MK	308.78	0.0166852	0.11329	0.147278	0.882912	0.940197	Not
ATP5PB	165.846	0.091712	0.0808306	1.13462	0.256535	0.455846	Not
ATP5PD	32.8159	-0.0486958	0.0999897	-0.487008	0.626252	0.77841	Not
ATP5PF	111.289	-0.177995	0.0961397	-1.85142	0.0641088	0.192522	Not
ATP5PO	102.552	-0.0163667	0.0804626	-0.203408	0.838816	0.915906	Not
ATP6	1810.88	1.96378	0.488457	4.02037	5.81063e-05	0.00195959	Up
ATP6AP1	223.567	-0.334973	0.181918	-1.84134	0.0655715	0.195551	Not
ATP6AP2	371.966	-0.321795	0.149088	-2.15843	0.0308943	0.122406	Not
ATP6V0A1	616.473	-0.669453	0.125415	-5.33788	9.40379e-08	3.11447e-05	Down
ATP6V0A2	99.8729	-0.350899	0.146412	-2.39665	0.0165455	0.0827277	Not
ATP6V0A4	8.43474	-2.05927	0.566152	-3.63731	0.0002755	0.00550282	Down
ATP6V0B	131.642	0.103684	0.133688	0.775565	0.438006	0.62973	Not
ATP6V0C	94.3231	-0.369879	0.148274	-2.49456	0.0126112	0.0697189	Not
ATP6V0D1	862.35	0.0828913	0.0732742	1.13125	0.25795	0.457211	Not
ATP6V0D2	2.61192	-0.982038	0.737085	-1.33233	0.182753	0.371234	Not
ATP6V0E1	999.899	-0.448975	0.13827	-3.24708	0.00116594	0.0146259	Down
ATP6V0E2	81.3496	0.0573126	0.155598	0.368339	0.712621	0.837903	Not
ATP6V1A	602.253	0.149074	0.0876959	1.6999	0.0891502	0.238323	Not
ATP6V1B1	8.95223	-0.686562	0.598463	-1.14721	0.251295	0.450336	Not
ATP6V1B2	969.943	0.194519	0.0701529	2.77279	0.00555779	0.0410197	Up
ATP6V1C1	358.801	-0.0278092	0.0986014	-0.282037	0.777915	0.879558	Not
ATP6V1C2	4.91316	-1.68387	0.462497	-3.64082	0.000271772	0.00544414	Down
ATP6V1D	309.899	-0.160912	0.102473	-1.57029	0.116347	0.279777	Not
ATP6V1E1	302.095	-0.168215	0.118005	-1.42549	0.154016	0.332809	Not
ATP6V1E2	14.0244	0.384965	0.264566	1.45508	0.145647	0.32086	Not
ATP6V1F	667.957	-0.0342219	0.0730619	-0.468395	0.639502	0.787445	Not
ATP6V1FNB	2.4528	0.116966	0.614187	0.190439	0.848965	0.921052	Not
ATP6V1G1	388.94	0.093185	0.0811503	1.1483	0.250844	0.449835	Not
ATP6V1G2	2.84192	-0.568927	0.598351	-0.950826	0.341693	0.543117	Not
ATP6V1G3	1.03371	-1.50338	1.21893	-1.23335	0.217444	0.412536	Not
ATP6V1H	137.826	-0.134314	0.0907753	-1.47963	0.138971	0.311417	Not
ATP7A	274.429	-0.353689	0.106167	-3.33143	0.000864022	0.0119159	Down
ATP7B	32.1088	-0.601958	0.247771	-2.4295	0.0151197	0.0781035	Not
ATP8	292.294	2.04809	0.532919	3.84315	0.000121466	0.0031993	Up
ATP8A1	1501.47	-0.800386	0.173549	-4.61187	3.99063e-06	0.000321005	Down
ATP8A2	16.7147	-1.1182	0.30441	-3.67334	0.000239402	0.00496405	Down
ATP8B1	61.6367	-0.143686	0.185418	-0.77493	0.438381	0.63005	Not
ATP8B1-AS1	6.24517	0.0689296	0.26382	0.261275	0.79388	0.889003	Not
ATP8B2	320.864	0.17477	0.129831	1.34613	0.17826	0.365193	Not
ATP8B3	31.0018	-1.0826	0.335742	-3.22451	0.00126189	0.0153395	Down
ATP8B4	146.741	0.0594283	0.127733	0.465255	0.641749	0.789176	Not
ATP9A	274.029	-0.240678	0.182636	-1.3178	0.18757	0.377385	Not
ATP9B	621.02	-0.784992	0.13784	-5.69493	1.23419e-08	8.7981e-06	Down
ATPAF1	118.768	-0.154432	0.106566	-1.44916	0.147292	0.323005	Not
ATPAF2	79.409	0.0342954	0.126203	0.271749	0.785815	0.884081	Not
ATPSCKMT	53.5458	-0.196843	0.177238	-1.11061	0.266736	0.467545	Not
ATR	210.069	-0.241696	0.113402	-2.13132	0.0330627	0.127902	Not
ATRAID	107.117	0.00678228	0.0859828	0.0788795	0.937128	0.968778	Not
ATRN	59.1665	-0.209381	0.167071	-1.25325	0.210115	0.403991	Not
ATRNL1	34.6653	-0.459446	0.244782	-1.87696	0.0605231	0.18619	Not
ATRX	1557.93	-0.165971	0.0895357	-1.85369	0.0637834	0.191935	Not
ATXN1	862.911	0.0679137	0.0937456	0.724447	0.468791	0.654642	Not
ATXN10	588.519	-0.343609	0.0864563	-3.97436	7.05677e-05	0.00221373	Down
ATXN1L	526.608	0.0525863	0.0903259	0.582184	0.560443	0.729369	Not
ATXN2	1303.89	-0.598193	0.127212	-4.70231	2.57229e-06	0.000241713	Down
ATXN2L	1076.44	0.106727	0.0970992	1.09915	0.271702	0.472763	Not
ATXN3	256.779	0.0609845	0.100093	0.609276	0.542341	0.714129	Not
ATXN7	610.121	0.123792	0.0810381	1.52758	0.126618	0.294837	Not
ATXN7L1	250.226	-0.175094	0.099799	-1.75447	0.0793507	0.221081	Not
ATXN7L2	30.085	0.0802704	0.265111	0.302781	0.762057	0.86933	Not
ATXN7L3	344.609	0.104127	0.0854151	1.21907	0.222818	0.418489	Not
ATXN7L3B	306.779	0.114521	0.067095	1.70685	0.0878508	0.236169	Not
AUH	81.2041	-0.0657507	0.15844	-0.414988	0.678151	0.813191	Not
AUNIP	8.42751	-0.0768698	0.378083	-0.203315	0.838889	0.915906	Not
AUP1	111.517	-0.0788438	0.10962	-0.719245	0.47199	0.657731	Not
AURKA	64.8236	-0.480376	0.150324	-3.19561	0.00139534	0.0163619	Down
AURKAIP1	286.2	0.116695	0.108307	1.07745	0.281279	0.483122	Not
AURKB	29.6398	-0.195323	0.276956	-0.705249	0.480655	0.664575	Not
AURKC	4.7442	-1.02195	0.491143	-2.08075	0.0374566	0.137709	Not
AUTS2	223.725	0.0645575	0.154678	0.417368	0.676409	0.811806	Not
AVEN	32.9701	-0.216293	0.182178	-1.18726	0.235126	0.433022	Not
AVIL	12.4553	-0.765663	0.349519	-2.19062	0.0284793	0.116033	Not
AVL9	276.81	-0.00111273	0.0870105	-0.0127885	0.989797	0.994704	Not
AVP	0.670981	-0.483686	1.36905	-0.3533	0.723863	0.845973	Not
AVPI1	15.18	-0.024552	0.278603	-0.0881255	0.929777	0.964807	Not
AVPR1A	116.25	-0.544964	0.247535	-2.20156	0.0276961	0.11423	Not
AVPR1B	3.56253	-1.8201	0.668485	-2.72273	0.00647446	0.045697	Down
AVPR2	10.0024	-0.351778	0.477328	-0.736974	0.461138	0.648723	Not
AWAT1	1.43758	-2.44545	0.956872	-2.55567	0.0105984	0.0621737	Not
AWAT2	2.23965	-2.58933	1.01779	-2.54407	0.010957	0.0635143	Not
AXDND1	5.13964	-0.901113	0.441481	-2.04112	0.0412393	0.146048	Not
AXIN1	770.444	0.147305	0.114383	1.28782	0.197807	0.389231	Not
AXIN2	37.9225	-0.254373	0.241165	-1.05477	0.291531	0.493112	Not
AXL	30.1297	-0.71011	0.261533	-2.71519	0.00662384	0.0462622	Down
AZGP1	10.6335	-0.726964	0.453898	-1.6016	0.109244	0.269699	Not
AZGP1P1	2.26946	-0.793459	0.913288	-0.868794	0.38496	0.582597	Not
AZI2	112.752	0.0374869	0.11191	0.334973	0.737645	0.854066	Not
AZIN1	1652.69	0.0584531	0.115992	0.50394	0.614303	0.769759	Not
AZIN2	16.9145	-0.373669	0.36201	-1.03221	0.301976	0.504668	Not
AZU1	304.484	0.189122	0.206688	0.915012	0.360185	0.561335	Not
B2M	42541.6	-0.382605	0.185855	-2.05862	0.0395304	0.142347	Not
B3GALNT1	17.3331	-0.181233	0.318973	-0.568178	0.569914	0.737102	Not
B3GALNT2	42.4423	-0.248019	0.175266	-1.4151	0.157039	0.337434	Not
B3GALT1	1.98001	-0.422356	0.976092	-0.432701	0.665232	0.804324	Not
B3GALT2	5.71108	-0.354299	0.499441	-0.709391	0.478082	0.662115	Not
B3GALT4	73.9598	0.0992732	0.173125	0.57342	0.56636	0.734294	Not
B3GALT5	3.67106	-1.86491	0.551778	-3.37982	0.000725332	0.0106043	Down
B3GALT6	37.5988	-0.00246715	0.173216	-0.0142433	0.988636	0.994246	Not
B3GAT1	92.5851	0.115258	0.250869	0.459436	0.645921	0.792282	Not
B3GAT1-DT	4.30547	-0.321851	0.963791	-0.333943	0.738423	0.85468	Not
B3GAT2	5.80411	-0.77494	0.67095	-1.15499	0.248095	0.44661	Not
B3GAT3	42.2743	-0.0893736	0.196434	-0.45498	0.649124	0.794419	Not
B3GLCT	29.113	-0.232775	0.204572	-1.13786	0.255177	0.454363	Not
B3GNT2	118.771	0.368911	0.160107	2.30415	0.0212144	0.0965153	Not
B3GNT3	9.24624	-0.953266	0.686341	-1.38891	0.16486	0.348242	Not
B3GNT4	5.65043	-0.587608	0.607869	-0.96667	0.333709	0.53585	Not
B3GNT5	43.4507	0.513436	0.242329	2.11876	0.0341106	0.130214	Not
B3GNT6	3.65061	-3.42328	0.809626	-4.22822	2.35544e-05	0.00106319	Down
B3GNT7	12.4808	-0.164447	0.402166	-0.408902	0.682612	0.816174	Not
B3GNT8	70.3012	-0.209145	0.245498	-0.851918	0.394259	0.59091	Not
B3GNT9	9.36833	-0.505495	0.451766	-1.11893	0.26317	0.463555	Not
B3GNTL1	27.065	-0.232719	0.20032	-1.16173	0.245343	0.443239	Not
B4GALNT1	8.00171	-1.66131	0.484277	-3.43049	0.000602481	0.00932966	Down
B4GALNT2	4.84357	-1.28845	0.620569	-2.07624	0.037872	0.138605	Not
B4GALNT3	32.4146	-0.343307	0.362443	-0.947203	0.343535	0.544792	Not
B4GALNT4	14.8467	-1.82293	0.518959	-3.51266	0.000443649	0.00756363	Down
B4GALT1	386.613	-0.160653	0.117505	-1.3672	0.171562	0.357186	Not
B4GALT2	96.3419	0.287088	0.215288	1.33351	0.182366	0.370848	Not
B4GALT3	111.836	0.0700941	0.133645	0.52448	0.599945	0.759874	Not
B4GALT4	30.4088	0.103325	0.200454	0.515457	0.606233	0.764282	Not
B4GALT5	218.569	0.0965694	0.109147	0.884764	0.376284	0.574955	Not
B4GALT6	240.376	-0.688712	0.187716	-3.66889	0.000243602	0.0050236	Down
B4GALT7	51.1325	0.104367	0.21963	0.475196	0.634647	0.784724	Not
B4GAT1	11.107	-0.558152	0.407991	-1.36805	0.171297	0.356819	Not
B4GAT1-DT	1.43874	-0.601379	0.648434	-0.927433	0.353702	0.555047	Not
B9D1	7.34285	-1.06415	0.405817	-2.62224	0.00873534	0.0552734	Not
B9D2	34.5866	0.301236	0.182848	1.64747	0.0994611	0.255297	Not
BAALC	75.4825	-0.131738	0.180502	-0.729844	0.465486	0.652008	Not
BAAT	8.98557	-0.328453	0.413998	-0.793369	0.427563	0.620237	Not
BABAM1	63.7709	0.0338304	0.103821	0.325852	0.744536	0.858349	Not
BABAM2	147.665	-0.291727	0.109574	-2.66238	0.00775891	0.0513773	Not
BACE1	54.9088	-0.0113708	0.186274	-0.0610434	0.951325	0.976245	Not
BACE2	88.5788	-0.0214262	0.143115	-0.149713	0.880991	0.939196	Not
BACH1	997.016	-0.0233442	0.0770012	-0.303166	0.761763	0.869091	Not
BACH2	354.094	0.233505	0.149128	1.5658	0.117396	0.281447	Not
BAD	89.7547	-0.0322596	0.134908	-0.239122	0.811011	0.900126	Not
BAG1	823.829	0.0988482	0.087686	1.1273	0.259616	0.459272	Not
BAG2	22.6433	-0.196314	0.213533	-0.919364	0.357905	0.559342	Not
BAG3	114.048	0.107821	0.202821	0.531606	0.594999	0.755879	Not
BAG4	98.776	0.285503	0.131752	2.16696	0.0302376	0.120606	Not
BAG5	409.721	0.169678	0.0824652	2.05757	0.0396311	0.142452	Not
BAG6	957.874	0.105561	0.0860964	1.22608	0.220169	0.415565	Not
BAHCC1	89.3644	-0.289666	0.26592	-1.0893	0.276023	0.477189	Not
BAHD1	225.533	-0.0903532	0.143637	-0.629037	0.529325	0.703791	Not
BAIAP2	83.9591	-0.0306261	0.172989	-0.17704	0.859477	0.927199	Not
BAIAP2-DT	40.9301	0.262445	0.168053	1.56168	0.118364	0.283117	Not
BAIAP2L1	11.8162	-0.0756905	0.328948	-0.230098	0.818015	0.904274	Not
BAIAP2L2	6.48676	-2.25221	0.479151	-4.70041	2.59645e-06	0.000241786	Down
BAIAP3	57.5673	-0.645467	0.313307	-2.06017	0.0393823	0.142234	Not
BAK1	32.4059	0.146652	0.154844	0.947096	0.34359	0.544836	Not
BAMBI	31.3814	-0.353342	0.279692	-1.26332	0.206473	0.399851	Not
BANF1	282.004	0.114032	0.0755682	1.50899	0.1313	0.301062	Not
BANF2	1.11847	-1.66546	1.1201	-1.48689	0.137043	0.308961	Not
BANK1	975.773	-0.27824	0.157615	-1.76531	0.0775119	0.217836	Not
BANP	1436.25	-0.504922	0.120161	-4.20205	2.64503e-05	0.0011536	Down
BAP1	480.26	0.0838739	0.115864	0.723898	0.469128	0.654876	Not
BARD1	701.189	-0.607973	0.153518	-3.96028	7.48631e-05	0.00228941	Down
BARHL1	2.85716	-2.30831	0.815523	-2.83047	0.00464798	0.0368956	Down
BARHL2	2.82537	-1.16639	0.753252	-1.54847	0.121509	0.287606	Not
BARX1	2.14765	-2.2718	1.01828	-2.23101	0.0256805	0.108879	Not
BARX2	4.82711	-1.32807	0.75162	-1.76695	0.0772368	0.21727	Not
BASP1	270.614	0.262769	0.146872	1.7891	0.0735982	0.210588	Not
BATF	165.663	0.0669036	0.139655	0.479063	0.631894	0.782538	Not
BATF2	85.3358	0.0148558	0.198931	0.0746781	0.940471	0.971098	Not
BATF3	26.8317	0.503778	0.201832	2.49603	0.0125593	0.0695553	Not
BAX	385.841	0.170172	0.0705816	2.41099	0.0159092	0.0805907	Not
BAZ1A	911.168	-0.0611394	0.0692887	-0.882387	0.377568	0.576042	Not
BAZ1A-AS1	21.6353	-0.312441	0.304074	-1.02752	0.304177	0.507158	Not
BAZ1B	900.789	0.0752817	0.0602406	1.24968	0.211415	0.405653	Not
BAZ2A	1169.44	0.126179	0.0859956	1.46728	0.142301	0.316106	Not
BAZ2B	315.652	0.0736683	0.0815854	0.90296	0.366547	0.566806	Not
BAZ2B-AS1	3.23069	0.157236	0.352911	0.44554	0.65593	0.798503	Not
BBC3	87.9197	-0.269377	0.126604	-2.12771	0.0333612	0.128454	Not
BBIP1	87.4146	0.0573868	0.143835	0.398977	0.68991	0.821242	Not
BBLN	475.005	-0.558654	0.144259	-3.87256	0.000107698	0.00296251	Down
BBOF1	119.091	-0.287948	0.17361	-1.65859	0.0971985	0.251755	Not
BBOX1	2.28551	-0.291574	0.792533	-0.367901	0.712947	0.837953	Not
BBS1	2.6045	-1.61837	0.524628	-3.0848	0.00203691	0.0210545	Down
BBS10	34.1408	-0.00352943	0.186673	-0.018907	0.984915	0.992717	Not
BBS12	18.2026	-0.280358	0.251118	-1.11644	0.264233	0.464672	Not
BBS2	99.7445	0.112994	0.132409	0.853371	0.393454	0.590489	Not
BBS4	23.6082	-0.087578	0.222059	-0.394391	0.693292	0.82394	Not
BBS5	3.4794	-0.651882	0.460678	-1.41505	0.157054	0.337434	Not
BBS7	64.5684	-0.173492	0.16107	-1.07712	0.281426	0.483216	Not
BBS9	298.671	-0.370934	0.100175	-3.70285	0.000213195	0.00464378	Down
BBX	659.648	0.073533	0.0805709	0.91265	0.361427	0.562311	Not
BCAM	136.62	-0.260213	0.192914	-1.34886	0.177383	0.364371	Not
BCAN	11.6172	-1.18647	0.408142	-2.90699	0.00364921	0.0313289	Down
BCAP29	139.121	-0.0108427	0.181719	-0.0596674	0.952421	0.97678	Not
BCAP31	833.852	-0.476669	0.167337	-2.84856	0.00439174	0.0354927	Down
BCAR1	132.72	-0.135834	0.194803	-0.697293	0.48562	0.668657	Not
BCAR3	41.7973	-0.427606	0.204615	-2.0898	0.0366355	0.13607	Not
BCAS1	12.0918	-0.514505	0.436147	-1.17966	0.238137	0.43584	Not
BCAS2	123.302	0.169205	0.144547	1.17059	0.241762	0.439418	Not
BCAS3	229.858	-0.185039	0.102458	-1.806	0.0709189	0.205972	Not
BCAS4	51.8046	0.286791	0.159779	1.79492	0.0726666	0.208876	Not
BCAT1	240.767	0.228906	0.163309	1.40167	0.161012	0.343652	Not
BCAT2	80.1016	-0.0579782	0.185496	-0.312558	0.754616	0.864838	Not
BCCIP	235.328	0.19304	0.105867	1.82342	0.0682396	0.200853	Not
BCDIN3D	14.5028	0.0264637	0.237074	0.111626	0.91112	0.954632	Not
BCHE	4.70102	0.202582	0.618029	0.327787	0.743073	0.857277	Not
BCKDHA	23.4727	0.00770816	0.231198	0.0333401	0.973403	0.986526	Not
BCKDHB	70.9947	-0.302924	0.148158	-2.0446	0.0408942	0.145333	Not
BCKDK	282.796	0.0220384	0.112755	0.195455	0.845037	0.918864	Not
BCL10	147.916	0.16973	0.111781	1.51842	0.12891	0.29786	Not
BCL11A	263.467	0.311066	0.133486	2.33033	0.0197889	0.0924303	Not
BCL11B	660.182	0.35994	0.1361	2.64467	0.00817702	0.0531583	Not
BCL2	598.803	0.319799	0.115279	2.77413	0.00553488	0.0409896	Up
BCL2A1	415.949	0.0919442	0.149731	0.614064	0.539173	0.711907	Not
BCL2L1	675.209	-0.10907	0.109495	-0.996124	0.31919	0.522454	Not
BCL2L10	2.7803	0.619546	0.783147	0.791098	0.428887	0.621499	Not
BCL2L11	275.829	0.175135	0.0981621	1.78414	0.0744013	0.211888	Not
BCL2L12	21.7959	-0.0964277	0.20089	-0.480003	0.631225	0.782052	Not
BCL2L13	350.681	0.0154143	0.0711079	0.216774	0.828385	0.909898	Not
BCL2L14	3.75463	-1.24469	0.515048	-2.41664	0.0156643	0.0799182	Not
BCL2L15	7.26501	0.464278	0.42044	1.10427	0.269477	0.470714	Not
BCL2L2	289.026	0.045621	0.0973364	0.468694	0.639288	0.787445	Not
BCL2L2-PABPN1	0.650829	-0.514196	0.896579	-0.573509	0.5663	0.734265	Not
BCL3	495.306	0.149011	0.168364	0.885053	0.376128	0.574955	Not
BCL6	285.501	0.537611	0.139255	3.86062	0.000113101	0.00303313	Up
BCL6B	1027.17	0.0266162	0.121484	0.219093	0.826578	0.908976	Not
BCL7A	73.53	0.228469	0.198912	1.14859	0.250726	0.449675	Not
BCL7B	332.714	-0.0769464	0.0736729	-1.04443	0.296285	0.498625	Not
BCL7C	178.789	0.0398428	0.129088	0.308648	0.757589	0.866817	Not
BCL9	109.214	0.238816	0.204819	1.16599	0.24362	0.441553	Not
BCL9L	703.101	0.181012	0.13667	1.32444	0.185355	0.37468	Not
BCLAF1	425.814	0.274281	0.115255	2.37976	0.0173237	0.0850875	Not
BCLAF1P2	11.7879	-0.317379	0.20779	-1.5274	0.126661	0.294839	Not
BCLAF3	190.456	-0.299128	0.14057	-2.12797	0.0333394	0.128454	Not
BCO1	3.36314	-0.369951	0.587579	-0.62962	0.528943	0.703658	Not
BCO2	6.76201	-0.856959	0.405725	-2.11217	0.0346723	0.131512	Not
BCOR	513.162	0.0582229	0.115506	0.50407	0.614212	0.769751	Not
BCORL1	446.747	0.275844	0.169072	1.63152	0.102781	0.260391	Not
BCORP1	2.1035	-0.494559	0.790922	-0.625293	0.531779	0.706067	Not
BCR	703.904	-0.0392966	0.131195	-0.299528	0.764537	0.87115	Not
BCS1L	38.971	-0.26594	0.228104	-1.16587	0.243668	0.441563	Not
BDH1	45.1955	0.115495	0.207662	0.55617	0.578095	0.743602	Not
BDH2	10.3568	0.262243	0.242756	1.08028	0.280019	0.482162	Not
BDKRB1	1.91144	-1.293	0.827958	-1.56167	0.118366	0.283117	Not
BDKRB2	16.6256	-0.853694	0.409065	-2.08694	0.0368936	0.13648	Not
BDNF	23.5263	-0.581573	0.329031	-1.76753	0.0771389	0.217083	Not
BDNF-AS	0.832404	0.162097	0.802231	0.202058	0.839871	0.916622	Not
BDP1	550.928	0.0481731	0.0784399	0.61414	0.539123	0.711886	Not
BEAN1	12.99	-0.274719	0.383155	-0.716992	0.473379	0.659066	Not
BECN1	347.617	0.0440554	0.0836537	0.52664	0.598443	0.758576	Not
BECN2	3.97822	-3.1054	0.92429	-3.35976	0.000780088	0.0111219	Down
BEGAIN	32.6691	-0.817751	0.341276	-2.39616	0.0165679	0.0827515	Not
BEND2	1960.57	-0.448443	0.270726	-1.65645	0.0976309	0.252638	Not
BEND3	34.5973	-0.024671	0.309548	-0.0796999	0.936476	0.968458	Not
BEND3P2	0.767115	-1.12265	0.919308	-1.22119	0.222014	0.417475	Not
BEND4	43.1426	0.103852	0.255013	0.407243	0.683829	0.816707	Not
BEND5	25.8809	0.518342	0.251291	2.06272	0.0391394	0.141704	Not
BEND6	4.65132	0.07716	0.441193	0.174889	0.861166	0.927959	Not
BEND7	63.9455	-0.217182	0.18259	-1.18945	0.234262	0.431824	Not
BEST1	43.5168	0.0274903	0.252393	0.108919	0.913267	0.955319	Not
BEST2	18.0435	-0.843287	0.414353	-2.03519	0.0418318	0.147371	Not
BEST3	34.7236	-0.307062	0.330074	-0.930283	0.352225	0.553603	Not
BEST4	4.85423	-1.4253	0.599467	-2.37761	0.017425	0.0854632	Not
BET1	252.454	-0.401192	0.18123	-2.21371	0.0268486	0.111935	Not
BET1L	169.971	-0.0454777	0.087858	-0.517627	0.604718	0.763284	Not
BEX1	37.0846	-0.497808	0.303791	-1.63865	0.101285	0.257961	Not
BEX2	29.1906	0.379126	0.238923	1.58681	0.112556	0.274459	Not
BEX3	1267.57	-0.432906	0.210892	-2.05273	0.0400984	0.143492	Not
BEX4	222.209	-0.116629	0.160658	-0.725945	0.467873	0.654066	Not
BEX5	20.9054	0.250637	0.282172	0.888241	0.374411	0.573561	Not
BFAR	217.947	-0.264382	0.0979829	-2.69825	0.00697051	0.0476999	Down
BFSP1	24.3932	0.113509	0.271172	0.418588	0.675517	0.811634	Not
BFSP2	3.70384	-0.0730463	0.436189	-0.167465	0.867004	0.930878	Not
BGLAP	1.76935	-0.0546024	0.990558	-0.0551228	0.956041	0.978112	Not
BGN	152.471	-0.213998	0.206265	-1.03749	0.299507	0.50176	Not
BHLHA15	3.62703	-0.906564	0.689716	-1.3144	0.188711	0.378734	Not
BHLHA9	0.971948	-2.63878	1.36482	-1.93343	0.0531833	0.171346	Not
BHLHB9	17.201	0.482241	0.293385	1.64372	0.100235	0.256487	Not
BHLHE22	4.99343	-0.957209	0.602182	-1.58957	0.111932	0.2735	Not
BHLHE40	526.431	0.00472563	0.111457	0.0423988	0.966181	0.983014	Not
BHLHE40-AS1	7.00984	-0.296922	0.40989	-0.724395	0.468823	0.654642	Not
BHLHE41	52.7208	0.578762	0.211689	2.73401	0.00625673	0.0447341	Up
BHMT	11.403	-0.0254012	0.40294	-0.0630397	0.949735	0.975596	Not
BHMT2	7.76333	0.00814406	0.361815	0.0225089	0.982042	0.990716	Not
BICC1	13.5364	-0.767845	0.438754	-1.75006	0.0801085	0.222293	Not
BICD1	172.469	-0.279267	0.135674	-2.05837	0.0395549	0.142379	Not
BICD2	1114.01	-0.178122	0.159339	-1.11788	0.263618	0.463968	Not
BICDL1	39.1418	0.329938	0.213849	1.54286	0.122865	0.289445	Not
BICDL2	5.12569	-1.09609	0.527934	-2.07618	0.0378769	0.138605	Not
BICRA	255.404	0.120011	0.187149	0.641258	0.521355	0.697558	Not
BICRAL	732.949	-0.16662	0.0763741	-2.18164	0.0291364	0.11769	Not
BID	310.332	0.000493306	0.0974434	0.00506249	0.995961	0.997795	Not
BIK	7.95095	-0.11238	0.417877	-0.26893	0.787983	0.885117	Not
BIN1	616.364	0.242174	0.10393	2.33016	0.0197979	0.0924512	Not
BIN2	2672.49	-0.332597	0.111037	-2.99536	0.00274119	0.0257798	Down
BIN2P2	0.751588	-1.70784	0.755679	-2.26001	0.0238206	0.103803	Not
BIN3	87.3539	0.194688	0.143815	1.35374	0.175819	0.362315	Not
BIRC2	849.269	0.178294	0.12722	1.40146	0.161076	0.343722	Not
BIRC3	556.138	0.505561	0.130655	3.86945	0.000109082	0.00297927	Up
BIRC5	50.9693	-0.103392	0.205143	-0.503999	0.614262	0.769754	Not
BIRC6	1543.86	-0.292993	0.0827862	-3.53915	0.000401418	0.00705056	Down
BIRC7	3.87686	-2.14124	0.630115	-3.39817	0.000678385	0.0101688	Down
BIRC8	3.58019	-2.78548	0.968396	-2.87639	0.00402258	0.0335859	Down
BIVM	64.0295	-0.285644	0.177909	-1.60556	0.108371	0.268435	Not
BLACE	5.12109	-1.84159	0.714794	-2.57638	0.00998394	0.0599123	Not
BLCAP	95.4714	0.0205104	0.102238	0.200615	0.841	0.917273	Not
BLK	273.111	0.166558	0.187281	0.889346	0.373817	0.573075	Not
BLM	44.5023	-0.0169745	0.172773	-0.0982476	0.921736	0.960436	Not
BLMH	221.666	0.0290661	0.0857101	0.33912	0.734519	0.852509	Not
BLNK	157.548	0.269887	0.14202	1.90035	0.0573878	0.180027	Not
BLOC1S1	154.302	0.00809596	0.0919656	0.0880325	0.929851	0.964807	Not
BLOC1S2	481.016	0.180728	0.0980061	1.84405	0.0651756	0.194708	Not
BLOC1S3	98.4915	0.212402	0.130753	1.62444	0.104281	0.262071	Not
BLOC1S4	65.9604	-0.0508056	0.156995	-0.323612	0.746232	0.859199	Not
BLOC1S5	121.576	-0.0345179	0.150885	-0.228769	0.819048	0.904884	Not
BLOC1S6	1069.43	0.0933657	0.150974	0.618423	0.536297	0.709816	Not
BLVRA	164.576	0.145694	0.0953354	1.52823	0.126456	0.294714	Not
BLVRB	817.759	0.21113	0.12482	1.69148	0.0907459	0.240913	Not
BLZF1	152.597	-0.0245918	0.156039	-0.1576	0.874772	0.935646	Not
BMERB1	39.9092	-0.226062	0.207032	-1.09192	0.27487	0.47623	Not
BMF	93.5636	0.0280911	0.1346	0.2087	0.834682	0.913466	Not
BMI1	177.649	0.208482	0.147457	1.41385	0.157406	0.337979	Not
BMP1	35.0387	-0.843175	0.273716	-3.08047	0.00206673	0.0212777	Down
BMP10	2.55882	-0.825095	0.806512	-1.02304	0.306288	0.509317	Not
BMP15	0.997395	1.17057	1.38583	0.844671	0.398294	0.594423	Not
BMP2	16.209	-0.256906	0.348244	-0.73772	0.460684	0.648446	Not
BMP2K	577.701	-0.486751	0.110352	-4.41091	1.02936e-05	0.000604547	Down
BMP2KL	0.663939	-1.28074	1.32723	-0.964969	0.33456	0.536695	Not
BMP3	9.92181	-0.99722	0.676313	-1.4745	0.140348	0.313396	Not
BMP4	22.6737	-0.421041	0.281141	-1.49762	0.134233	0.30481	Not
BMP5	5.33447	-0.905035	0.678002	-1.33486	0.181923	0.370268	Not
BMP6	397.784	-0.202149	0.247728	-0.816012	0.414493	0.608624	Not
BMP7	4.72598	-1.35113	0.521691	-2.5899	0.0096004	0.0584595	Not
BMP8A	4.60562	-1.87132	0.860524	-2.17462	0.0296584	0.118915	Not
BMP8B	19.0524	-1.09583	0.401226	-2.7312	0.00631045	0.044914	Down
BMPER	22.1846	-0.315079	0.316672	-0.994968	0.319752	0.523126	Not
BMPR1A	6.2679	-0.0334302	0.360826	-0.0926492	0.926182	0.962594	Not
BMPR1AP1	1.4379	-1.79487	0.681683	-2.63301	0.0084633	0.0543435	Not
BMPR1B	10.5386	-1.16242	0.406543	-2.85929	0.00424593	0.0347353	Down
BMPR2	538.373	-0.235423	0.0850813	-2.76704	0.00565682	0.0414987	Down
BMS1	176.922	0.0507554	0.09839	0.51586	0.605952	0.764159	Not
BMS1P1	27.7016	-0.69515	0.238272	-2.91747	0.00352883	0.0307164	Down
BMS1P10	2.16932	-1.15037	0.616894	-1.86478	0.0622124	0.188996	Not
BMS1P15	1.26886	-1.004	0.947255	-1.0599	0.28919	0.490678	Not
BMS1P16	1.08196	-1.58288	1.15252	-1.37341	0.169625	0.354745	Not
BMS1P4-AGAP5	0.858102	-1.18012	0.648075	-1.82096	0.0686131	0.201712	Not
BMS1P7	1.07493	-0.845435	0.929065	-0.909986	0.36283	0.563503	Not
BMT2	93.6393	-0.023133	0.161208	-0.143498	0.885897	0.941602	Not
BMX	43.2098	-0.0651467	0.207581	-0.313838	0.753644	0.864359	Not
BNC1	10.8248	0.0867481	0.436731	0.19863	0.842552	0.917943	Not
BNC2	129.616	-0.162829	0.160787	-1.01271	0.311201	0.514306	Not
BNIP1	26.7019	0.27115	0.211754	1.2805	0.200371	0.392595	Not
BNIP2	1474.83	-0.066395	0.121487	-0.546518	0.58471	0.748465	Not
BNIP3	47.2228	-0.168048	0.147644	-1.1382	0.255038	0.454361	Not
BNIP3L	8463.4	0.281692	0.144188	1.95364	0.0507434	0.16602	Not
BNIP3P1	3.02235	-0.97219	0.372171	-2.61222	0.00899575	0.0561678	Not
BNIP5	5.61491	-1.55628	0.520698	-2.98883	0.00280045	0.02613	Down
BNIPL	5.20598	-1.66262	0.493425	-3.36956	0.000752895	0.0108389	Down
BOC	25.391	-0.789287	0.307867	-2.56373	0.0103555	0.0612879	Not
BOD1	124.365	-0.0124878	0.112709	-0.110796	0.911778	0.954739	Not
BOD1L1	936.578	0.244488	0.0930537	2.62739	0.00860435	0.0548229	Not
BOD1L2	4.6158	-1.77668	0.770137	-2.30696	0.0210569	0.0961587	Not
BOK	37.222	0.0266377	0.248678	0.107117	0.914696	0.956233	Not
BOLA1	20.495	0.13311	0.2286	0.582285	0.560375	0.729327	Not
BOLA2B	0.674717	-0.326526	0.593335	-0.550324	0.582097	0.746611	Not
BOLA3	4.01902	0.038229	0.236175	0.161867	0.871411	0.933457	Not
BOLA3-DT	0.859333	0.448469	0.510081	0.879212	0.379287	0.577605	Not
BOLL	2.7372	-0.911569	0.79334	-1.14903	0.250545	0.44961	Not
BOP1	222.678	0.138651	0.172162	0.805354	0.420615	0.614298	Not
BORA	31.3219	-0.0588342	0.173156	-0.339775	0.734026	0.852458	Not
BORCS5	51.1434	0.396983	0.176369	2.25087	0.024394	0.105457	Not
BORCS6	195.35	0.00382443	0.153986	0.0248363	0.980186	0.989972	Not
BORCS7	120.474	0.385505	0.17229	2.23753	0.0252515	0.107678	Not
BORCS8	17.1974	0.185647	0.177226	1.04751	0.294862	0.496917	Not
BORCS8-MEF2B	1.20147	-0.281298	0.832487	-0.337901	0.735438	0.853114	Not
BPGM	1313.06	0.123107	0.136717	0.90045	0.367881	0.568061	Not
BPHL	13.1774	-0.335195	0.266357	-1.25844	0.208231	0.401676	Not
BPI	245.583	0.320012	0.220417	1.45185	0.146543	0.322018	Not
BPIFA1	1.88294	-0.455547	0.839419	-0.542693	0.587341	0.750686	Not
BPIFA2	2.11458	-0.439126	0.730211	-0.601368	0.547595	0.717891	Not
BPIFA3	1.99019	-3.31047	0.782509	-4.23059	2.33082e-05	0.00105669	Down
BPIFB1	6.28913	-1.95177	0.489199	-3.98974	6.61472e-05	0.00211354	Down
BPIFB2	8.23767	-2.13188	0.57849	-3.68526	0.000228474	0.00483029	Down
BPIFB3	20.3789	-0.998719	0.417607	-2.39153	0.0167785	0.0832804	Not
BPIFB4	9.89653	-1.15503	0.520187	-2.22041	0.0263912	0.110756	Not
BPIFB6	6.15103	-1.69981	0.552481	-3.07668	0.00209322	0.0214223	Down
BPIFC	2.20976	-1.78781	0.713587	-2.50539	0.0122316	0.0684343	Not
BPNT1	71.4132	-0.027134	0.156826	-0.17302	0.862636	0.928623	Not
BPNT2	155.681	0.0288742	0.152212	0.189697	0.849546	0.921278	Not
BPTF	2641.6	-0.132492	0.0522769	-2.53443	0.0112632	0.064625	Not
BRAF	392.125	-0.270891	0.088979	-3.04444	0.00233115	0.0230473	Down
BRAFP1	1.11084	-0.466724	0.555319	-0.840461	0.40065	0.596603	Not
BRAP	605.414	-0.482835	0.0934669	-5.16584	2.39357e-07	5.1544e-05	Down
BRAT1	168.63	0.102251	0.167435	0.610688	0.541406	0.713398	Not
BRCA1	157.763	-0.59353	0.134161	-4.42402	9.6879e-06	0.000589485	Down
BRCA2	55.8826	-0.277268	0.174657	-1.5875	0.1124	0.27424	Not
BRCC3	62.4269	0.156695	0.139352	1.12446	0.260818	0.460688	Not
BRCC3P1	1.73985	-0.734016	0.440265	-1.66722	0.0954715	0.248982	Not
BRD1	472.958	0.212733	0.108381	1.96283	0.0496656	0.163701	Not
BRD2	1667.74	0.118007	0.071984	1.63935	0.10114	0.257721	Not
BRD3	646.634	-0.0128911	0.122178	-0.105511	0.91597	0.957178	Not
BRD3OS	1.00712	0.209224	0.488962	0.427895	0.668728	0.806852	Not
BRD4	1446.6	0.0860775	0.087871	0.979589	0.327289	0.530545	Not
BRD7	114.974	0.0870734	0.10395	0.837646	0.402229	0.597921	Not
BRD7P2	11.2916	0.0384758	0.222176	0.173177	0.862512	0.928538	Not
BRD8	165.179	0.0780759	0.113927	0.685316	0.493145	0.674406	Not
BRD9	130.08	-0.0344322	0.121731	-0.282855	0.777288	0.879185	Not
BRDT	2.12365	-1.40125	0.695908	-2.01356	0.0440561	0.151646	Not
BRF1	138.944	-0.0225557	0.13847	-0.162893	0.870603	0.932924	Not
BRF2	38.5884	0.360053	0.211423	1.70299	0.0885692	0.237452	Not
BRI3	303.434	0.0665855	0.104216	0.63892	0.522875	0.698416	Not
BRI3BP	71.5202	-0.0491219	0.175295	-0.280224	0.779306	0.880504	Not
BRICD5	4.84022	-1.07077	0.512892	-2.08772	0.0368234	0.136376	Not
BRINP1	8.63241	-1.40931	0.588024	-2.39669	0.0165441	0.0827277	Not
BRINP2	5.61736	-1.67398	0.617117	-2.71257	0.0066763	0.0464711	Down
BRINP3	3.73227	-2.1757	0.872196	-2.49451	0.012613	0.0697189	Not
BRIP1	121.25	-0.473499	0.154739	-3.05999	0.00221343	0.0221697	Down
BRIX1	89.0253	-0.156858	0.136184	-1.15181	0.249398	0.448369	Not
BRK1	691.724	-0.162213	0.122585	-1.32328	0.185744	0.375221	Not
BRME1	9.04291	-0.929595	0.490763	-1.89418	0.0582006	0.181705	Not
BRMS1	166.881	0.145227	0.120208	1.20814	0.226995	0.423412	Not
BRMS1L	24.4668	-0.62324	0.229974	-2.71004	0.00672751	0.0467432	Down
BROX	819.591	-0.188917	0.120191	-1.57181	0.115995	0.279545	Not
BRPF1	255.071	0.302135	0.132334	2.28312	0.0224235	0.0999267	Not
BRPF3	369.552	0.0769103	0.112685	0.682526	0.494906	0.675639	Not
BRS3	1.86444	-1.31489	1.06429	-1.23546	0.216659	0.411635	Not
BRSK1	15.4567	0.00189471	0.381849	0.00496195	0.996041	0.997827	Not
BRSK2	10.9904	-1.79667	0.451774	-3.97692	6.98148e-05	0.00219678	Down
BRWD1	918.245	-0.471338	0.121899	-3.86661	0.000110358	0.00299401	Down
BRWD1-AS2	6.3462	-0.480404	0.554358	-0.866595	0.386164	0.58365	Not
BRWD3	1546.77	-0.140755	0.0971977	-1.44813	0.147581	0.323399	Not
BSCL2	36.1254	-0.559157	0.220585	-2.53489	0.0112483	0.0645753	Not
BSDC1	338.507	-0.129055	0.0954338	-1.3523	0.176281	0.362937	Not
BSG	2715.41	-0.0223337	0.100253	-0.222773	0.823712	0.907515	Not
BSG-AS1	0.852954	0.92906	0.681949	1.36236	0.173084	0.359074	Not
BSN	45.9445	-1.28676	0.344334	-3.73696	0.000186261	0.00424541	Down
BSND	4.14026	-0.683197	0.564884	-1.20945	0.226491	0.422815	Not
BSPH1	1.02992	-1.31123	1.12811	-1.16233	0.245102	0.442952	Not
BSPRY	11.0271	-0.556437	0.328984	-1.69138	0.0907648	0.240932	Not
BST1	73.7269	0.079011	0.187759	0.420811	0.673893	0.810672	Not
BST2	381.011	0.0876995	0.0988784	0.886943	0.37511	0.574151	Not
BSX	2.90218	-2.63915	1.02196	-2.58245	0.00981024	0.059246	Not
BTAF1	306.052	-0.249304	0.0897253	-2.77852	0.00546067	0.0406659	Down
BTBD1	458.807	-0.0487347	0.0884754	-0.550828	0.581752	0.746533	Not
BTBD10	250.259	-0.207294	0.086437	-2.39821	0.0164755	0.0826019	Not
BTBD10P1	1.0663	0.364663	0.632146	0.576865	0.56403	0.732149	Not
BTBD11	120.425	-0.372319	0.238739	-1.55952	0.118873	0.28376	Not
BTBD16	1.97338	-1.54752	0.582524	-2.65657	0.007894	0.0520053	Not
BTBD17	2.16432	-0.262898	0.772072	-0.340509	0.733473	0.852266	Not
BTBD18	3.73327	-1.00014	0.668903	-1.4952	0.134862	0.305769	Not
BTBD19	29.3736	-0.504116	0.316694	-1.59181	0.111428	0.272787	Not
BTBD2	710.163	0.0241499	0.108909	0.221744	0.824513	0.907873	Not
BTBD3	169.589	-0.148486	0.12586	-1.17977	0.238093	0.435815	Not
BTBD6	169.458	-0.136693	0.116083	-1.17754	0.23898	0.436452	Not
BTBD7	266.671	-0.0244139	0.0793266	-0.307765	0.758262	0.867172	Not
BTBD8	9.20405	-0.720678	0.366266	-1.96764	0.0491098	0.162752	Not
BTBD9	108.341	0.123333	0.127204	0.969568	0.332262	0.53473	Not
BTC	7.1545	-1.77263	0.656621	-2.69963	0.00694163	0.0475652	Down
BTD	20.8936	-0.162029	0.278488	-0.581818	0.56069	0.729599	Not
BTF3	619.037	0.268299	0.0724622	3.7026	0.000213399	0.00464378	Up
BTF3L4	86.7319	-0.077237	0.188889	-0.408901	0.682613	0.816174	Not
BTG1	1295.06	0.225616	0.0896049	2.5179	0.0118058	0.06672	Not
BTG2	940.954	-0.0174261	0.0962057	-0.181134	0.856262	0.925037	Not
BTG3	38.9428	0.139907	0.202256	0.691733	0.489105	0.671102	Not
BTG4	1.25788	-0.323763	1.14317	-0.283215	0.777012	0.879079	Not
BTK	849.118	-0.240667	0.115018	-2.09243	0.0363996	0.135467	Not
BTLA	120.742	0.35512	0.207618	1.71045	0.0871835	0.234894	Not
BTN1A1	7.23365	-1.48811	0.593636	-2.50676	0.0121842	0.068206	Not
BTN2A1	190.99	-0.0359009	0.130371	-0.275376	0.783027	0.882587	Not
BTN2A2	90.9192	0.168982	0.167367	1.00965	0.312665	0.51549	Not
BTN2A3P	12.928	-0.157701	0.377048	-0.418252	0.675763	0.81174	Not
BTN3A1	257.534	-0.0274007	0.0991511	-0.276352	0.782277	0.882483	Not
BTN3A2	749.361	-0.169212	0.111465	-1.51808	0.128995	0.29799	Not
BTN3A3	294.34	-0.0539747	0.100084	-0.539292	0.589685	0.75204	Not
BTNL2	3.21337	0.550614	0.711879	0.773466	0.439247	0.630857	Not
BTNL3	9.32893	-0.0729115	0.504189	-0.144611	0.885018	0.941344	Not
BTNL8	39.4886	-0.166582	0.274494	-0.606869	0.543938	0.715138	Not
BTNL9	135.838	0.391628	0.196935	1.98861	0.0467441	0.158131	Not
BTRC	161.875	-0.266498	0.105743	-2.52025	0.0117271	0.0663843	Not
BUB1	62.1866	-0.343753	0.170686	-2.01395	0.0440152	0.151578	Not
BUB1B	43.3016	-0.491229	0.197394	-2.48857	0.0128257	0.0706417	Not
BUB1B-PAK6	4.21049	-0.396233	0.410749	-0.964659	0.334715	0.536784	Not
BUB3	362.522	0.175772	0.0718204	2.44738	0.01439	0.0756368	Not
BUD13	175.105	-0.0105293	0.117239	-0.0898103	0.928438	0.964077	Not
BUD23	87.0103	0.241271	0.123791	1.94901	0.0512941	0.167045	Not
BUD31	116.399	-0.309249	0.0862248	-3.58655	0.000335087	0.00622682	Down
BVES	9.78116	-0.850554	0.457473	-1.85924	0.0629927	0.190387	Not
BVES-AS1	0.893208	-0.607422	1.07406	-0.56554	0.571706	0.738542	Not
BYSL	48.1768	0.00105911	0.174267	0.00607751	0.995151	0.997419	Not
BZW1	149.344	0.0167421	0.0792102	0.211363	0.832604	0.911994	Not
BZW2	128.646	-0.0246436	0.105481	-0.233631	0.815271	0.903124	Not
C10orf105	3.75389	0.0957912	0.491896	0.194739	0.845597	0.919059	Not
C10orf120	1.52217	-1.57991	1.09963	-1.43676	0.150785	0.327848	Not
C10orf53	2.81503	-2.19822	0.589559	-3.72858	0.000192559	0.00434581	Down
C10orf55	2.28919	0.300943	0.767155	0.392284	0.694848	0.824841	Not
C10orf62	1.09682	-0.823861	1.09403	-0.753049	0.45142	0.640535	Not
C10orf67	1.48124	-1.71358	0.968024	-1.77018	0.0766963	0.216397	Not
C10orf71	7.85826	-1.14229	0.552227	-2.06852	0.0385908	0.140418	Not
C10orf82	3.2666	-2.26572	0.858337	-2.63966	0.00829893	0.0536514	Not
C10orf88	33.9205	0.0679938	0.202868	0.335162	0.737503	0.853986	Not
C10orf88B	3.51074	0.0499237	0.470726	0.106057	0.915537	0.9568	Not
C10orf90	7.33772	-1.21117	0.519224	-2.33265	0.0196665	0.0920456	Not
C10orf95	0.733542	-1.31487	0.864317	-1.52128	0.128189	0.296626	Not
C10orf95-AS1	3.73	-0.0298626	0.333137	-0.0896404	0.928573	0.964077	Not
C10orf99	1.36756	-0.43862	0.983703	-0.445887	0.655679	0.798503	Not
C11orf1	48.695	0.071128	0.156703	0.453904	0.649898	0.794896	Not
C11orf16	3.52997	-1.55048	0.591129	-2.62291	0.00871812	0.0552275	Not
C11orf21	248.644	-0.159747	0.118821	-1.34444	0.178807	0.366061	Not
C11orf24	64.9513	-0.222744	0.170557	-1.30598	0.191558	0.382211	Not
C11orf40	0.781971	-2.40185	1.16805	-2.0563	0.0397537	0.142662	Not
C11orf42	3.67101	-0.201251	0.681809	-0.295172	0.767862	0.873067	Not
C11orf53	2.6809	-2.76246	0.934746	-2.9553	0.00312362	0.0282623	Down
C11orf54	187.578	-0.166793	0.106264	-1.5696	0.116508	0.279997	Not
C11orf58	980.601	-0.0406912	0.0755184	-0.538824	0.590008	0.752266	Not
C11orf65	4.77031	-0.616659	0.477274	-1.29204	0.196342	0.387602	Not
C11orf68	184.973	0.126937	0.126161	1.00615	0.314343	0.517642	Not
C11orf71	3.20621	-0.0617791	0.426041	-0.145007	0.884705	0.941235	Not
C11orf80	37.3901	-0.24984	0.173273	-1.44188	0.149335	0.325739	Not
C11orf86	1.80316	-0.891582	0.895096	-0.996074	0.319214	0.522454	Not
C11orf87	8.23152	-1.66419	0.522624	-3.18431	0.001451	0.0168048	Down
C11orf91	1.47289	0.407013	0.921413	0.441727	0.658687	0.800296	Not
C11orf94	0.802405	0.606898	1.04135	0.5828	0.560028	0.729041	Not
C11orf96	32.6585	0.11207	0.286827	0.390724	0.696002	0.825688	Not
C11orf98	1.70608	0.00594177	0.718069	0.00827465	0.993398	0.996748	Not
C12orf29	109.944	0.168365	0.163154	1.03194	0.302099	0.504767	Not
C12orf4	130.724	-0.10911	0.120423	-0.906053	0.364908	0.565328	Not
C12orf40	2.13069	-1.8144	0.799318	-2.26993	0.0232117	0.102228	Not
C12orf42	15.7887	0.22544	0.28621	0.787674	0.430888	0.623224	Not
C12orf43	89.8424	-0.0192015	0.145121	-0.132313	0.894736	0.946132	Not
C12orf50	3.25352	-1.41458	0.76845	-1.84083	0.0656469	0.19562	Not
C12orf54	2.66269	-2.0611	0.825456	-2.49692	0.0125276	0.0694957	Not
C12orf56	2.75966	-0.934872	0.736581	-1.2692	0.204368	0.396966	Not
C12orf57	208.011	-0.0636513	0.0881155	-0.722362	0.470072	0.655854	Not
C12orf60	4.45884	0.155508	0.523019	0.297327	0.766217	0.872103	Not
C12orf71	0.74966	0.704308	1.12435	0.626414	0.531043	0.705271	Not
C12orf73	18.9028	-0.208823	0.238711	-0.874793	0.381686	0.579765	Not
C12orf75	593.582	-0.588129	0.164195	-3.58189	0.00034112	0.00628327	Down
C12orf76	402.43	-0.429129	0.227984	-1.88228	0.0597978	0.18459	Not
C14orf119	289.855	-0.195767	0.0937084	-2.08911	0.0366977	0.136081	Not
C14orf132	64.9375	0.138671	0.194563	0.712731	0.476012	0.660798	Not
C14orf180	2.04085	-2.94523	0.704497	-4.18062	2.90714e-05	0.00122768	Down
C14orf28	15.6312	-0.0462493	0.266334	-0.173651	0.86214	0.92836	Not
C14orf39	2.13846	-1.98998	0.881718	-2.25693	0.0240122	0.104344	Not
C14orf93	37.368	-0.016345	0.196496	-0.0831827	0.933706	0.966817	Not
C15orf32	3.11907	-2.29185	0.855244	-2.67976	0.00736744	0.0494503	Down
C15orf39	1048.4	0.334548	0.126186	2.65123	0.00801993	0.0526067	Not
C15orf40	26.5942	0.165719	0.170125	0.974103	0.330005	0.532503	Not
C15orf48	2.26506	-0.712317	0.706557	-1.00815	0.313381	0.516423	Not
C15orf61	33.2341	0.0312591	0.244575	0.12781	0.898299	0.948251	Not
C15orf62	2.4888	-0.959017	0.632395	-1.51648	0.129397	0.298419	Not
C16orf46	6.1224	-0.241513	0.546578	-0.441863	0.658588	0.800223	Not
C16orf54	216.704	0.153593	0.150819	1.01839	0.308491	0.511723	Not
C16orf72	658.863	0.285022	0.075086	3.79594	0.000147087	0.00361991	Up
C16orf74	14.0587	-0.0584423	0.276538	-0.211336	0.832625	0.911994	Not
C16orf78	1.09998	-2.48704	0.861432	-2.8871	0.00388805	0.0328859	Down
C16orf82	0.699153	0.309791	1.48322	0.208863	0.834555	0.913405	Not
C16orf86	14.2608	-0.201402	0.327434	-0.615093	0.538493	0.711328	Not
C16orf87	183.603	-0.105089	0.177505	-0.592032	0.553829	0.723499	Not
C16orf89	5.59772	-2.02368	0.542921	-3.7274	0.000193464	0.00435201	Down
C16orf90	2.33013	-3.56783	0.871238	-4.09513	4.21928e-05	0.00156079	Down
C16orf91	42.5911	0.28913	0.241204	1.19869	0.230647	0.427666	Not
C16orf92	2.2318	-1.39202	0.898773	-1.5488	0.12143	0.287554	Not
C16orf95	9.61767	0.241036	0.41006	0.587807	0.556662	0.726049	Not
C16orf96	6.37812	-1.28226	0.447618	-2.86464	0.00417487	0.034435	Down
C17orf100	6.32564	-0.104541	0.433596	-0.241103	0.809476	0.899016	Not
C17orf107	18.3589	-0.229891	0.429531	-0.535214	0.592502	0.75405	Not
C17orf49	1.27498	0.385088	0.622204	0.61891	0.535976	0.709588	Not
C17orf50	1.87867	-1.0148	0.773905	-1.31127	0.189765	0.379953	Not
C17orf58	28.2621	-0.0567596	0.21622	-0.262508	0.79293	0.888324	Not
C17orf64	1.97327	-1.6884	0.759979	-2.22164	0.0263075	0.11054	Not
C17orf67	80.9589	-0.57926	0.146737	-3.94761	7.89362e-05	0.00239625	Down
C17orf75	42.8997	0.176086	0.187112	0.941073	0.346668	0.548072	Not
C17orf78	1.93922	-0.813291	0.738732	-1.10093	0.270928	0.472171	Not
C17orf80	75.3495	-0.112306	0.117919	-0.9524	0.340894	0.542481	Not
C17orf97	10.1123	0.0982307	0.338496	0.290198	0.771665	0.875989	Not
C17orf98	3.2348	0.473777	1.08795	0.435477	0.663216	0.802826	Not
C17orf99	9.90818	-0.366109	0.403306	-0.90777	0.364	0.564304	Not
C18orf21	55.9819	-0.0648367	0.151241	-0.428699	0.668142	0.806391	Not
C18orf25	213.651	0.223921	0.107184	2.08913	0.0366964	0.136081	Not
C18orf32	23.3018	-0.0885315	0.277599	-0.318918	0.749788	0.861804	Not
C18orf54	49.344	0.0958752	0.221079	0.43367	0.664528	0.803836	Not
C18orf63	4.77472	-0.448227	0.769724	-0.582322	0.56035	0.729327	Not
C19orf12	103.506	0.0796777	0.137747	0.578435	0.56297	0.731574	Not
C19orf18	3.2919	-0.641281	0.517271	-1.23974	0.215071	0.40992	Not
C19orf25	93.9754	0.0301633	0.125432	0.240475	0.809962	0.899397	Not
C19orf33	70.2866	-0.431033	0.287344	-1.50006	0.133598	0.303935	Not
C19orf38	242.512	0.261786	0.113132	2.31399	0.0206684	0.0950565	Not
C19orf44	21.5889	-0.228159	0.291474	-0.782775	0.433759	0.625866	Not
C19orf47	142.438	-0.191311	0.14739	-1.29799	0.194289	0.38528	Not
C19orf48	46.74	-0.0382739	0.165836	-0.230794	0.817475	0.904004	Not
C19orf53	201.704	0.208334	0.095409	2.18359	0.0289927	0.117293	Not
C19orf54	39.8176	0.218192	0.189711	1.15013	0.25009	0.449013	Not
C19orf67	3.12471	-1.26505	0.628267	-2.01355	0.0440572	0.151646	Not
C19orf73	4.08993	0.307228	0.583751	0.5263	0.59868	0.758783	Not
C19orf81	3.41105	-1.31527	0.728579	-1.80526	0.071034	0.206134	Not
C19orf84	5.78009	-0.24747	0.549616	-0.45026	0.652523	0.796505	Not
C1D	18.3431	0.0914605	0.170374	0.536823	0.59139	0.753261	Not
C1GALT1	111.863	-0.154758	0.183186	-0.844812	0.398216	0.594423	Not
C1GALT1C1	12.6971	-0.196013	0.283021	-0.692576	0.488575	0.670759	Not
C1GALT1C1L	0.794735	0.365884	1.26832	0.28848	0.772979	0.876229	Not
C1orf105	3.85497	-0.0863972	0.437521	-0.19747	0.84346	0.918309	Not
C1orf109	45.4979	0.170435	0.150571	1.13193	0.257665	0.45683	Not
C1orf112	75.8832	-0.2913	0.20903	-1.39358	0.163444	0.346551	Not
C1orf115	2147.8	-0.0491936	0.12282	-0.400536	0.688762	0.820442	Not
C1orf116	170.202	-0.55199	0.231518	-2.38422	0.0171154	0.0843851	Not
C1orf122	29.1327	-0.0857709	0.156159	-0.549255	0.582831	0.746985	Not
C1orf127	5.25085	-1.97162	0.530979	-3.71317	0.00020468	0.00452068	Down
C1orf131	59.5836	0.0748007	0.148271	0.504488	0.613919	0.769698	Not
C1orf141	3.41088	-1.30602	0.750038	-1.74128	0.0816353	0.22541	Not
C1orf147	3.85748	-3.28226	0.72696	-4.51505	6.33008e-06	0.000440612	Down
C1orf159	18.9407	-0.406645	0.292026	-1.3925	0.163772	0.346913	Not
C1orf162	362.017	0.249292	0.0851353	2.92819	0.00340939	0.0299542	Up
C1orf167	9.60385	-0.978001	0.533752	-1.83231	0.0669051	0.198128	Not
C1orf174	179.915	-0.199506	0.0959387	-2.07952	0.0375699	0.137954	Not
C1orf185	0.860813	-0.321774	1.3843	-0.232445	0.816193	0.903661	Not
C1orf198	921.015	-0.307982	0.211926	-1.45325	0.146154	0.321532	Not
C1orf21	287.342	-0.0544039	0.10041	-0.54182	0.587943	0.750976	Not
C1orf210	1.88126	-1.52844	0.797376	-1.91683	0.0552591	0.175939	Not
C1orf216	132.329	-0.255696	0.144625	-1.76799	0.0770632	0.216988	Not
C1orf220	3.68898	0.045329	0.582309	0.0778435	0.937953	0.969369	Not
C1orf226	18.2558	-0.301173	0.31393	-0.959363	0.337376	0.538909	Not
C1orf35	51.69	0.075865	0.175619	0.431985	0.665752	0.80453	Not
C1orf43	628.367	-0.117336	0.0573429	-2.04622	0.0407345	0.144891	Not
C1orf50	70.827	-0.526604	0.138679	-3.79728	0.000146292	0.00361326	Down
C1orf52	58.7941	0.264258	0.161153	1.63979	0.101049	0.257613	Not
C1orf53	3.14641	-0.27404	0.578174	-0.473975	0.635518	0.785346	Not
C1orf54	45.4601	0.0225623	0.174652	0.129184	0.897212	0.947636	Not
C1orf56	15.6544	0.452837	0.371073	1.22034	0.222334	0.417733	Not
C1orf68	3.27922	-2.35173	0.913161	-2.57537	0.0100132	0.0600532	Not
C1orf74	7.75972	0.578051	0.324129	1.7834	0.0745216	0.212048	Not
C1orf87	29.6617	0.27021	0.559648	0.482821	0.629223	0.780834	Not
C1orf94	6.38855	-2.18811	0.645626	-3.38912	0.000701167	0.010411	Down
C1QA	168.314	-0.152406	0.139262	-1.09438	0.273787	0.474922	Not
C1QB	86.313	-0.123196	0.171608	-0.717891	0.472825	0.658673	Not
C1QBP	156.734	0.0229191	0.0882913	0.259585	0.795184	0.889885	Not
C1QC	73.1703	0.24639	0.169002	1.45791	0.144865	0.319682	Not
C1QL1	1.59857	-1.98212	0.752663	-2.63348	0.00845153	0.0543337	Not
C1QL2	1.02452	1.09573	0.857517	1.27779	0.201322	0.393749	Not
C1QL3	7.46648	-0.565145	0.474328	-1.19146	0.233471	0.430903	Not
C1QL4	2.05624	-1.55844	0.845259	-1.84374	0.0652208	0.19481	Not
C1QTNF1	33.5513	0.10984	0.292827	0.375102	0.707584	0.834615	Not
C1QTNF12	4.83969	-1.4807	0.65599	-2.2572	0.0239954	0.104344	Not
C1QTNF2	7.59504	-3.23098	0.689698	-4.68463	2.80465e-06	0.000258842	Down
C1QTNF3	5.58349	0.0358534	0.54274	0.0660599	0.94733	0.974288	Not
C1QTNF3-AMACR	1.3441	0.575457	0.580124	0.991956	0.321219	0.524564	Not
C1QTNF4	2.95671	-1.60791	0.760404	-2.11455	0.0344685	0.131112	Not
C1QTNF6	5.47985	-0.387471	0.41617	-0.93104	0.351833	0.553155	Not
C1QTNF7	5.14048	-0.801726	0.666989	-1.20201	0.22936	0.426292	Not
C1QTNF8	1.67312	-2.25396	0.826389	-2.72748	0.00638201	0.0452298	Down
C1QTNF9	13.0932	0.176183	0.460698	0.382427	0.702145	0.830484	Not
C1QTNF9B	2.83854	-2.08497	0.922086	-2.26114	0.0237505	0.103673	Not
C1R	22.3094	-0.26988	0.3296	-0.818813	0.412893	0.607137	Not
C1RL	95.0788	0.241658	0.179529	1.34607	0.17828	0.365199	Not
C1RL-AS1	5.77689	-0.982139	0.427271	-2.29863	0.0215259	0.0973448	Not
C1S	11.1912	-1.04057	0.340303	-3.05777	0.00222992	0.0222702	Down
C2	11.7923	-0.147889	0.351814	-0.420361	0.674222	0.810925	Not
C20orf141	1.12563	-0.755471	1.23688	-0.610787	0.54134	0.713356	Not
C20orf173	1.82383	-2.56007	0.857501	-2.9855	0.00283111	0.0263401	Down
C20orf202	2.46442	-0.756113	0.668013	-1.13188	0.257684	0.45683	Not
C20orf203	1.42885	-1.99428	1.07715	-1.85143	0.0641073	0.192522	Not
C20orf204	4.03486	-0.509141	0.596099	-0.854122	0.393038	0.590169	Not
C20orf27	539.827	-0.0291878	0.128329	-0.227445	0.820078	0.905597	Not
C20orf85	1.783	-1.50543	0.931761	-1.61568	0.106163	0.264837	Not
C20orf96	50.2201	-0.497093	0.266235	-1.86712	0.0618843	0.188526	Not
C21orf58	78.8828	-0.512402	0.207796	-2.46588	0.0136676	0.0731997	Not
C21orf62	4.52162	-1.52689	0.615681	-2.48	0.0131381	0.0715499	Not
C21orf91	285.92	0.262544	0.135433	1.93855	0.0525566	0.16974	Not
C22orf15	5.5317	-1.83837	0.565586	-3.25038	0.00115249	0.0145075	Down
C22orf23	3.39604	0.506981	0.453722	1.11738	0.26383	0.464302	Not
C22orf31	1.08947	0.496505	1.07797	0.460594	0.64509	0.791546	Not
C22orf39	140.413	-0.223604	0.104797	-2.13368	0.0328689	0.127582	Not
C22orf42	2.29828	-2.04786	1.08335	-1.89031	0.0587165	0.182642	Not
C22orf46	150.592	-0.117579	0.122355	-0.960964	0.33657	0.538289	Not
C2CD2	53.3721	-0.161757	0.196459	-0.823366	0.4103	0.604646	Not
C2CD2L	80.1853	-0.394542	0.195656	-2.01651	0.043747	0.151108	Not
C2CD3	254.995	-0.37605	0.0953388	-3.94436	8.0014e-05	0.00242203	Down
C2CD4A	2.50045	-0.783886	0.871455	-0.899514	0.368379	0.568533	Not
C2CD4B	5.83576	0.222561	0.392928	0.566418	0.57111	0.73791	Not
C2CD4C	6.8125	-0.717964	0.518029	-1.38595	0.165761	0.349458	Not
C2CD4D	2.50929	-0.868516	0.622266	-1.39573	0.162796	0.345567	Not
C2CD5	524.484	-0.268748	0.0903975	-2.97296	0.0029494	0.0271056	Down
C2CD6	15.6624	0.679599	0.455115	1.49325	0.135373	0.306424	Not
C2orf15	5.2992	-0.55616	0.504533	-1.10233	0.27032	0.471624	Not
C2orf16	7.65667	-0.818252	0.409621	-1.99759	0.0457616	0.155742	Not
C2orf42	105.823	-0.0454634	0.112403	-0.404467	0.68587	0.818081	Not
C2orf49	129.492	0.0921722	0.125536	0.734231	0.462808	0.650196	Not
C2orf50	1.6404	-1.79218	0.739455	-2.42366	0.0153651	0.0789809	Not
C2orf66	4.54564	-1.35468	0.716364	-1.89105	0.0586177	0.182473	Not
C2orf68	264.102	-0.0589124	0.103554	-0.568903	0.569422	0.736892	Not
C2orf69	91.9102	0.210302	0.133735	1.57253	0.115828	0.27923	Not
C2orf72	3.34502	-0.682654	0.585037	-1.16685	0.243269	0.440994	Not
C2orf73	2.8047	-1.56614	0.925472	-1.69226	0.0905959	0.240762	Not
C2orf74	5.16772	0.363668	0.283821	1.28133	0.200078	0.392175	Not
C2orf74-DT	1.0548	0.543095	0.435198	1.24793	0.212058	0.406093	Not
[truncated: 18,674 more rows]

## Sheet: Significant_DEGs
symbols	baseMean	log2FoldChange	lfcSE	stat	pvalue	padj	regulated
A2ML1	14.2308	-1.25765	0.430538	-2.92111	0.0034879	0.0304371	Down
AACSP1	1.08131	-2.3623	0.732726	-3.22399	0.0012642	0.0153463	Down
AADAC	2.37827	-2.01285	0.679299	-2.96313	0.00304524	0.0277454	Down
AADACL3	5.19627	-1.76587	0.625339	-2.82386	0.00474489	0.0373233	Down
AADAT	6.25242	-2.28355	0.60443	-3.77802	0.000158082	0.00381632	Down
ABCA12	10.5416	-1.62234	0.453004	-3.5813	0.000341895	0.00628824	Down
ABCA3	273.587	-0.652676	0.193046	-3.38093	0.000722403	0.0105887	Down
ABCA4	14.2359	-1.30868	0.342454	-3.82147	0.00013266	0.003365	Down
ABCB11	6.61808	-1.38929	0.469685	-2.95791	0.0030973	0.0281285	Down
ABCB5	13.6887	-1.72068	0.379112	-4.53872	5.65966e-06	0.000407673	Down
ABCC1	768.678	-0.456079	0.122172	-3.7331	0.00018914	0.00428827	Down
ABCC12	10.8704	-1.50625	0.506131	-2.97601	0.00292027	0.0269364	Down
ABCC2	17.0403	-0.98169	0.319533	-3.07227	0.00212439	0.0216024	Down
ABCC5	133.827	-0.695563	0.162176	-4.28894	1.79526e-05	0.000869234	Down
ABCC8	15.1174	-1.8044	0.378018	-4.77333	1.81207e-06	0.000195109	Down
ABCF2P1	1.24736	-1.88798	0.701466	-2.69148	0.00711352	0.0482632	Down
ABCG4	11.8138	-1.90631	0.440554	-4.32707	1.51108e-05	0.000779017	Down
ABCG5	4.91876	-1.95768	0.53426	-3.66428	0.000248031	0.00509214	Down
ABHD12	37.2392	-0.425176	0.156515	-2.71652	0.00659718	0.0461847	Down
ABHD16A	12.8458	-0.694392	0.22701	-3.05885	0.00222186	0.0222111	Down
ABHD18	194.018	-0.538493	0.121211	-4.4426	8.88775e-06	0.000556777	Down
ABHD2	1043.04	-0.386708	0.0942313	-4.10382	4.06388e-05	0.00151921	Down
ABHD3	47.3976	-0.475538	0.171679	-2.76992	0.00560702	0.0412652	Down
ACAD10	85.3648	-0.645134	0.173278	-3.72311	0.000196781	0.0043884	Down
ACAN	18.392	-2.31609	0.396072	-5.84765	4.98581e-09	4.48138e-06	Down
ACOXL	8.28837	-1.78553	0.485326	-3.67903	0.000234121	0.0049031	Down
ACP7	5.82256	-2.02984	0.588894	-3.44686	0.000567141	0.00894318	Down
ACRBP	1163.95	-0.56111	0.207474	-2.70449	0.00684102	0.0472833	Down
ACSBG1	124.728	-0.805882	0.274749	-2.93316	0.00335529	0.0296572	Down
ACSBG2	4.85775	-1.58572	0.52407	-3.02579	0.00247986	0.0240324	Down
ACSM2B	19.2811	-1.44592	0.397957	-3.63337	0.000279745	0.00556073	Down
ACSM4	3.55528	-1.9967	0.671611	-2.973	0.00294903	0.0271056	Down
ACSM5	9.10674	-1.18633	0.376087	-3.15441	0.00160822	0.0179324	Down
ACSS3	9.88842	-1.18165	0.389732	-3.03196	0.00242972	0.0236708	Down
ACTC1	5.989	-1.44969	0.48014	-3.01931	0.00253353	0.0244176	Down
ACTG1P14	2.67748	-1.40476	0.509917	-2.75487	0.00587153	0.0427191	Down
ACTN2	9.57792	-1.99314	0.464689	-4.28919	1.79328e-05	0.000869234	Down
ACTR10	501.387	-0.379871	0.132618	-2.8644	0.00417799	0.034435	Down
ACTR3B	465.77	-0.57023	0.18733	-3.04398	0.00233468	0.0230597	Down
ACTR3P2	1.89741	-1.4734	0.447708	-3.29098	0.000998394	0.0131799	Down
ACTRT2	3.22036	-2.69609	0.909794	-2.96341	0.0030425	0.027736	Down
ACVR2A	923.873	-0.975179	0.186877	-5.21829	1.8058e-07	4.70284e-05	Down
ADAD2	4.00926	-1.6345	0.590071	-2.77	0.00560559	0.0412652	Down
ADAM11	19.4332	-2.02518	0.465451	-4.351	1.35518e-05	0.000722053	Down
ADAM12	27.8976	-0.934964	0.331937	-2.81669	0.00485213	0.037895	Down
ADAM17	212.072	-0.424515	0.110779	-3.83208	0.000127063	0.00328031	Down
ADAM22	47.6592	-0.929099	0.21642	-4.29303	1.7625e-05	0.000862488	Down
ADAM33	7.89595	-1.4947	0.48726	-3.06756	0.00215814	0.0218487	Down
ADAMTS10	49.0022	-0.888647	0.315559	-2.8161	0.00486104	0.0379104	Down
ADAMTS12	17.5808	-1.0617	0.381502	-2.78295	0.00538676	0.0403662	Down
ADAMTS13	19.2056	-1.30902	0.36545	-3.58194	0.000341054	0.00628327	Down
ADAMTS14	12.2208	-1.56833	0.412353	-3.80337	0.000142741	0.00355528	Down
ADAMTS16	7.65545	-2.45393	0.489108	-5.01715	5.24432e-07	8.53668e-05	Down
ADAMTS18	14.0876	-1.13643	0.388538	-2.9249	0.00344568	0.0301832	Down
ADAMTS2	16.2942	-1.80098	0.354802	-5.07603	3.85408e-07	7.11388e-05	Down
ADAMTS20	10.1627	-2.13921	0.553006	-3.86832	0.000109587	0.00298092	Down
ADAMTS4	13.1525	-1.102	0.331899	-3.3203	0.000899201	0.0121976	Down
ADAMTS6	291.725	-0.464817	0.16982	-2.73712	0.00619798	0.044459	Down
ADAMTS7P1	3.42647	-2.31686	0.54219	-4.27316	1.92726e-05	0.000913811	Down
ADAMTS7P3	2.08279	-1.97835	0.705672	-2.8035	0.00505506	0.0388055	Down
ADAMTS8	11.1017	-1.59773	0.560253	-2.8518	0.00434725	0.0352903	Down
ADAMTSL2	19.6975	-1.63047	0.417527	-3.90508	9.41958e-05	0.00270103	Down
ADCY5	16.8967	-1.08908	0.398466	-2.73319	0.00627245	0.0448067	Down
ADCY6	123.991	-0.771526	0.229148	-3.36693	0.000760094	0.010897	Down
ADCY8	9.50171	-2.50654	0.560163	-4.47467	7.65298e-06	0.000502254	Down
ADCYAP1R1	9.62377	-1.61228	0.405198	-3.97899	6.92091e-05	0.00218437	Down
ADD3-AS1	5.92075	-1.29404	0.463139	-2.79407	0.00520499	0.0395083	Down
ADGB	9.74179	-1.16056	0.390232	-2.97403	0.00293915	0.0270651	Down
ADGRA1	11.8548	-2.54436	0.438596	-5.80114	6.5864e-09	5.67336e-06	Down
ADGRA3	27.2366	-0.838716	0.21933	-3.82398	0.000131314	0.00334729	Down
ADGRB2	16.7818	-1.32594	0.362271	-3.66006	0.000252153	0.00514585	Down
ADGRD1	44.3806	-0.809242	0.291602	-2.77516	0.00551743	0.0409264	Down
ADGRD2	7.1249	-2.12347	0.5302	-4.00504	6.20079e-05	0.00204448	Down
ADGRF1	6.04854	-1.78299	0.47144	-3.78202	0.00015556	0.00377453	Down
ADGRV1	24.8796	-1.10321	0.338769	-3.25654	0.00112779	0.0143285	Down
ADIPOQ	2.01414	-2.85526	0.966695	-2.95363	0.00314063	0.0283521	Down
ADIPOR2	235.777	-0.2857	0.105955	-2.69643	0.00700869	0.0478345	Down
ADORA3	6.48357	-1.37119	0.438362	-3.128	0.00176003	0.0191199	Down
ADRA1A	10.1031	-1.8286	0.498359	-3.66924	0.000243273	0.0050236	Down
ADRA1D	3.6434	-2.56047	0.792127	-3.2324	0.00122755	0.0151324	Down
ADRA2B	6.23381	-1.38502	0.514527	-2.69184	0.00710586	0.048227	Down
AEBP2	331.357	-0.426982	0.109234	-3.90887	9.27291e-05	0.00268486	Down
AFAP1L2	330.364	-0.442046	0.15134	-2.92088	0.00349041	0.0304461	Down
AFF1	1576.45	-0.202998	0.05278	-3.84612	0.000120004	0.00318058	Down
AFG1L	52.6519	-0.624848	0.176578	-3.53864	0.000402188	0.00705809	Down
AGAP12P	8.51182	-1.71696	0.455235	-3.7716	0.000162205	0.00388109	Down
AGBL4	7.71164	-1.25913	0.425805	-2.95706	0.00310587	0.0281743	Down
AGGF1	298.676	-0.259403	0.0955838	-2.71388	0.00665008	0.046365	Down
AGMO	3.13978	-1.48089	0.54408	-2.72182	0.00649238	0.0457454	Down
AGPAT1	761.366	-0.722444	0.177267	-4.07545	4.5925e-05	0.00165114	Down
AGPAT5	179.913	-0.415204	0.148961	-2.78734	0.00531422	0.0400952	Down
AGRN	54.6804	-0.928615	0.293533	-3.16358	0.00155841	0.0175665	Down
AGXT	21.3872	-1.14303	0.426195	-2.68195	0.00731943	0.0492721	Down
AGXT2	3.8714	-1.90902	0.630522	-3.02769	0.00246431	0.0239402	Down
AHSA2P	49.6533	-0.56934	0.173481	-3.28185	0.0010313	0.0134937	Down
AK9	199.187	-0.421872	0.147919	-2.85205	0.0043438	0.0352846	Down
AKAP10	381.453	-0.422132	0.0908862	-4.64462	3.40698e-06	0.000294814	Down
AKIRIN2	828.097	-0.439558	0.139852	-3.14302	0.00167212	0.0184356	Down
AKT3	1533.29	-0.300706	0.110749	-2.71521	0.00662347	0.0462622	Down
ALDH1A2	77.0541	-0.476997	0.17825	-2.67599	0.00745078	0.0498722	Down
ALDH1L1	15.0332	-1.06067	0.34091	-3.11129	0.00186269	0.0198083	Down
ALDH1L2	15.9243	-1.17349	0.370185	-3.17002	0.00152429	0.017342	Down
ALDH3A1	9.74159	-1.82776	0.498992	-3.66291	0.000249365	0.00510914	Down
ALG8	132.883	-0.522064	0.149199	-3.49911	0.00046681	0.00786435	Down
ALK	12.801	-1.85504	0.408513	-4.54097	5.59971e-06	0.000407673	Down
ALLC	3.42012	-2.30447	0.757174	-3.04352	0.00233829	0.0230608	Down
ALOX15P2	1.67973	-2.26479	0.735365	-3.07982	0.00207124	0.0212923	Down
ALOXE3	10.062	-1.79283	0.5065	-3.53965	0.000400659	0.00705056	Down
ALPI	7.58941	-2.12821	0.574408	-3.70505	0.000211347	0.00462347	Down
ALPK2	13.7674	-1.19407	0.440984	-2.70775	0.00677414	0.0469309	Down
ALX4	6.41441	-2.32405	0.48159	-4.82579	1.39451e-06	0.000160316	Down
AMER2	9.02577	-1.92384	0.633145	-3.03855	0.00237719	0.0232687	Down
AMER3	6.90435	-2.09102	0.616452	-3.39203	0.000693779	0.0103332	Down
AMH	3.50908	-2.35618	0.809416	-2.91096	0.00360321	0.0311195	Down
ANAPC5	978.283	-0.37476	0.137029	-2.7349	0.00623988	0.0446665	Down
ANGPT4	4.83502	-1.4548	0.452952	-3.21181	0.00131902	0.0158167	Down
ANGPTL4	3.58835	-1.69887	0.503602	-3.37344	0.000742343	0.0107544	Down
ANHX	6.21298	-2.35694	0.64223	-3.66993	0.000242618	0.00502065	Down
ANK2	27.0565	-1.05805	0.320197	-3.30436	0.000951941	0.0127046	Down
ANKAR	206.805	-0.727097	0.158818	-4.57818	4.69033e-06	0.000360917	Down
ANKDD1B	33.1894	-0.997802	0.364432	-2.73796	0.0061821	0.0443913	Down
ANKFN1	5.739	-1.77538	0.499488	-3.5544	0.000378838	0.00678071	Down
ANKIB1	571.044	-0.341912	0.076676	-4.45917	8.22758e-06	0.000526591	Down
ANKRD12	2388.54	-0.389916	0.100251	-3.88941	0.000100489	0.00282555	Down
ANKRD13C	408.126	-0.314773	0.100754	-3.12418	0.00178304	0.0192585	Down
ANKRD18DP	6.98521	-1.42375	0.385454	-3.69371	0.00022101	0.00473955	Down
ANKRD24	13.5983	-2.00657	0.440424	-4.55601	5.21342e-06	0.000385411	Down
ANKRD30B	4.5182	-2.65297	0.663284	-3.99975	6.34106e-05	0.00207468	Down
ANO10	107.897	-0.655141	0.158915	-4.1226	3.74617e-05	0.00144727	Down
ANO2	458.372	-0.583636	0.122494	-4.76461	1.89218e-06	0.000202679	Down
ANO4	7.54374	-1.43682	0.51663	-2.78114	0.00541679	0.0404849	Down
ANO5	21.3141	-1.14798	0.27398	-4.19	2.78953e-05	0.00119643	Down
ANO7	14.16	-1.82229	0.383026	-4.75761	1.95899e-06	0.000206699	Down
ANO9	20.5319	-1.09908	0.402208	-2.73262	0.00628329	0.0448376	Down
AOC1	14.017	-1.77962	0.502196	-3.54368	0.000394582	0.00698391	Down
AP3B2	14.0738	-1.39101	0.383709	-3.62516	0.000288782	0.00565899	Down
APCDD1L	4.40803	-2.1529	0.592724	-3.63222	0.000280998	0.00557356	Down
APLF	871.319	-0.594784	0.151517	-3.92553	8.65392e-05	0.00254484	Down
APOA1	13.8443	-0.982302	0.326783	-3.00597	0.00264731	0.0252202	Down
APOOL	141.126	-0.765315	0.156021	-4.9052	9.33319e-07	0.000122895	Down
APPL2	133.112	-0.398733	0.105542	-3.77795	0.000158124	0.00381632	Down
AQP12B	1.37211	-3.55728	1.18888	-2.99213	0.00277042	0.0259741	Down
AQP2	5.09178	-1.6492	0.611008	-2.69915	0.00695175	0.0476188	Down
AQP8	3.41301	-2.32794	0.717989	-3.2423	0.00118569	0.0147855	Down
AQR	316.079	-0.223429	0.0763078	-2.92799	0.0034116	0.0299609	Down
ARFGEF1	851.875	-0.238536	0.0836343	-2.85213	0.00434268	0.0352846	Down
ARHGAP10	1117.83	-0.89954	0.190489	-4.72227	2.33222e-06	0.000227424	Down
ARHGAP23P1	5.61661	-2.52914	0.592708	-4.2671	1.98035e-05	0.000935301	Down
ARHGAP32	465.067	-0.494686	0.172705	-2.86435	0.00417868	0.034435	Down
ARHGAP39	11.361	-1.56067	0.453388	-3.44225	0.000576896	0.00902814	Down
ARHGEF4	12.1006	-1.28179	0.38513	-3.32819	0.000874114	0.011999	Down
ARL13B	100.673	-0.457842	0.133081	-3.44032	0.000581037	0.00906867	Down
ARL8B	566.732	-0.357705	0.119968	-2.98167	0.00286684	0.0265648	Down
ARMC8	803.992	-0.531345	0.133101	-3.99205	6.55041e-05	0.00210274	Down
ARMCX6	131.259	-0.472437	0.163625	-2.88732	0.00388538	0.0328786	Down
ARMH3	225.656	-0.426439	0.0986888	-4.32105	1.5529e-05	0.000790719	Down
ARMS2	2.35965	-2.85764	1.06568	-2.68151	0.00732909	0.0493211	Down
ARNTL2	93.1188	-0.702811	0.168428	-4.17277	3.00917e-05	0.00124917	Down
ASAP1	2927.34	-0.456216	0.114834	-3.97284	7.10218e-05	0.00222354	Down
ASAP2	1080.81	-0.639801	0.181557	-3.52396	0.000425148	0.00735488	Down
ASB8	427.425	-0.400111	0.120422	-3.32256	0.000891939	0.0121389	Down
ASH1L	1626.25	-0.260006	0.0659188	-3.94434	8.00197e-05	0.00242203	Down
ASH2L	733.556	-0.332339	0.0752242	-4.41798	9.96266e-06	0.000593539	Down
ASMT	3.97286	-1.87548	0.681616	-2.75152	0.00593193	0.0430395	Down
ASPG	8.43091	-1.89404	0.630557	-3.00376	0.00266666	0.0253462	Down
ASPH	697.95	-0.571045	0.14716	-3.88045	0.000104265	0.00288937	Down
ASTN1	15.184	-2.00996	0.496727	-4.04641	5.20086e-05	0.00180096	Down
ASTN2	15.9568	-0.830692	0.290905	-2.85554	0.00429634	0.0350091	Down
ASXL3	26.0472	-0.839967	0.305751	-2.74723	0.00601013	0.0434736	Down
ATAD2	288.816	-0.261649	0.0935592	-2.79662	0.00516405	0.0393407	Down
ATAD2B	927.672	-0.557635	0.123994	-4.49727	6.88319e-06	0.00047118	Down
ATCAY	6.70052	-1.95744	0.502311	-3.89687	9.7445e-05	0.00276335	Down
ATE1	800.596	-0.417262	0.15484	-2.69479	0.0070434	0.0479764	Down
ATF2	899.633	-0.258087	0.0906242	-2.84788	0.00440118	0.0355552	Down
ATF3	51.0932	-0.488941	0.176065	-2.77705	0.00548554	0.0407923	Down
ATF6	330.692	-0.299081	0.09467	-3.15919	0.00158209	0.0177613	Down
ATF6B	200.117	-0.406415	0.120732	-3.36626	0.000761939	0.0109083	Down
ATF7IP	1921.78	-0.277707	0.0767777	-3.61702	0.000298009	0.00575232	Down
ATF7IP2	203.947	-0.457563	0.136276	-3.35762	0.000786158	0.0111699	Down
ATG9A	220.284	-0.419682	0.127006	-3.30443	0.000951695	0.0127046	Down
ATOH1	1.88156	-2.42712	0.885574	-2.74073	0.00613026	0.0440956	Down
ATP10B	11.9678	-1.581	0.400475	-3.9478	7.88714e-05	0.00239625	Down
ATP12A	9.34431	-1.71078	0.538866	-3.17478	0.00149948	0.0172021	Down
ATP13A4	42.6522	-1.35007	0.302478	-4.46336	8.06842e-06	0.000521245	Down
ATP23	115.823	-0.661839	0.16105	-4.10953	3.96466e-05	0.00149021	Down
ATP2B2	29.5625	-1.15803	0.3717	-3.11549	0.00183637	0.0196396	Down
ATP2B3	8.24884	-1.60096	0.505165	-3.16918	0.0015287	0.0173642	Down
ATP2C1	696.293	-0.56409	0.152628	-3.69584	0.000219158	0.00471944	Down
ATP4A	16.1932	-1.68194	0.491055	-3.42516	0.000614429	0.00947197	Down
ATP5MJ	453.608	-0.253711	0.0917408	-2.76552	0.00568324	0.041663	Down
ATP6V0A1	616.473	-0.669453	0.125415	-5.33788	9.40379e-08	3.11447e-05	Down
ATP6V0A4	8.43474	-2.05927	0.566152	-3.63731	0.0002755	0.00550282	Down
ATP6V0E1	999.899	-0.448975	0.13827	-3.24708	0.00116594	0.0146259	Down
ATP6V1C2	4.91316	-1.68387	0.462497	-3.64082	0.000271772	0.00544414	Down
ATP7A	274.429	-0.353689	0.106167	-3.33143	0.000864022	0.0119159	Down
ATP8A1	1501.47	-0.800386	0.173549	-4.61187	3.99063e-06	0.000321005	Down
ATP8A2	16.7147	-1.1182	0.30441	-3.67334	0.000239402	0.00496405	Down
ATP8B3	31.0018	-1.0826	0.335742	-3.22451	0.00126189	0.0153395	Down
ATP9B	621.02	-0.784992	0.13784	-5.69493	1.23419e-08	8.7981e-06	Down
ATXN10	588.519	-0.343609	0.0864563	-3.97436	7.05677e-05	0.00221373	Down
ATXN2	1303.89	-0.598193	0.127212	-4.70231	2.57229e-06	0.000241713	Down
AURKA	64.8236	-0.480376	0.150324	-3.19561	0.00139534	0.0163619	Down
AVPR1B	3.56253	-1.8201	0.668485	-2.72273	0.00647446	0.045697	Down
AXL	30.1297	-0.71011	0.261533	-2.71519	0.00662384	0.0462622	Down
B3GALT5	3.67106	-1.86491	0.551778	-3.37982	0.000725332	0.0106043	Down
B3GNT6	3.65061	-3.42328	0.809626	-4.22822	2.35544e-05	0.00106319	Down
B4GALNT1	8.00171	-1.66131	0.484277	-3.43049	0.000602481	0.00932966	Down
B4GALNT4	14.8467	-1.82293	0.518959	-3.51266	0.000443649	0.00756363	Down
B4GALT6	240.376	-0.688712	0.187716	-3.66889	0.000243602	0.0050236	Down
BAIAP2L2	6.48676	-2.25221	0.479151	-4.70041	2.59645e-06	0.000241786	Down
BANP	1436.25	-0.504922	0.120161	-4.20205	2.64503e-05	0.0011536	Down
BARD1	701.189	-0.607973	0.153518	-3.96028	7.48631e-05	0.00228941	Down
BARHL1	2.85716	-2.30831	0.815523	-2.83047	0.00464798	0.0368956	Down
BBLN	475.005	-0.558654	0.144259	-3.87256	0.000107698	0.00296251	Down
BBS1	2.6045	-1.61837	0.524628	-3.0848	0.00203691	0.0210545	Down
BBS9	298.671	-0.370934	0.100175	-3.70285	0.000213195	0.00464378	Down
BCAN	11.6172	-1.18647	0.408142	-2.90699	0.00364921	0.0313289	Down
BCAP31	833.852	-0.476669	0.167337	-2.84856	0.00439174	0.0354927	Down
BECN2	3.97822	-3.1054	0.92429	-3.35976	0.000780088	0.0111219	Down
BFAR	217.947	-0.264382	0.0979829	-2.69825	0.00697051	0.0476999	Down
BIN2	2672.49	-0.332597	0.111037	-2.99536	0.00274119	0.0257798	Down
BIRC6	1543.86	-0.292993	0.0827862	-3.53915	0.000401418	0.00705056	Down
BIRC7	3.87686	-2.14124	0.630115	-3.39817	0.000678385	0.0101688	Down
BIRC8	3.58019	-2.78548	0.968396	-2.87639	0.00402258	0.0335859	Down
BMP1	35.0387	-0.843175	0.273716	-3.08047	0.00206673	0.0212777	Down
BMP2K	577.701	-0.486751	0.110352	-4.41091	1.02936e-05	0.000604547	Down
BMP8B	19.0524	-1.09583	0.401226	-2.7312	0.00631045	0.044914	Down
BMPR1B	10.5386	-1.16242	0.406543	-2.85929	0.00424593	0.0347353	Down
BMPR2	538.373	-0.235423	0.0850813	-2.76704	0.00565682	0.0414987	Down
BMS1P1	27.7016	-0.69515	0.238272	-2.91747	0.00352883	0.0307164	Down
BNIP5	5.61491	-1.55628	0.520698	-2.98883	0.00280045	0.02613	Down
BNIPL	5.20598	-1.66262	0.493425	-3.36956	0.000752895	0.0108389	Down
BPIFA3	1.99019	-3.31047	0.782509	-4.23059	2.33082e-05	0.00105669	Down
BPIFB1	6.28913	-1.95177	0.489199	-3.98974	6.61472e-05	0.00211354	Down
BPIFB2	8.23767	-2.13188	0.57849	-3.68526	0.000228474	0.00483029	Down
BPIFB6	6.15103	-1.69981	0.552481	-3.07668	0.00209322	0.0214223	Down
BRAF	392.125	-0.270891	0.088979	-3.04444	0.00233115	0.0230473	Down
BRAP	605.414	-0.482835	0.0934669	-5.16584	2.39357e-07	5.1544e-05	Down
BRCA1	157.763	-0.59353	0.134161	-4.42402	9.6879e-06	0.000589485	Down
BRINP2	5.61736	-1.67398	0.617117	-2.71257	0.0066763	0.0464711	Down
BRIP1	121.25	-0.473499	0.154739	-3.05999	0.00221343	0.0221697	Down
BRMS1L	24.4668	-0.62324	0.229974	-2.71004	0.00672751	0.0467432	Down
BRSK2	10.9904	-1.79667	0.451774	-3.97692	6.98148e-05	0.00219678	Down
BRWD1	918.245	-0.471338	0.121899	-3.86661	0.000110358	0.00299401	Down
BSN	45.9445	-1.28676	0.344334	-3.73696	0.000186261	0.00424541	Down
BTAF1	306.052	-0.249304	0.0897253	-2.77852	0.00546067	0.0406659	Down
BTC	7.1545	-1.77263	0.656621	-2.69963	0.00694163	0.0475652	Down
BUD31	116.399	-0.309249	0.0862248	-3.58655	0.000335087	0.00622682	Down
C10orf53	2.81503	-2.19822	0.589559	-3.72858	0.000192559	0.00434581	Down
C11orf53	2.6809	-2.76246	0.934746	-2.9553	0.00312362	0.0282623	Down
C11orf87	8.23152	-1.66419	0.522624	-3.18431	0.001451	0.0168048	Down
C12orf75	593.582	-0.588129	0.164195	-3.58189	0.00034112	0.00628327	Down
C14orf180	2.04085	-2.94523	0.704497	-4.18062	2.90714e-05	0.00122768	Down
C15orf32	3.11907	-2.29185	0.855244	-2.67976	0.00736744	0.0494503	Down
C16orf78	1.09998	-2.48704	0.861432	-2.8871	0.00388805	0.0328859	Down
C16orf89	5.59772	-2.02368	0.542921	-3.7274	0.000193464	0.00435201	Down
C16orf90	2.33013	-3.56783	0.871238	-4.09513	4.21928e-05	0.00156079	Down
C16orf96	6.37812	-1.28226	0.447618	-2.86464	0.00417487	0.034435	Down
C17orf67	80.9589	-0.57926	0.146737	-3.94761	7.89362e-05	0.00239625	Down
C1orf127	5.25085	-1.97162	0.530979	-3.71317	0.00020468	0.00452068	Down
C1orf147	3.85748	-3.28226	0.72696	-4.51505	6.33008e-06	0.000440612	Down
C1orf50	70.827	-0.526604	0.138679	-3.79728	0.000146292	0.00361326	Down
C1orf94	6.38855	-2.18811	0.645626	-3.38912	0.000701167	0.010411	Down
C1QTNF2	7.59504	-3.23098	0.689698	-4.68463	2.80465e-06	0.000258842	Down
C1QTNF8	1.67312	-2.25396	0.826389	-2.72748	0.00638201	0.0452298	Down
C1S	11.1912	-1.04057	0.340303	-3.05777	0.00222992	0.0222702	Down
C20orf173	1.82383	-2.56007	0.857501	-2.9855	0.00283111	0.0263401	Down
C22orf15	5.5317	-1.83837	0.565586	-3.25038	0.00115249	0.0145075	Down
C2CD3	254.995	-0.37605	0.0953388	-3.94436	8.0014e-05	0.00242203	Down
C2CD5	524.484	-0.268748	0.0903975	-2.97296	0.0029494	0.0271056	Down
C2orf83	1.41079	-2.6514	0.971027	-2.73051	0.00632357	0.0449389	Down
C3orf20	12.958	-1.31915	0.378002	-3.4898	0.000483389	0.00803325	Down
C3orf52	27.0936	-1.15623	0.290215	-3.98405	6.77517e-05	0.00214821	Down
C3P1	5.87411	-2.4304	0.640867	-3.79237	0.000149218	0.00366363	Down
C4orf50	12.2486	-1.33362	0.45785	-2.91279	0.00358219	0.0309982	Down
C4orf54	17.0628	-1.71204	0.431212	-3.97029	7.17851e-05	0.00223496	Down
C6orf132	8.87001	-1.26445	0.41269	-3.06392	0.00218458	0.0219872	Down
C7orf31	96.1152	-0.478949	0.133814	-3.57922	0.000344622	0.00633277	Down
C8B	7.65535	-1.61158	0.485522	-3.31928	0.00090251	0.0122265	Down
C9orf152	3.84735	-1.95111	0.682347	-2.85941	0.00424431	0.0347353	Down
C9orf57	1.40033	-2.4752	0.918331	-2.69533	0.00703187	0.047942	Down
CA10	6.0854	-1.79571	0.560625	-3.20304	0.00135984	0.0161378	Down
CA14	5.80553	-1.50292	0.509992	-2.94695	0.00320925	0.0288198	Down
CA2	5649.9	-0.716211	0.206612	-3.46645	0.000527383	0.00851313	Down
CA5A	9.46112	-1.52798	0.461131	-3.31355	0.000921201	0.0124308	Down
CA7	4.96284	-1.84499	0.637141	-2.89573	0.00378281	0.0321555	Down
CACHD1	109.9	-0.786597	0.168887	-4.65753	3.20028e-06	0.000285169	Down
CACNA1A	35.6054	-1.47008	0.303491	-4.84391	1.27308e-06	0.000149536	Down
CACNA1B	29.0366	-1.83667	0.354252	-5.18464	2.16429e-07	4.93464e-05	Down
CACNA1C	77.0722	-1.00397	0.229868	-4.36758	1.25634e-05	0.000695158	Down
CACNA1C-IT2	77.0722	-1.00397	0.229868	-4.36758	1.25634e-05	0.000695158	Down
CACNA1D	36.6029	-0.844152	0.251934	-3.35069	0.000806097	0.0113595	Down
CACNA1E	34.6459	-1.75205	0.273143	-6.41439	1.41386e-10	3.24764e-07	Down
CACNA1F	13.9668	-1.59732	0.352653	-4.52944	5.91396e-06	0.000421584	Down
CACNA1G	26.982	-1.47283	0.367912	-4.00322	6.24857e-05	0.00205695	Down
CACNA1H	22.7224	-2.60303	0.392124	-6.6383	3.17324e-11	1.31201e-07	Down
CACNA1I	34.8591	-1.08699	0.307734	-3.53222	0.000412086	0.00719916	Down
CACNA1S	22.386	-1.16777	0.434591	-2.68705	0.00720861	0.0487483	Down
CACNB2	8.42799	-1.70149	0.518913	-3.27896	0.00104191	0.0135724	Down
CACNB4	41.6809	-0.788286	0.270828	-2.91065	0.00360675	0.0311195	Down
CACNG3	4.37193	-2.5243	0.706052	-3.57524	0.000349913	0.00639589	Down
CACNG4	6.30323	-2.0745	0.714789	-2.90225	0.00370491	0.0316494	Down
CADM3	6.37423	-1.83679	0.466976	-3.93338	8.37597e-05	0.00248047	Down
CADPS	8.87395	-1.15951	0.432615	-2.68024	0.00735692	0.0494279	Down
CALCA	1.81591	-2.5581	0.755085	-3.38782	0.000704493	0.0104326	Down
CALHM1	4.754	-2.21986	0.634311	-3.49964	0.00046589	0.00786377	Down
CALHM3	3.38263	-2.54766	0.837369	-3.04246	0.00234653	0.0231032	Down
CALML6	2.24887	-2.14052	0.784067	-2.73003	0.00633292	0.0449744	Down
CAMK2B	14.2879	-1.72654	0.491536	-3.51254	0.000443837	0.00756363	Down
CAMKMT	63.668	-0.525254	0.151281	-3.47205	0.0005165	0.00840732	Down
CAMTA1	895.745	-0.659096	0.158568	-4.15654	3.23106e-05	0.00130716	Down
CAPN11	27.8996	-0.976984	0.338106	-2.88958	0.00385754	0.03271	Down
CAPN13	7.6877	-2.04664	0.519345	-3.94082	8.12047e-05	0.00244577	Down
CAPN8	12.0503	-1.08492	0.380461	-2.85158	0.00435022	0.0352952	Down
CAPN9	5.89633	-1.95376	0.54815	-3.56428	0.00036486	0.00657434	Down
CARMIL1	208.572	-0.625338	0.153556	-4.07239	4.65331e-05	0.00166643	Down
CARNMT1	261.935	-0.437574	0.122168	-3.58174	0.000341319	0.00628327	Down
CASKIN1	8.26998	-1.89133	0.527189	-3.58757	0.000333772	0.00621069	Down
CATSPERB	91.1521	-1.06887	0.256001	-4.17527	2.97638e-05	0.00124054	Down
CATSPERG	38.3707	-0.730842	0.214581	-3.40591	0.000659438	0.0099639	Down
CAV3	2.3698	-3.07821	0.939315	-3.27709	0.00104885	0.0136434	Down
CBFA2T2	363.791	-0.36486	0.101098	-3.60898	0.0003074	0.00587327	Down
CBLC	3.93559	-2.67288	0.531514	-5.02881	4.9353e-07	8.28565e-05	Down
CBLN4	5.1339	-2.73143	0.787248	-3.46959	0.000521257	0.00846499	Down
CBY2	6.42573	-2.48382	0.756742	-3.28225	0.00102981	0.0134827	Down
CCAR1	1007.23	-0.465389	0.098701	-4.71514	2.41545e-06	0.000231613	Down
CCDC150	15.6268	-1.14737	0.285746	-4.01533	5.93621e-05	0.00198254	Down
CCDC158	5.82908	-1.72291	0.549899	-3.13315	0.00172944	0.0188768	Down
CCDC163	8.21793	-1.29733	0.386849	-3.35358	0.000797747	0.011288	Down
CCDC168	20.3889	-1.55432	0.392422	-3.96083	7.46886e-05	0.00228746	Down
CCDC27	5.51093	-2.61709	0.637206	-4.10713	4.00597e-05	0.001503	Down
CCDC33	7.28303	-1.91538	0.445764	-4.29685	1.73246e-05	0.000854774	Down
CCDC40	16.277	-1.27615	0.354059	-3.60434	0.000312943	0.00594621	Down
CCDC60	4.85119	-2.26573	0.540151	-4.19461	2.73337e-05	0.00117969	Down
CCDC62	26.4851	-0.889337	0.238251	-3.73277	0.000189387	0.00428827	Down
CCDC63	2.59609	-1.77379	0.555639	-3.19234	0.00141127	0.0164924	Down
CCDC7	300.273	-0.464044	0.160963	-2.88292	0.00394007	0.0331988	Down
CCDC73	7.21956	-1.35171	0.486108	-2.78069	0.00542433	0.040512	Down
CCDC74A	11.1956	-1.72385	0.587894	-2.93225	0.00336519	0.0296948	Down
CCDC8	10.1607	-2.04982	0.598864	-3.42285	0.000619686	0.00952255	Down
CCDC91	936.58	-0.427917	0.10569	-4.04878	5.14855e-05	0.00178584	Down
CCDC92	1849.85	-0.612568	0.172161	-3.55811	0.000373528	0.00669145	Down
CCER1	5.54813	-2.39143	0.845838	-2.82729	0.00469433	0.0370971	Down
CCER2	6.5564	-2.181	0.699583	-3.11757	0.00182348	0.0195219	Down
CCK	1.59638	-2.79917	0.910093	-3.0757	0.0021001	0.0214609	Down
CCKBR	6.85903	-2.37049	0.640683	-3.69994	0.000215648	0.00466815	Down
CCL5	7501.78	-0.740425	0.194932	-3.79837	0.000145652	0.00360606	Down
CCNB1	221.289	-0.809493	0.168592	-4.80149	1.57489e-06	0.000174106	Down
CCNE2	26.0198	-0.689598	0.243769	-2.8289	0.00467076	0.0369956	Down
CCNO	1.87899	-2.69892	0.806435	-3.34673	0.000817708	0.0114762	Down
CCNY	1410.29	-0.220587	0.0736649	-2.99446	0.00274927	0.0258227	Down
CCNYL1	129.478	-0.490936	0.0994576	-4.93613	7.96863e-07	0.000110561	Down
CCSER1	42.4218	-0.535839	0.190099	-2.81875	0.00482116	0.0376989	Down
CCT2	571.944	-0.307048	0.0827859	-3.70894	0.000208128	0.00457728	Down
CCZ1B	182.428	-0.462431	0.133858	-3.45464	0.00055102	0.00876923	Down
CD109	150.7	-0.986874	0.226012	-4.36647	1.2627e-05	0.000695158	Down
CD163L1	54.8134	-0.974713	0.275151	-3.54247	0.000396397	0.00699648	Down
CD36	1519.34	-0.551852	0.152407	-3.62091	0.000293572	0.00570806	Down
CD84	391.202	-0.504148	0.179779	-2.80426	0.00504316	0.0387791	Down
CD99L2	182.727	-0.596946	0.12923	-4.61926	3.85107e-06	0.000317184	Down
CDC123	281.812	-0.210042	0.0778868	-2.69675	0.00700193	0.0478345	Down
CDC14A	297.861	-0.443261	0.108281	-4.09361	4.24711e-05	0.0015645	Down
CDC14B	653.311	-0.5575	0.197486	-2.82298	0.00475795	0.037357	Down
CDC16	208.43	-0.307166	0.10879	-2.82347	0.00475071	0.0373286	Down
CDC25C	14.892	-0.876788	0.286212	-3.06343	0.00218818	0.0220127	Down
CDC42	1779.7	-0.247029	0.0919855	-2.68552	0.00724179	0.0489114	Down
CDC42BPA	500.743	-0.308427	0.103747	-2.97289	0.00295011	0.0271056	Down
CDC42BPB	812.912	-0.325216	0.096282	-3.37774	0.000730845	0.010625	Down
CDC73	731.357	-0.243545	0.0776915	-3.13477	0.00171989	0.0188223	Down
CDCA2	28.9616	-0.625297	0.223531	-2.79736	0.00515225	0.0393035	Down
CDH13	31.345	-0.756943	0.251644	-3.00799	0.0026298	0.0251363	Down
CDH15	9.17719	-2.31936	0.531921	-4.36035	1.29852e-05	0.000700897	Down
CDH22	9.14678	-1.50523	0.507379	-2.96668	0.00301036	0.0275124	Down
CDH3	6.71875	-1.4898	0.528434	-2.81926	0.00481339	0.0376684	Down
CDH8	12.7928	-1.35123	0.459193	-2.94262	0.00325452	0.0290359	Down
CDHR2	23.4241	-1.241	0.388232	-3.19653	0.00139093	0.0163373	Down
CDHR4	8.40992	-2.03885	0.586372	-3.47706	0.000506943	0.00827806	Down
CDHR5	11.106	-1.83729	0.4208	-4.36619	1.26435e-05	0.000695158	Down
CDK17	565.396	-0.45685	0.102343	-4.4639	8.04818e-06	0.000521245	Down
CDK8	316.247	-0.530306	0.118073	-4.49136	7.07714e-06	0.000475058	Down
CDKAL1	500.713	-0.687864	0.127045	-5.41433	6.15185e-08	2.44571e-05	Down
CDKL4	8.86681	-1.24977	0.387514	-3.2251	0.00125929	0.0153395	Down
CDX2	5.30278	-2.89059	0.668233	-4.32572	1.52035e-05	0.000781844	Down
CDYL	779.39	-0.309809	0.0859869	-3.60298	0.000314594	0.00596983	Down
CEACAM16	4.23204	-1.81615	0.571523	-3.17773	0.00148431	0.0170641	Down
CEACAM18	5.40838	-2.16269	0.794889	-2.72074	0.00651352	0.0458007	Down
CELF3	9.08649	-2.89642	0.562875	-5.14575	2.66449e-07	5.51252e-05	Down
CELF4	12.8257	-1.32891	0.434358	-3.05947	0.00221729	0.0221868	Down
CELSR3	34.9289	-1.13385	0.30137	-3.76231	0.000168354	0.00398125	Down
CENPI	110.222	-0.768278	0.197842	-3.8833	0.00010305	0.00286722	Down
CEP128	265.642	-0.401392	0.130622	-3.07292	0.00211975	0.021587	Down
CEP170B	59.661	-0.939114	0.340183	-2.76061	0.00576934	0.0421001	Down
CEP192	621.738	-0.221883	0.0739155	-3.00184	0.00268349	0.0254013	Down
CEP350	835.424	-0.31528	0.0812374	-3.88097	0.000104039	0.00288697	Down
CEP41	47.8298	-0.551911	0.199741	-2.76313	0.00572504	0.0418497	Down
CEP70	788.603	-0.677521	0.146794	-4.61544	3.92254e-06	0.000320516	Down
CEP85	111.254	-0.550012	0.127695	-4.30722	1.6532e-05	0.000830492	Down
CERS2	654.87	-0.42479	0.147804	-2.87401	0.00405301	0.0337665	Down
CERS6	196.577	-0.82846	0.161554	-5.12806	2.92746e-07	5.87567e-05	Down
CES3	8.32363	-1.54155	0.472708	-3.2611	0.00110979	0.0142236	Down
CES4A	7.39052	-1.10952	0.384503	-2.88559	0.00390684	0.0329792	Down
CETP	97.6618	-0.769518	0.218814	-3.51676	0.00043685	0.00748219	Down
CFAP100	4.66969	-2.37246	0.603249	-3.93281	8.39584e-05	0.00248047	Down
CFAP161	172.664	-0.727344	0.234943	-3.09583	0.0019626	0.020481	Down
CFAP20DC	14.8032	-1.27054	0.340983	-3.72612	0.00019445	0.00436192	Down
CFAP221	5.57676	-1.90344	0.544338	-3.4968	0.000470878	0.00788854	Down
CFAP46	22.0913	-1.20242	0.288662	-4.16551	3.10653e-05	0.00127171	Down
CFAP54	12.1321	-0.802521	0.298431	-2.68913	0.00716375	0.0485243	Down
CFAP57	8.85236	-1.72863	0.403093	-4.28841	1.7996e-05	0.000869234	Down
CFAP65	14.3094	-1.68703	0.406197	-4.15323	3.27817e-05	0.00131082	Down
CFAP70	12.679	-1.34066	0.356502	-3.76059	0.000169515	0.00399846	Down
CFAP74	20.2482	-1.42369	0.39675	-3.58838	0.000332737	0.00619701	Down
CFB	5.58631	-1.4697	0.506487	-2.90175	0.00371079	0.0316604	Down
CGAS	107.39	-0.322524	0.112224	-2.87393	0.00405401	0.0337665	Down
CGREF1	6.71096	-2.14507	0.619199	-3.46428	0.000531662	0.00855335	Down
CHADL	12.7664	-1.05919	0.3894	-2.72004	0.00652734	0.0458511	Down
CHD1L	443.462	-0.430053	0.141663	-3.03575	0.00239941	0.0234197	Down
CHD5	18.625	-1.72518	0.363779	-4.74239	2.11214e-06	0.000212996	Down
CHD9	2346.32	-0.450299	0.145191	-3.10141	0.00192598	0.0202214	Down
CHEK2	52.2711	-0.528055	0.167628	-3.15015	0.00163185	0.0180983	Down
CHGA	4.79462	-1.97577	0.640335	-3.08552	0.00203198	0.0210141	Down
CHRD	13.8838	-2.58159	0.531262	-4.85935	1.1777e-06	0.000142378	Down
CHRM2	9.62085	-1.70259	0.621367	-2.74008	0.00614249	0.0441529	Down
CHRM4	7.90527	-2.1046	0.711038	-2.9599	0.00307736	0.0279641	Down
CHRM5	5.99256	-2.47749	0.771637	-3.21069	0.00132416	0.0158579	Down
CHRNA1	3.82152	-2.47606	0.624749	-3.96329	7.3924e-05	0.00227077	Down
CHRNA2	164.983	-0.949357	0.294416	-3.22454	0.00126174	0.0153395	Down
CHRNA7	4.65009	-1.7732	0.624952	-2.83734	0.00454915	0.036395	Down
CHRND	5.59964	-1.98256	0.614886	-3.22428	0.0012629	0.0153395	Down
CHRNG	7.75838	-2.15756	0.59454	-3.62895	0.000284573	0.00561161	Down
CHST6	7.69562	-1.94087	0.57057	-3.40164	0.000669827	0.0100708	Down
CHTF18	33.4382	-0.812232	0.289348	-2.80711	0.00499875	0.0385791	Down
CIDECP1	49.0847	-0.537106	0.195971	-2.74074	0.00613008	0.0440956	Down
CILP	17.1597	-1.53343	0.537221	-2.85438	0.0043121	0.0350961	Down
CILP2	10.693	-1.62873	0.4469	-3.64452	0.000267892	0.00538729	Down
CKAP5	627.881	-0.333158	0.0965388	-3.45103	0.000558461	0.0088265	Down
CKM	9.65296	-1.74265	0.586971	-2.96888	0.00298883	0.0273519	Down
CLASP2	548.897	-0.262008	0.0978548	-2.67751	0.00741707	0.049735	Down
CLCA1	4.71945	-2.78295	0.587388	-4.73784	2.1601e-06	0.000215728	Down
CLCNKA	13.879	-1.69292	0.625096	-2.70825	0.00676395	0.0469232	Down
CLCNKB	13.9891	-1.70749	0.577481	-2.95678	0.00310867	0.0281743	Down
CLDN23	4.04279	-3.1348	0.738534	-4.24463	2.18955e-05	0.00101072	Down
CLEC12B	4.65182	-2.0964	0.584926	-3.58404	0.000338321	0.00625592	Down
CLEC16A	631.442	-0.282805	0.0867626	-3.25953	0.00111598	0.0142676	Down
CLEC4F	7.37515	-1.40074	0.484271	-2.89248	0.00382214	0.0324497	Down
CLIC6	6.53065	-1.83063	0.543068	-3.3709	0.00074923	0.0108162	Down
CLIP1	832.822	-0.307984	0.103981	-2.96193	0.00305716	0.0278172	Down
CLNS1A	629.421	-0.326007	0.088448	-3.68586	0.000227927	0.00483029	Down
CMTM3	417.824	-0.35889	0.0834073	-4.30287	1.68603e-05	0.000837868	Down
CMTM5	1422.78	-0.678616	0.21959	-3.09038	0.00199902	0.0207772	Down
CNDP1	6.80204	-1.71458	0.567516	-3.02121	0.00251766	0.0243099	Down
CNGA3	7.4434	-1.52406	0.535435	-2.8464	0.00442165	0.0356787	Down
CNGB3	6.95267	-1.78635	0.617582	-2.89249	0.00382199	0.0324497	Down
CNNM1	10.0893	-2.05964	0.483386	-4.26086	2.03644e-05	0.000950321	Down
CNOT10	202.794	-0.270598	0.0958092	-2.82434	0.00473774	0.0372975	Down
CNOT11	344.646	-0.34104	0.0810858	-4.20591	2.60029e-05	0.00113889	Down
CNST	1756.06	-0.508298	0.189508	-2.6822	0.00731405	0.0492519	Down
CNTFR	4.1158	-1.92858	0.688856	-2.79969	0.00511521	0.0391075	Down
CNTLN	371.237	-0.4434	0.145028	-3.05733	0.0022332	0.0222784	Down
CNTN2	11.9771	-1.30422	0.39565	-3.29639	0.000979352	0.012995	Down
CNTN5	8.35745	-1.94793	0.522052	-3.7313	0.000190498	0.00430871	Down
CNTN6	4.19423	-1.99353	0.605552	-3.29208	0.000994491	0.0131452	Down
CNTNAP1	23.9353	-1.00524	0.360686	-2.78703	0.00531936	0.0401047	Down
CNTNAP3	7.54643	-1.04834	0.371066	-2.8252	0.00472507	0.0372508	Down
CNTNAP4	2.84813	-1.51634	0.545926	-2.77756	0.00547689	0.0407573	Down
CNTNAP5	7.57671	-1.6359	0.44387	-3.68553	0.000228229	0.00483029	Down
COBL	28.0656	-1.09187	0.357206	-3.05668	0.00223802	0.0223079	Down
COG3	210.961	-0.432349	0.106421	-4.06264	4.85213e-05	0.00170588	Down
COG6	214.371	-0.495708	0.133062	-3.7254	0.000195006	0.00436295	Down
COL11A1	6.83095	-1.48023	0.483625	-3.0607	0.00220823	0.0221391	Down
COL11A2	25.0577	-1.485	0.329369	-4.50863	6.52487e-06	0.000451132	Down
COL13A1	18.0759	-1.78015	0.402589	-4.42175	9.79034e-06	0.0005918	Down
COL16A1	21.6887	-1.46141	0.329579	-4.43416	9.24319e-06	0.000570401	Down
COL20A1	17.7007	-2.02783	0.404608	-5.01183	5.39145e-07	8.70762e-05	Down
COL21A1	8.57681	-1.22093	0.424572	-2.87568	0.00403156	0.0336079	Down
COL22A1	16.1193	-1.88547	0.361615	-5.21403	1.84786e-07	4.70284e-05	Down
COL23A1	9.08168	-1.75176	0.436757	-4.01083	6.05063e-05	0.00200456	Down
COL27A1	26.3564	-1.39925	0.317108	-4.41254	1.02166e-05	0.000604488	Down
COL2A1	23.832	-1.55716	0.431927	-3.60515	0.000311976	0.00593329	Down
COL4A3	13.0514	-1.04834	0.363762	-2.88194	0.00395239	0.0332416	Down
COL4A4	17.3423	-1.87083	0.363577	-5.14561	2.66653e-07	5.51252e-05	Down
COL5A1	40.9105	-1.62115	0.284982	-5.68859	1.28092e-08	8.82681e-06	Down
COL6A5	9.44668	-1.40866	0.459749	-3.06399	0.00218409	0.0219872	Down
COL7A1	53.4643	-1.88516	0.3752	-5.0244	5.05003e-07	8.28565e-05	Down
COMP	14.1276	-1.90509	0.501614	-3.79792	0.000145915	0.00360825	Down
COP1	325.27	-0.420257	0.0935131	-4.4941	6.98658e-06	0.000473553	Down
COPS3	409.169	-0.261101	0.068298	-3.82296	0.000131857	0.00335286	Down
COQ2	31.5345	-0.562219	0.177098	-3.17463	0.00150028	0.0172021	Down
CORIN	12.1658	-1.04981	0.376831	-2.7859	0.00533797	0.0401749	Down
CORO1C	6598.26	-0.517968	0.132204	-3.91796	8.9303e-05	0.00260832	Down
CORO7	109.584	-0.399923	0.136145	-2.93748	0.0033089	0.0293584	Down
CPAMD8	35.7301	-0.73509	0.211007	-3.48373	0.000494482	0.00815836	Down
CPEB3	93.9192	-0.490941	0.130886	-3.7509	0.000176198	0.00407899	Down
CPED1	165.702	-0.517866	0.162645	-3.18403	0.00145239	0.0168061	Down
CPLANE1	244.683	-0.57568	0.121182	-4.75054	2.0287e-06	0.000206699	Down
CPLX2	7.63549	-1.43039	0.526764	-2.71542	0.00661918	0.0462622	Down
CPNE4	24.048	-1.05195	0.330049	-3.18724	0.00143638	0.0166916	Down
CPNE5	848.729	-0.627969	0.215632	-2.91222	0.00358864	0.031028	Down
CPNE6	12.5259	-2.02012	0.570729	-3.53955	0.000400813	0.00705056	Down
CPT1A	1006.47	-0.501343	0.114049	-4.39587	1.1033e-05	0.000638396	Down
CPT1C	15.0741	-1.2519	0.413636	-3.02657	0.00247348	0.0239842	Down
CR1L	127.705	-0.499076	0.174804	-2.85506	0.00430289	0.0350349	Down
CRACD	93.887	-0.676157	0.233361	-2.89748	0.00376178	0.0320162	Down
CRAT	534.273	-0.518458	0.168855	-3.07043	0.00213753	0.0217039	Down
CRB1	18.5181	-1.29525	0.401222	-3.22826	0.00124544	0.015262	Down
CRB2	17.93	-1.70653	0.492179	-3.4673	0.000525719	0.00850424	Down
CREM	168.841	-0.364844	0.128935	-2.82968	0.00465943	0.0369484	Down
CRHR2	9.36502	-1.91138	0.510478	-3.74429	0.000180907	0.00414622	Down
CRKL	1808.81	-0.30912	0.0988203	-3.12811	0.00175937	0.0191199	Down
CRLS1	220.125	-0.45751	0.134362	-3.40506	0.000661496	0.00997524	Down
CROCC2	9.29177	-1.4396	0.389825	-3.69294	0.000221678	0.00474897	Down
CRPPA	278.174	-0.756282	0.186173	-4.06225	4.86027e-05	0.00170588	Down
CRTC1P1	1.7923	-2.78253	0.742139	-3.74934	0.000177299	0.0040924	Down
CRX	7.02182	-2.44624	0.630095	-3.88234	0.000103458	0.0028747	Down
CRYBB2	5.53652	-2.34795	0.86062	-2.72821	0.00636795	0.0451626	Down
CRYBG2	13.4947	-1.06663	0.379184	-2.81296	0.00490871	0.0381066	Down
CRYL1	211.23	-0.502722	0.149642	-3.3595	0.000780841	0.011125	Down
CSDC2	5.97601	-1.72655	0.632142	-2.73127	0.00630917	0.044914	Down
CSF3	4.42992	-2.46877	0.511947	-4.82232	1.41898e-06	0.00016207	Down
CSHL1	2.07331	-2.30902	0.848863	-2.72014	0.00652549	0.0458511	Down
CSMD1	21.2156	-1.50853	0.307067	-4.91271	8.98248e-07	0.000120581	Down
CSMD2	30.348	-1.67557	0.301438	-5.5586	2.71946e-08	1.37121e-05	Down
CSNK1G3	2379.41	-0.409578	0.125624	-3.26036	0.00111271	0.0142521	Down
CSPG4	13.5033	-1.82263	0.476889	-3.82192	0.000132417	0.00336297	Down
CSPG4P13	5.73891	-1.74146	0.62641	-2.78007	0.00543476	0.0405606	Down
CSPG5	10.1014	-2.10053	0.657469	-3.19488	0.0013989	0.0163818	Down
CSPP1	282.835	-0.346678	0.0936199	-3.70304	0.00021303	0.00464378	Down
CSRP3	2.43854	-2.97552	0.978861	-3.03978	0.00236751	0.023196	Down
CST3	1091.05	-0.460119	0.14104	-3.26233	0.00110502	0.0141713	Down
CSTF3	122.741	-0.518053	0.115315	-4.4925	7.03932e-06	0.000475058	Down
CTAGE16P	3.25478	-3.12567	0.820356	-3.81014	0.000138888	0.00348873	Down
CTCF	836.752	-0.267618	0.0846521	-3.16139	0.00157019	0.0176646	Down
CTCFL	8.80703	-1.70059	0.538956	-3.15534	0.00160314	0.0178854	Down
CTNNA2	7.78616	-1.54596	0.550633	-2.80761	0.00499108	0.0385791	Down
CTNNA3	21.7874	-2.03504	0.370871	-5.48721	4.08341e-08	1.79609e-05	Down
CTNS	141.17	-0.656443	0.229228	-2.86371	0.00418713	0.0344588	Down
CTPS2	93.5259	-0.511407	0.162387	-3.1493	0.0016366	0.0181413	Down
CTSF	13.1811	-0.986724	0.365095	-2.70265	0.00687885	0.0473104	Down
CUBN	33.8885	-0.671756	0.248951	-2.69835	0.00696841	0.0476999	Down
CUL2	583.608	-0.523815	0.118064	-4.43672	9.13399e-06	0.00056535	Down
CUL5	301.638	-0.366469	0.121856	-3.0074	0.00263492	0.0251602	Down
CXADR	6.68213	-1.35128	0.458802	-2.94523	0.0032271	0.028893	Down
CYB5D2	68.9564	-0.515258	0.188626	-2.73164	0.00630194	0.0449087	Down
CYB5R1	375.097	-0.544686	0.201154	-2.70781	0.00677297	0.0469309	Down
CYB5R3	2027.09	-0.457823	0.166253	-2.75378	0.00589115	0.0428377	Down
CYP20A1	142.416	-0.409887	0.115624	-3.54501	0.000392604	0.00695484	Down
CYP26A1	5.80771	-3.66205	0.862895	-4.24391	2.19663e-05	0.00101138	Down
CYP26C1	4.74977	-2.41663	0.700661	-3.44907	0.000562514	0.00887699	Down
CYP27C1	5.51571	-2.17108	0.631511	-3.43791	0.000586212	0.00912557	Down
CYP2B6	6.14272	-1.88707	0.623754	-3.02535	0.00248349	0.0240474	Down
CYP2B7P	5.87183	-1.36293	0.491474	-2.77315	0.00555172	0.0409896	Down
CYP2D6	13.3859	-2.43966	0.517761	-4.71195	2.4536e-06	0.000231613	Down
CYP2F1	7.41795	-2.11736	0.544427	-3.88915	0.000100595	0.00282555	Down
CYP2G2P	2.53319	-3.0571	1.01182	-3.02138	0.00251627	0.0243079	Down
CYP2J2	3.57951	-1.57921	0.501574	-3.14851	0.00164106	0.0181809	Down
CYP2W1	3.82584	-2.7944	0.716775	-3.89858	9.67602e-05	0.00275148	Down
CYP46A1	4.61371	-2.02949	0.501059	-4.05041	5.11279e-05	0.00177807	Down
CYP4A22	8.57286	-2.34207	0.555609	-4.21532	2.49429e-05	0.00110891	Down
CYP4B1	9.34498	-1.40064	0.421322	-3.3244	0.000886097	0.0120753	Down
CYP4F11	7.32412	-1.66047	0.553787	-2.99839	0.00271407	0.0256083	Down
CYP4F2	8.91226	-1.95475	0.539743	-3.62164	0.000292745	0.0056997	Down
CYP4F8	9.1731	-2.79753	0.67915	-4.11916	3.80263e-05	0.00146119	Down
DAAM1	969.174	-0.621856	0.16739	-3.71502	0.000203188	0.00449733	Down
DACH2	5.08335	-2.17929	0.796565	-2.73586	0.00622182	0.0445991	Down
DAD1	1020.26	-0.779446	0.181184	-4.30195	1.693e-05	0.000839313	Down
DAO	7.42552	-1.58461	0.465042	-3.40746	0.00065571	0.00993077	Down
DAP	746.035	-0.390378	0.136994	-2.84959	0.00437759	0.0354338	Down
DAP3	643.691	-0.387195	0.0834563	-4.6395	3.49253e-06	0.000300838	Down
DBH	9.35317	-1.59507	0.520308	-3.06562	0.00217221	0.0219697	Down
DCAF17	291.302	-0.415684	0.124128	-3.34885	0.000811479	0.011412	Down
DCAF4L2	7.61459	-2.79807	0.811902	-3.44631	0.000568288	0.00895443	Down
DCAF6	446.989	-0.238106	0.0830529	-2.86692	0.00414484	0.0343034	Down
DCBLD2	58.5152	-0.682754	0.231079	-2.95464	0.00313035	0.028284	Down
DCC	14.5577	-2.27384	0.460947	-4.93298	8.09835e-07	0.000111611	Down
DCD	1.94752	-2.83837	0.818612	-3.46729	0.00052573	0.00850424	Down
DCDC2B	2.54666	-2.5878	0.821373	-3.15058	0.00162946	0.0180912	Down
DCHS2	15.8159	-1.88601	0.467934	-4.03051	5.56564e-05	0.00188848	Down
DCLK2	61.4254	-0.76284	0.209085	-3.64847	0.000263806	0.00531546	Down
DCLK3	13.2003	-1.54658	0.462278	-3.34556	0.000821162	0.0114935	Down
DCLRE1A	312.288	-0.623897	0.210364	-2.9658	0.00301899	0.0275548	Down
DCT	8.3488	-1.45286	0.466699	-3.11305	0.00185168	0.0197467	Down
DCTD	317.366	-0.276784	0.0976763	-2.83369	0.00460142	0.0366288	Down
DCTN2	407.694	-0.197857	0.0710951	-2.78299	0.00538601	0.0403662	Down
DCUN1D4	590.647	-0.488898	0.117023	-4.17779	2.9435e-05	0.00123475	Down
DDX11L10	1088.61	-1.08595	0.33573	-3.23459	0.00121817	0.0150541	Down
DDX11L16	371.663	-1.07373	0.319345	-3.36229	0.000772989	0.0110435	Down
DENND1B	517.104	-0.658001	0.126038	-5.22067	1.78276e-07	4.70284e-05	Down
DENND4A	1940.53	-0.463562	0.121541	-3.81405	0.000136709	0.00344237	Down
DENND4C	1231.68	-0.437608	0.144867	-3.02075	0.00252146	0.0243353	Down
DEPDC5	259.75	-0.393147	0.122054	-3.22108	0.00127708	0.0154393	Down
DERL1	125.246	-0.337744	0.099395	-3.398	0.000678804	0.0101688	Down
DEUP1	2.56674	-3.46568	0.866478	-3.99973	6.3414e-05	0.00207468	Down
DGKD	1597.87	-0.403016	0.106084	-3.79904	0.000145256	0.00360056	Down
DGKE	286.662	-0.602875	0.133268	-4.52378	6.07455e-06	0.000427582	Down
DGKG	223.537	-0.649356	0.174642	-3.71821	0.000200637	0.00445519	Down
DGKI	38.5817	-1.11312	0.271935	-4.09334	4.25201e-05	0.0015645	Down
DHRSX	56.107	-0.502098	0.167949	-2.98959	0.00279355	0.0261089	Down
DHX33	147.642	-0.417593	0.13062	-3.19701	0.00138859	0.016329	Down
DIAPH1	3615.86	-0.283792	0.0844956	-3.35866	0.000783209	0.0111499	Down
DIAPH3	47.7328	-0.637345	0.200992	-3.17099	0.00151921	0.0173098	Down
DIO3	7.73092	-2.51697	0.786857	-3.19876	0.00138019	0.0162709	Down
DIO3OS	2.90193	-2.5476	0.697558	-3.65217	0.000260031	0.00526214	Down
DISP2	18.0905	-1.64333	0.481637	-3.41198	0.000644928	0.00979618	Down
DISP3	12.7237	-2.08656	0.433697	-4.8111	1.50102e-06	0.000168644	Down
DKKL1	4.19601	-2.47131	0.743039	-3.32596	0.00088116	0.0120557	Down
DLEC1	26.3583	-1.15705	0.320807	-3.6067	0.000310118	0.00590882	Down
DLG1	574.67	-0.443815	0.110589	-4.01319	5.99047e-05	0.00199101	Down
DLG2	41.0463	-0.926406	0.235891	-3.92727	8.59159e-05	0.00253011	Down
DLGAP2	17.4657	-1.09722	0.37925	-2.89314	0.0038141	0.0324081	Down
DLL3	4.92296	-2.40334	0.580441	-4.14054	3.46495e-05	0.0013644	Down
DLX3	4.53596	-3.08451	0.768015	-4.01621	5.91419e-05	0.00198254	Down
DLX5	4.03562	-2.70095	0.824228	-3.27695	0.00104934	0.0136434	Down
DMBT1	24.6854	-1.76946	0.347852	-5.08683	3.64092e-07	6.84262e-05	Down
DMC1	54.3485	-0.658545	0.223086	-2.95198	0.00315742	0.0284788	Down
DMKN	11.8921	-1.36111	0.336577	-4.04398	5.25517e-05	0.00181672	Down
DMRT2	5.94738	-2.12788	0.694322	-3.06468	0.00217903	0.0219872	Down
DMRTB1	1.85112	-2.71852	0.817718	-3.32452	0.000885695	0.0120753	Down
DMTN	3419.32	-0.429276	0.159156	-2.6972	0.00699256	0.04781	Down
DNA2	281.509	-0.692304	0.151908	-4.55738	5.17956e-06	0.000385169	Down
DNAAF1	5.19944	-1.8927	0.557575	-3.39452	0.000687492	0.0102692	Down
DNAAF11	47.1663	-0.766542	0.187451	-4.08929	4.32689e-05	0.00158599	Down
DNAAF8	3.6265	-1.67026	0.601898	-2.77499	0.00552036	0.0409334	Down
DNAAF9	128.053	-0.63264	0.127081	-4.97823	6.41692e-07	9.61282e-05	Down
DNAH10	38.9313	-0.661713	0.221564	-2.98656	0.00282137	0.0262731	Down
DNAH11	19.1272	-1.36229	0.363352	-3.74924	0.000177371	0.0040924	Down
DNAH12	36.6208	-1.14443	0.309026	-3.70334	0.000212776	0.00464378	Down
DNAH14	160.343	-0.677949	0.187361	-3.61842	0.000296408	0.0057375	Down
DNAH17	39.7792	-1.39168	0.323637	-4.30011	1.70714e-05	0.000844298	Down
DNAH2	65.1957	-1.15837	0.30417	-3.80829	0.000139933	0.00350122	Down
DNAH3	28.9349	-1.49017	0.371799	-4.00799	6.1237e-05	0.00202553	Down
DNAH5	20.3039	-1.19457	0.382061	-3.12664	0.00176815	0.0191678	Down
DNAH6	19.4628	-0.92936	0.299503	-3.10301	0.00191563	0.0201433	Down
DNAH7	18.2753	-1.26857	0.330805	-3.8348	0.000125666	0.00326047	Down
DNAH8	16.7605	-0.799498	0.281549	-2.83965	0.00451636	0.0362027	Down
DNAH9	34.4954	-1.8923	0.37386	-5.06151	4.15947e-07	7.28718e-05	Down
DNAI1	6.11526	-1.92861	0.50362	-3.82949	0.00012841	0.00329768	Down
DNAI4	330.285	-0.759905	0.166934	-4.55214	5.31041e-06	0.000390516	Down
DNAJC16	477.469	-0.728572	0.1531	-4.7588	1.94746e-06	0.000206699	Down
DNAJC2	192.241	-0.360643	0.118483	-3.04384	0.00233576	0.0230597	Down
DNAJC22	4.50953	-2.65508	0.754785	-3.51767	0.000435358	0.00747521	Down
DNAJC3	566.76	-0.641635	0.145289	-4.41628	1.00415e-05	0.000596515	Down
DNAJC6	578.228	-0.997287	0.168511	-5.91821	3.25458e-09	3.58272e-06	Down
DNHD1	92.5094	-0.956637	0.196535	-4.86751	1.13011e-06	0.000139064	Down
DNM1L	776.758	-0.593125	0.141288	-4.19799	2.69292e-05	0.00116466	Down
DNM3	3314.58	-0.636336	0.207472	-3.0671	0.00216148	0.0218719	Down
DNMT1	1133.86	-0.477084	0.0916417	-5.20597	1.92986e-07	4.70284e-05	Down
DOC2A	4.31808	-1.78575	0.631771	-2.82657	0.00470488	0.0371379	Down
DOCK11P1	4.94113	-0.96935	0.31489	-3.07838	0.00208132	0.0213708	Down
DOCK3	27.3629	-0.945103	0.328507	-2.87697	0.00401518	0.0335649	Down
DOCK5	793.259	-0.251322	0.0855338	-2.93827	0.00330045	0.0293211	Down
DOK6	66.0485	-0.958497	0.283102	-3.38569	0.000709989	0.010484	Down
DPF1	3.32564	-1.88008	0.57791	-3.25324	0.00114097	0.0144338	Down
DPP10	10.1421	-1.90284	0.435548	-4.36884	1.2491e-05	0.000695158	Down
DPP6	15.5346	-2.26197	0.483528	-4.67806	2.89602e-06	0.000264909	Down
DPY19L2	29.2389	-0.798642	0.273654	-2.91844	0.00351786	0.0306338	Down
DPYSL4	11.3336	-1.2584	0.455248	-2.76421	0.00570616	0.041757	Down
DPYSL5	7.20711	-1.50697	0.513772	-2.93314	0.00335549	0.0296572	Down
DRAM1	209.557	-0.542447	0.14231	-3.81174	0.000137994	0.00347051	Down
DRC1	7.07083	-1.46405	0.451333	-3.24383	0.00117933	0.0147491	Down
DRC7	30.779	-0.954173	0.347222	-2.74802	0.00599567	0.0434021	Down
DROSHA	431.544	-0.419371	0.0978129	-4.28748	1.80713e-05	0.000870833	Down
DRP2	8.87024	-1.74781	0.49979	-3.49708	0.000470378	0.00788854	Down
DSCAM	12.2646	-1.88942	0.379349	-4.9807	6.33552e-07	9.56016e-05	Down
DSCAML1	31.3484	-1.50881	0.39688	-3.80167	0.000143725	0.003573	Down
DTL	152.481	-0.558137	0.157877	-3.53527	0.000407357	0.00713669	Down
DTNA	46.6111	-0.757554	0.246239	-3.0765	0.00209447	0.0214245	Down
DTNB	82.8786	-0.452628	0.141336	-3.2025	0.00136239	0.0161495	Down
DUOX2	21.5996	-1.56211	0.433607	-3.6026	0.000315053	0.00596983	Down
DUOXA2	3.03908	-2.53281	0.91316	-2.77367	0.00554274	0.0409896	Down
DUSP9	1.14811	-2.99552	1.02361	-2.92644	0.00342865	0.0300723	Down
DUX4L26	2.1011	-3.07286	0.62845	-4.88959	1.01048e-06	0.000131382	Down
DUX4L9	13.124	-2.74147	0.418069	-6.55746	5.47311e-11	1.61637e-07	Down
DYM	301.972	-0.334381	0.077461	-4.31676	1.58335e-05	0.000802268	Down
DYNC2LI1	38.0839	-0.736356	0.203967	-3.61016	0.000306003	0.0058574	Down
DYNLL1	2619.15	-0.687358	0.140815	-4.8813	1.0539e-06	0.000135325	Down
DYNLRB1	3241.87	-0.659843	0.161577	-4.08376	4.43127e-05	0.00160715	Down
DYRK1A	1962.64	-0.602163	0.0930758	-6.4696	9.82612e-11	2.53919e-07	Down
EAF2	209.324	-0.529983	0.133482	-3.97043	7.17423e-05	0.00223496	Down
EBF2	5.20509	-1.85452	0.488936	-3.79298	0.000148852	0.00365901	Down
ECEL1	7.50072	-2.57339	0.567691	-4.53309	5.81266e-06	0.000415796	Down
ECPAS	830.918	-0.454605	0.0768394	-5.91629	3.29278e-09	3.58272e-06	Down
EDEM3	188.195	-0.320594	0.107361	-2.98614	0.0028252	0.0262969	Down
EDNRB	43.9241	-0.629737	0.232772	-2.70538	0.00682263	0.0472194	Down
EED	147.496	-0.327359	0.118661	-2.75878	0.00580167	0.0422912	Down
EFCAB11	34.8213	-0.78066	0.223128	-3.49871	0.000467523	0.00786435	Down
EFCAB12	6.26109	-1.81343	0.505827	-3.58507	0.000336983	0.0062466	Down
EFCAB13	1333.7	-0.582625	0.21074	-2.76467	0.00569811	0.0417374	Down
EFCAB2	74.0918	-0.505691	0.172192	-2.93678	0.00331634	0.0293991	Down
EFCAB3	1.75015	-3.04226	0.923234	-3.29523	0.000983426	0.0130323	Down
EFCAB5	14.1392	-1.04773	0.332046	-3.15539	0.00160284	0.0178854	Down
EFCAB8	16.7184	-1.29652	0.421571	-3.07544	0.00210191	0.0214634	Down
EFNB3	6.22296	-1.61377	0.556208	-2.90138	0.00371521	0.0316851	Down
EGLN3	196.271	-0.480479	0.172485	-2.78562	0.00534248	0.0401749	Down
EGR4	3.66076	-2.41064	0.769874	-3.13121	0.00174086	0.0189615	Down
EHBP1	479.449	-0.367039	0.0998039	-3.6776	0.000235435	0.00492128	Down
EIF4ENIF1	325.512	-0.271028	0.0896674	-3.02259	0.00250621	0.024222	Down
EIF4G3	3466.47	-0.718241	0.146981	-4.88663	1.02577e-06	0.000132536	Down
ELAVL2	5.48475	-1.83146	0.640857	-2.85782	0.00426556	0.0348683	Down
ELF2	916.923	-0.528024	0.124872	-4.2285	2.3525e-05	0.00106319	Down
ELMO1	624.299	-0.200829	0.0742869	-2.70342	0.00686301	0.0472931	Down
ELMO3	25.1045	-0.946649	0.340227	-2.78241	0.00539575	0.0404153	Down
ELMOD1	5.26278	-2.16257	0.647507	-3.33984	0.000838275	0.0116443	Down
ELN	31.8384	-0.949922	0.246128	-3.85947	0.000113634	0.003039	Down
EMC2	411.097	-0.604723	0.144971	-4.17133	3.02823e-05	0.00125456	Down
EMC3	1313.89	-0.582405	0.164891	-3.53207	0.000412316	0.00719916	Down
EMD	828.579	-0.427884	0.125047	-3.42178	0.000622131	0.00954337	Down
EMP3	3324.1	-0.461967	0.0861547	-5.36206	8.22789e-08	2.78845e-05	Down
EMSY	590.395	-0.49047	0.0991589	-4.94631	7.5635e-07	0.000107096	Down
EMX2	4.05591	-2.44235	0.751254	-3.25103	0.00114987	0.0145075	Down
ENPEP	8.13979	-1.36357	0.483336	-2.82115	0.00478515	0.0375136	Down
ENPP7	5.9468	-2.0248	0.687281	-2.9461	0.00321808	0.0288622	Down
ENTPD2	5.80084	-1.76311	0.573525	-3.07417	0.00211093	0.0215289	Down
ENTPD5	71.907	-0.467186	0.14883	-3.13906	0.00169488	0.0186146	Down
ENTPD8	3.86477	-1.87146	0.610637	-3.06476	0.00217845	0.0219872	Down
EPDR1	45.8164	-0.77125	0.24917	-3.09528	0.00196629	0.0205051	Down
EPHA10	14.7788	-1.79528	0.441289	-4.06827	4.73628e-05	0.00168135	Down
EPHA5	9.10006	-1.62949	0.568757	-2.865	0.00417005	0.0344279	Down
EPHA7	10.6061	-1.5826	0.471333	-3.3577	0.000785932	0.0111699	Down
EPHA8	12.6378	-1.80257	0.462035	-3.90138	9.56462e-05	0.00273485	Down
EPHB1	51.6272	-0.947558	0.31466	-3.01137	0.00260074	0.024945	Down
EPHB6	38.552	-0.787387	0.258318	-3.04813	0.00230269	0.0228424	Down
EPHX2	58.0539	-0.620202	0.155212	-3.99583	6.44685e-05	0.00208181	Down
EPS15	1430.06	-0.278646	0.0773866	-3.6007	0.000317366	0.00599717	Down
EPX	11.1696	-1.48156	0.487664	-3.03807	0.00238098	0.0232949	Down
ERBB4	14.3444	-1.65185	0.474414	-3.48187	0.000497923	0.00818898	Down
ERBIN	2879.56	-0.320253	0.104482	-3.06514	0.00217569	0.0219872	Down
ERI3	111.829	-0.480984	0.108307	-4.44095	8.95636e-06	0.00055938	Down
ERICH3	22.8935	-1.30561	0.435256	-2.99963	0.00270309	0.0255398	Down
ERMAP	200.552	-0.36442	0.12228	-2.9802	0.00288059	0.0266683	Down
ERMARD	168.834	-0.823405	0.160324	-5.1359	2.80803e-07	5.69121e-05	Down
ERN2	9.62241	-2.06451	0.436263	-4.73226	2.22034e-06	0.000219688	Down
ERVV-1	1.35839	-2.82267	1.02453	-2.75509	0.00586761	0.0427117	Down
ERVV-2	2.00034	-2.7478	0.937458	-2.93112	0.00337742	0.0297717	Down
ESRP2	11.4424	-1.47967	0.470056	-3.14786	0.0016447	0.0182115	Down
ESRRB	5.74874	-1.96151	0.545733	-3.59426	0.000325314	0.00607518	Down
ESRRG	9.47096	-1.45488	0.511877	-2.84225	0.00447967	0.0359784	Down
ESYT2	1145.18	-0.458084	0.0942629	-4.85964	1.17597e-06	0.000142378	Down
ETFA	1929.95	-0.595598	0.155665	-3.82615	0.000130161	0.0033261	Down
ETV1	14.1187	-1.10823	0.380711	-2.91094	0.00360347	0.0311195	Down
ETV2	7.37834	-1.9393	0.45638	-4.24932	2.14421e-05	0.000998359	Down
ETV6	716.237	-0.374419	0.112257	-3.33539	0.000851795	0.0117945	Down
EVI5	312.971	-0.27263	0.0960596	-2.83814	0.00453775	0.036346	Down
EVX1	3.54345	-2.43779	0.729164	-3.34327	0.000827959	0.0115573	Down
EVX2	5.84962	-2.9536	0.685773	-4.30696	1.65512e-05	0.000830492	Down
EXD3	26.7763	-0.783045	0.246903	-3.17147	0.00151669	0.0173039	Down
EXOC6B	971.608	-0.55236	0.124426	-4.43926	9.02701e-06	0.000562094	Down
EXOSC1	647.772	-0.35729	0.0926179	-3.85768	0.000114467	0.00305339	Down
EYA3	252.969	-0.486795	0.0985267	-4.94074	7.78265e-07	0.00010945	Down
EYA4	5.8929	-1.34149	0.496535	-2.70171	0.00689845	0.0473951	Down
EZH2	253.44	-0.51807	0.151691	-3.41531	0.000637103	0.00972017	Down
F11	4.66117	-2.05988	0.62804	-3.27986	0.00103857	0.0135546	Down
F7	5.54637	-1.89041	0.562874	-3.3585	0.000783672	0.0111499	Down
FA2H	4.70891	-1.65818	0.569128	-2.91355	0.00357346	0.0309615	Down
FADS2	244.543	-0.661568	0.15693	-4.21568	2.49025e-05	0.00110891	Down
FAF1	511.11	-0.625032	0.114601	-5.45401	4.92469e-08	2.07772e-05	Down
FAH	312.893	-0.579917	0.197585	-2.93502	0.00333524	0.0295305	Down
FAM114A2	356.8	-0.314343	0.0943186	-3.33278	0.000859834	0.0118819	Down
FAM120A	2216.02	-0.336217	0.0713535	-4.712	2.45299e-06	0.000231613	Down
FAM135B	10.4114	-2.07754	0.522019	-3.97982	6.89687e-05	0.00218011	Down
FAM13B	2630.33	-0.629628	0.131002	-4.80624	1.53795e-06	0.000170935	Down
FAM149B1	168.092	-0.371522	0.122742	-3.02684	0.00247121	0.023974	Down
FAM151A	5.59108	-1.82532	0.666125	-2.7402	0.00614021	0.0441518	Down
FAM163A	1.91886	-2.39348	0.671953	-3.56198	0.000368071	0.00661088	Down
FAM170A	1.59311	-2.18106	0.81263	-2.68395	0.00727582	0.0490744	Down
FAM184B	9.04433	-1.48556	0.536434	-2.76932	0.00561734	0.0412749	Down
FAM185A	138.989	-0.707578	0.164963	-4.28931	1.7923e-05	0.000869234	Down
FAM189A1	7.68589	-1.06456	0.384013	-2.7722	0.00556789	0.0410796	Down
FAM189A2	8.62605	-1.1167	0.412943	-2.70425	0.00684593	0.0472931	Down
FAM193B	430.273	-0.378743	0.130213	-2.90863	0.0036301	0.0312191	Down
FAM216A	107.418	-0.832295	0.178598	-4.66015	3.15973e-06	0.000284255	Down
FAM221B	7.59902	-1.43056	0.533712	-2.6804	0.00735336	0.04942	Down
FAM227A	4.4185	-1.51488	0.541865	-2.79567	0.00517917	0.0393926	Down
FAM25E	1.60719	-3.70913	1.11739	-3.31945	0.000901936	0.0122265	Down
FAM47A	2.8775	-2.71333	0.936936	-2.89596	0.00377998	0.0321446	Down
FAM83E	2.56656	-3.13405	0.692873	-4.52326	6.08938e-06	0.000427582	Down
FAM90A1	2.30048	-2.29189	0.764283	-2.99874	0.00271096	0.0255908	Down
FAN1	71.6251	-0.434836	0.147424	-2.94956	0.00318227	0.0286404	Down
FANCA	87.082	-0.754864	0.167453	-4.50791	6.54705e-06	0.000451157	Down
FANCC	29.731	-0.66832	0.199203	-3.35496	0.000793757	0.011247	Down
FANCL	505.482	-0.834574	0.148646	-5.61452	1.97106e-08	1.13188e-05	Down
FAR2	197.941	-0.370831	0.137211	-2.70263	0.00687935	0.0473104	Down
FARP2	159.64	-0.350926	0.110794	-3.16737	0.00153824	0.0174342	Down
FASTKD1	103.881	-0.580735	0.163149	-3.55955	0.000371496	0.00666471	Down
FASTKD5	147.651	-0.421561	0.132356	-3.18506	0.00144722	0.0167798	Down
FAT1	34.3248	-0.835453	0.301021	-2.7754	0.00551346	0.0409131	Down
FAT2	33.7106	-1.41877	0.375318	-3.78019	0.000156709	0.00379794	Down
FAT3	36.1981	-1.51489	0.351954	-4.30422	1.67571e-05	0.000836764	Down
FAXC	2.98196	-1.90889	0.698013	-2.73476	0.00624266	0.044671	Down
FAXDC2	1668.49	-0.684871	0.175349	-3.90576	9.39287e-05	0.00270103	Down
FBN2	33.0091	-0.860615	0.277974	-3.09602	0.00196134	0.0204782	Down
FBN3	28.5357	-1.95211	0.343659	-5.68037	1.34401e-08	8.84173e-06	Down
FBXL13	83.8953	-0.918885	0.210678	-4.36157	1.29133e-05	0.000700897	Down
FBXL17	539.964	-0.563164	0.127428	-4.41945	9.89521e-06	0.000592887	Down
FBXL20	215.037	-0.414241	0.128425	-3.22556	0.00125726	0.0153395	Down
FBXL4	274.254	-0.548966	0.134127	-4.09287	4.2607e-05	0.0015645	Down
FBXO11	394.965	-0.268063	0.0921259	-2.90975	0.00361722	0.0311464	Down
FBXO40	15.309	-1.06946	0.378264	-2.8273	0.00469427	0.0370971	Down
FBXW10	9.3684	-1.55961	0.572695	-2.72328	0.00646368	0.0456365	Down
FBXW12	3.47793	-1.95377	0.711448	-2.74619	0.00602925	0.0435707	Down
FBXW7	2658.26	-0.33225	0.0748669	-4.43787	9.08519e-06	0.000564019	Down
FCER1G	2322.57	-0.50443	0.14995	-3.36399	0.000768241	0.0109833	Down
FCHO2	720.159	-0.484013	0.0897186	-5.39479	6.86051e-08	2.53263e-05	Down
FCHSD2	790.033	-0.24275	0.0724462	-3.35076	0.000805906	0.0113595	Down
FCRL4	7.67068	-1.52401	0.495295	-3.07698	0.0020911	0.0214181	Down
FER	491.748	-0.549457	0.159684	-3.44091	0.000579756	0.00906603	Down
FER1L5	15.902	-1.40154	0.362472	-3.86662	0.000110352	0.00299401	Down
FER1L6	8.04854	-1.35863	0.390176	-3.4821	0.000497496	0.00818898	Down
FETUB	3.67762	-2.26307	0.696616	-3.24867	0.00115947	0.0145624	Down
FGD4	782.459	-0.435999	0.130526	-3.34033	0.000836797	0.0116414	Down
FGD5P1	1.66997	-1.83894	0.651224	-2.82383	0.00474542	0.0373233	Down
FGF19	3.2834	-2.37417	0.847738	-2.80059	0.00510092	0.0390415	Down
FGF21	1.70419	-2.48304	0.916827	-2.7083	0.00676292	0.0469232	Down
FGFR4	10.8831	-1.94575	0.477214	-4.07731	4.55603e-05	0.00164234	Down
FGGY	310.31	-0.313535	0.107493	-2.91679	0.00353654	0.0307706	Down
FHL1	1148.88	-0.492642	0.182244	-2.7032	0.0068676	0.0472931	Down
FHL2	138.037	-0.63997	0.20514	-3.11968	0.00181047	0.0194532	Down
FIBCD1	7.48273	-2.28971	0.604625	-3.78698	0.000152489	0.00371745	Down
FIP1L1	1392.69	-0.764436	0.140659	-5.43468	5.48937e-08	2.22513e-05	Down
FLACC1	100.851	-0.586299	0.128529	-4.56161	5.07623e-06	0.000378848	Down
FLI1	2602.55	-0.214101	0.0786866	-2.72093	0.00650984	0.0457926	Down
FLRT3	5.81524	-1.59078	0.567787	-2.80172	0.00508309	0.0389523	Down
FLVCR1	125.592	-0.656257	0.1538	-4.26695	1.98163e-05	0.000935301	Down
FNBP4	287.363	-0.322705	0.0828709	-3.89407	9.85749e-05	0.00278774	Down
FNDC1	15.3262	-2.02172	0.441571	-4.57848	4.68371e-06	0.000360917	Down
FNDC7	6.87111	-1.93787	0.518935	-3.73432	0.000188223	0.00427596	Down
FNIP1	860.886	-0.576183	0.118916	-4.84527	1.26438e-06	0.000149536	Down
FOCAD	653.484	-0.769713	0.147335	-5.22425	1.74866e-07	4.70284e-05	Down
FOLH1B	1.96176	-2.14927	0.7858	-2.73513	0.00623555	0.044651	Down
FOXA2	3.68282	-3.66905	0.757384	-4.84437	1.27012e-06	0.000149536	Down
FOXA3	3.28328	-2.54762	0.696934	-3.65547	0.00025671	0.00521057	Down
FOXI1	9.11219	-2.28657	0.804136	-2.84351	0.00446201	0.0359288	Down
FOXI3	1.76249	-2.90007	0.887387	-3.26811	0.00108269	0.0139803	Down
FOXJ3	799.416	-0.251337	0.0697797	-3.60187	0.000315939	0.00598113	Down
FOXN1	9.66425	-2.20018	0.576336	-3.81752	0.000134799	0.00341088	Down
FOXN3P1	1.37062	-1.95392	0.587151	-3.32781	0.000875325	0.0120069	Down
FOXN4	6.139	-2.1369	0.584035	-3.65885	0.000253347	0.00515137	Down
FRAS1	24.8807	-1.44058	0.311442	-4.6255	3.73691e-06	0.000311504	Down
FREM1	9.92658	-1.1554	0.371201	-3.1126	0.00185446	0.0197513	Down
FREM2	20.7846	-1.49317	0.376166	-3.96945	7.20383e-05	0.00223611	Down
FREM3	21.4116	-2.39689	0.470711	-5.09206	3.54192e-07	6.77982e-05	Down
FRMD4B	1081.01	-0.465937	0.17383	-2.68041	0.00735323	0.04942	Down
FRMD8P1	2.74084	-2.00338	0.592781	-3.37963	0.000725831	0.0106043	Down
FRMPD1	13.6084	-1.79954	0.492643	-3.65281	0.000259381	0.00525705	Down
FRYL	827.283	-0.177249	0.0640087	-2.76915	0.00562032	0.0412749	Down
FRZB	5.66491	-1.82911	0.617709	-2.96111	0.0030653	0.0278668	Down
FSD2	5.7976	-1.85065	0.539082	-3.43296	0.000597033	0.00926611	Down
FSIP1	21.6043	-1.05139	0.311945	-3.37042	0.00075055	0.0108277	Down
FSIP2	14.5027	-1.05564	0.336436	-3.13771	0.00170272	0.0186739	Down
FST	5.13225	-2.38536	0.784652	-3.04002	0.00236562	0.0231885	Down
FSTL4	31.6175	-0.854922	0.290884	-2.93905	0.00329221	0.0292731	Down
FTCD	9.96509	-1.54454	0.507734	-3.04203	0.00234991	0.0231112	Down
FTH1	9233.37	-0.506284	0.17722	-2.85681	0.00427918	0.0349045	Down
FUNDC1	120.767	-0.537154	0.169699	-3.16534	0.00154904	0.0174899	Down
FUT8	688.43	-0.63845	0.169213	-3.77305	0.000161266	0.00386358	Down
FXYD1	4.23018	-2.22409	0.517993	-4.29367	1.75741e-05	0.000862488	Down
FXYD5	2354.58	-0.43048	0.11248	-3.82718	0.000129621	0.00332413	Down
FYB2	3.96051	-2.17547	0.678893	-3.20444	0.00135325	0.0160873	Down
FZD9	6.47848	-2.13175	0.738481	-2.88667	0.00389346	0.0329066	Down
G6PC2	2.40864	-2.47273	0.860739	-2.8728	0.00406854	0.0338576	Down
GABBR1	53.9233	-0.744775	0.201384	-3.69828	0.000217066	0.00469393	Down
GABBR2	6.56534	-1.34016	0.437899	-3.06043	0.0022102	0.0221481	Down
GABPB1	353.961	-0.45745	0.0988786	-4.62638	3.72111e-06	0.000311443	Down
GABRA4	12.6688	-1.38739	0.488008	-2.84297	0.0044695	0.03593	Down
GABRB2	13.0221	-1.17714	0.40626	-2.89752	0.0037613	0.0320162	Down
GABRB3	10.6938	-1.8382	0.461344	-3.98444	6.76399e-05	0.00214796	Down
GABRG3	9.00881	-1.73228	0.547244	-3.16547	0.00154835	0.0174899	Down
GABRQ	4.85327	-1.75247	0.598178	-2.92969	0.00339303	0.0298486	Down
GAD1	10.9333	-1.31735	0.430116	-3.06277	0.00219295	0.0220415	Down
GAD2	9.77723	-2.07891	0.522588	-3.97811	6.94657e-05	0.00218912	Down
GALK2	279.627	-0.600261	0.128909	-4.65646	3.21685e-06	0.000285416	Down
GALNT17	9.78595	-1.66281	0.442557	-3.75728	0.000171769	0.00402019	Down
GALNT18	26.9045	-0.873853	0.308883	-2.82907	0.00466832	0.0369905	Down
GALNT9	9.71758	-2.13666	0.483426	-4.41984	9.87758e-06	0.000592887	Down
GALNTL6	14.0685	-1.10413	0.394535	-2.79855	0.00513327	0.0392166	Down
GAP43	2.96176	-2.15802	0.71182	-3.0317	0.00243184	0.0236804	Down
GAPVD1	707.34	-0.320749	0.0674836	-4.75299	2.00433e-06	0.000206699	Down
GARIN5A	2.2491	-2.28914	0.756281	-3.02684	0.00247127	0.023974	Down
GARIN5B	5.16583	-2.28696	0.677307	-3.37655	0.000734013	0.0106561	Down
GASK1A	5.88376	-1.87125	0.538071	-3.47771	0.00050572	0.00827116	Down
GATA1	211.078	-0.429078	0.153199	-2.80079	0.00509773	0.0390316	Down
GBP7	4.36259	-2.20301	0.724042	-3.04266	0.00234499	0.0231032	Down
GBX1	2.94267	-2.79728	0.993677	-2.81508	0.0048765	0.0379909	Down
GBX2	3.99694	-2.70479	0.866924	-3.11998	0.00180861	0.0194522	Down
GCK	8.39101	-2.20379	0.482142	-4.57083	4.85789e-06	0.00037058	Down
GCKR	8.94196	-1.17287	0.420279	-2.7907	0.00525946	0.0397983	Down
GCLM	488.446	-0.514224	0.15247	-3.37263	0.000744543	0.0107636	Down
GCSAML-AS1	3.31415	-2.16269	0.798705	-2.70775	0.00677411	0.0469309	Down
GCSH	3.68589	-1.89488	0.436252	-4.34355	1.40198e-05	0.000741257	Down
GDAP1L1	4.2644	-2.73628	0.618723	-4.42245	9.75859e-06	0.000591611	Down
GDAP2	213.548	-0.283492	0.0927532	-3.05642	0.00224	0.0223121	Down
GDE1	396.639	-0.278831	0.100004	-2.7882	0.00530019	0.0400332	Down
GDF10	6.80915	-2.27898	0.782307	-2.91315	0.00357804	0.0309752	Down
GDF6	4.17922	-3.10795	0.658028	-4.72313	2.32239e-06	0.000227424	Down
GFM2	76.7927	-0.35661	0.129583	-2.75198	0.00592359	0.0430191	Down
GFPT1	334.295	-0.427895	0.109712	-3.90016	9.6131e-05	0.00274491	Down
GFY	5.8207	-2.80769	0.63135	-4.44711	8.70324e-06	0.00055022	Down
GGN	6.66585	-2.16798	0.658141	-3.29409	0.000987412	0.01306	Down
GGT5	12.3582	-1.44837	0.451638	-3.20692	0.00134162	0.016032	Down
GGT6	3.97584	-2.0748	0.712438	-2.91225	0.00358835	0.031028	Down
GGT7	16.1216	-1.06236	0.34746	-3.05749	0.00223198	0.0222784	Down
GHRHR	5.67461	-2.17157	0.52905	-4.10467	4.04898e-05	0.00151639	Down
GIP	1.92033	-2.54004	0.924991	-2.74602	0.00603239	0.0435736	Down
GIPR	9.28733	-1.73913	0.421416	-4.12687	3.6774e-05	0.00142632	Down
GJD2	4.41484	-2.19141	0.730987	-2.99788	0.00271866	0.0256399	Down
GLA	209.708	-0.737501	0.215473	-3.42271	0.000620005	0.00952255	Down
GLCE	89.9395	-0.475067	0.168893	-2.81283	0.00491075	0.0381081	Down
GLE1	433.451	-0.506125	0.0968978	-5.22328	1.75778e-07	4.70284e-05	Down
GLG1	374.881	-0.36784	0.0960204	-3.83086	0.000127699	0.00328358	Down
GLIS1	4.67448	-2.02593	0.580961	-3.4872	0.000488105	0.00807894	Down
GLP1R	10.3748	-2.25576	0.561862	-4.0148	5.94975e-05	0.00198386	Down
GLRX3	197.782	-0.295356	0.109281	-2.70273	0.00687725	0.0473104	Down
GLS	960.5	-0.3286	0.114394	-2.87252	0.00407212	0.0338628	Down
GLT8D1	52.2187	-0.355891	0.132773	-2.68045	0.00735228	0.04942	Down
GLULP4	1.53185	-1.7585	0.622861	-2.82327	0.00475371	0.0373379	Down
GLYATL1	21.2963	-0.827404	0.272711	-3.034	0.00241337	0.0235338	Down
GLYATL2	26.8827	-1.25509	0.350917	-3.57659	0.000348107	0.00636852	Down
GMNC	3.70836	-2.12254	0.723868	-2.93222	0.0033655	0.0296948	Down
GMPS	595.168	-0.337776	0.10301	-3.27906	0.00104152	0.0135724	Down
GNAO1	184.639	-0.732834	0.21957	-3.33759	0.000845092	0.0117174	Down
GNAQ	797.042	-0.453727	0.129338	-3.50807	0.000451378	0.0076612	Down
GNAT1	5.666	-1.90566	0.646272	-2.94869	0.0031912	0.0286837	Down
GNG8	233.754	-0.784157	0.291928	-2.68613	0.00722853	0.0488511	Down
GOLGA2P5	7.17784	-1.63252	0.435561	-3.74809	0.00017819	0.00410213	Down
GOLGA6A	1.20287	-1.84774	0.68088	-2.71375	0.0066527	0.046365	Down
GOLGA6L22	3.10335	-2.84825	0.520656	-5.47049	4.48783e-08	1.93285e-05	Down
GOLGA6L6	5.42738	-2.23504	0.572343	-3.90506	9.42022e-05	0.00270103	Down
GOLGA6L7	2.00489	-2.58036	0.683029	-3.77782	0.000158206	0.00381632	Down
GOLGA8M	1.77495	-2.06739	0.55382	-3.73297	0.000189236	0.00428827	Down
GOLGA8S	3.5982	-2.22808	0.733905	-3.03592	0.00239799	0.023417	Down
GOLM2	496.727	-0.283534	0.0922355	-3.07402	0.00211197	0.0215289	Down
GON4L	1657.76	-0.434832	0.0835126	-5.20679	1.92135e-07	4.70284e-05	Down
GOSR1	355.392	-0.3247	0.0983035	-3.30304	0.000956435	0.0127317	Down
GP1BA	2682.43	-0.687996	0.211674	-3.25026	0.00115299	0.0145075	Down
GP2	7.06118	-2.63672	0.60213	-4.37898	1.19234e-05	0.00067532	Down
GP5	228.064	-0.953953	0.250509	-3.80806	0.000140062	0.00350122	Down
GP9	1245.11	-0.676574	0.242806	-2.78648	0.00532831	0.0401575	Down
GPATCH1	193.387	-0.375351	0.0965041	-3.88948	0.000100457	0.00282555	Down
GPATCH2L	632.333	-0.373791	0.0912495	-4.09636	4.19701e-05	0.00155771	Down
GPC1	7.34444	-1.92827	0.461264	-4.1804	2.90991e-05	0.00122768	Down
GPC5	29.849	-1.1928	0.31019	-3.8454	0.000120354	0.0031817	Down
GPR12	3.38591	-1.97802	0.672661	-2.94059	0.00327586	0.0291528	Down
GPR156	6.14328	-1.77758	0.541841	-3.28063	0.00103574	0.0135404	Down
GPR158	8.09974	-1.58793	0.552191	-2.87569	0.00403145	0.0336079	Down
GPR17	6.97428	-3.06443	0.701592	-4.36782	1.25492e-05	0.000695158	Down
GPR179	18.5335	-1.63859	0.395258	-4.14562	3.38903e-05	0.00133961	Down
GPR37L1	7.79139	-2.09716	0.733203	-2.86027	0.00423286	0.0346827	Down
GPR83	4.13904	-1.61571	0.540595	-2.98877	0.002801	0.02613	Down
GPRC5C	22.2028	-0.972354	0.334051	-2.91079	0.00360512	0.0311195	Down
GPX5	1.99525	-2.59744	0.745119	-3.48593	0.000490426	0.00810438	Down
GREB1	36.1365	-1.25883	0.418283	-3.00952	0.0026166	0.0250605	Down
GREB1L	12.7591	-1.26212	0.339725	-3.71513	0.000203102	0.00449733	Down
GREM2	9.91832	-1.56731	0.498486	-3.14413	0.00166579	0.0184154	Down
GRHL3	7.75519	-1.81883	0.428238	-4.24723	2.16431e-05	0.0010032	Down
GRIA1	11.2253	-1.85843	0.516596	-3.59745	0.000321348	0.0060503	Down
GRID1	12.3775	-1.64999	0.429788	-3.83908	0.000123497	0.00322356	Down
GRID2IP	10.2206	-1.40424	0.406034	-3.45843	0.000543338	0.0086871	Down
GRIK3	14.8507	-1.56003	0.348859	-4.47181	7.75616e-06	0.000507415	Down
GRIN1	11.9184	-1.40163	0.432136	-3.2435	0.0011807	0.0147573	Down
GRIN2A	21.4124	-1.36224	0.430222	-3.16635	0.00154363	0.0174742	Down
GRIN2B	14.7041	-1.25019	0.460456	-2.71511	0.00662545	0.0462622	Down
GRIN2C	11.6854	-2.17326	0.493355	-4.40506	1.05756e-05	0.000617596	Down
GRIN3A	18.0924	-1.47783	0.319113	-4.63105	3.63819e-06	0.000306989	Down
GRM1	16.1793	-1.94079	0.48859	-3.97223	7.12033e-05	0.00222354	Down
GRM3	8.39541	-2.02395	0.561794	-3.60266	0.000314973	0.00596983	Down
GRM4	13.1111	-1.64808	0.468745	-3.51595	0.000438186	0.00749266	Down
GRM6	9.93722	-2.42534	0.588885	-4.11852	3.81309e-05	0.00146248	Down
GRM7	7.93898	-1.90514	0.525571	-3.62491	0.000289068	0.00565899	Down
GRM8	8.20496	-1.99671	0.463964	-4.30359	1.68055e-05	0.000837157	Down
GSAP	567.835	-0.620922	0.172666	-3.59608	0.000323054	0.00605785	Down
GSDMB	34.974	-0.70717	0.229833	-3.07688	0.00209177	0.0214181	Down
GSE1	10311.7	-0.879035	0.205121	-4.28544	1.82375e-05	0.000876798	Down
GSG1	5.49418	-2.10427	0.652131	-3.22677	0.00125198	0.0153058	Down
GSG1L	6.19391	-1.80605	0.53953	-3.34746	0.000815571	0.0114618	Down
GSK3B	776.763	-0.280403	0.0866752	-3.2351	0.00121599	0.0150438	Down
GSR	570.707	-0.304429	0.0835205	-3.64496	0.000267431	0.00538325	Down
GSTA6P	5.74334	-1.25287	0.369576	-3.39002	0.000698882	0.0103868	Down
GSTM3	32.3115	-0.766696	0.234509	-3.26937	0.00107786	0.0139441	Down
GSX2	4.52858	-2.59242	0.892735	-2.90391	0.00368536	0.0315607	Down
GTDC1	857.525	-0.847305	0.162861	-5.20262	1.96499e-07	4.70284e-05	Down
GTF2F2	136.263	-0.448758	0.133523	-3.36091	0.000776853	0.0110834	Down
GTF3C6	114.816	-0.413931	0.123917	-3.34038	0.000836637	0.0116414	Down
GUCY1A1	837.904	-0.449286	0.164848	-2.72546	0.00642117	0.0454428	Down
GUCY1B1	1278.65	-0.610273	0.203132	-3.00431	0.00266182	0.0253351	Down
GUCY1B2	3.09913	-2.11645	0.76928	-2.75121	0.00593763	0.0430395	Down
GUCY2C	8.21249	-1.31272	0.405266	-3.23914	0.00119889	0.0148946	Down
GUSBP1	239.686	-0.368188	0.127719	-2.8828	0.00394157	0.0331988	Down
H2BC11	2280.82	-0.446203	0.142129	-3.13943	0.0016928	0.0186046	Down
H2BC4	6294.68	-0.318132	0.105338	-3.02011	0.00252683	0.0243757	Down
HABP2	9.22541	-1.46308	0.488826	-2.99306	0.00276199	0.0259186	Down
HACD1	57.6381	-0.877747	0.245584	-3.57412	0.000351406	0.00641185	Down
HAP1	8.1471	-1.36903	0.46668	-2.93355	0.00335113	0.0296439	Down
HAPLN2	3.81754	-2.24805	0.697444	-3.22327	0.00126735	0.0153575	Down
HAUS1	41.9773	-0.318232	0.114839	-2.77111	0.0055866	0.0411589	Down
HAUS2	119.955	-0.529303	0.127896	-4.13853	3.49531e-05	0.00137113	Down
HBG2	338.324	-1.2379	0.379977	-3.25784	0.00112263	0.0143083	Down
HBQ1	181.756	-0.706983	0.175407	-4.03052	5.56539e-05	0.00188848	Down
HCFC1R1	80.6545	-0.335242	0.118722	-2.82376	0.00474643	0.0373233	Down
HCN4	9.08254	-1.53176	0.492112	-3.11262	0.00185437	0.0197513	Down
HDAC9	415.139	-0.472632	0.116323	-4.06312	4.8421e-05	0.00170588	Down
HECTD4	959.052	-0.318462	0.108885	-2.92476	0.0034472	0.0301838	Down
HECW1	16.0058	-1.67188	0.452918	-3.69135	0.000223069	0.00476965	Down
HERC1	1745.3	-0.203741	0.0618487	-3.29418	0.000987077	0.01306	Down
HERC2P3	33.1289	-0.712691	0.239282	-2.97845	0.00289708	0.026773	Down
HERC2P9	60.975	-0.671695	0.154894	-4.33647	1.44787e-05	0.000756404	Down
HERPUD2	482.615	-0.655716	0.0999624	-6.55962	5.39445e-11	1.61637e-07	Down
HES2	3.77892	-1.89662	0.601475	-3.15328	0.00161447	0.0179679	Down
HGD	484.916	-0.74256	0.234941	-3.16063	0.00157429	0.0176972	Down
HGFAC	8.47261	-2.93596	0.621926	-4.72076	2.3497e-06	0.000228053	Down
HHATL	3.8642	-1.79563	0.646424	-2.77779	0.00547306	0.0407434	Down
HHIPL1	15.4694	-1.25411	0.385991	-3.24907	0.00115784	0.0145532	Down
HHIPL2	4.43932	-1.73207	0.617268	-2.80603	0.00501563	0.038632	Down
HIPK3	4531.4	-0.251468	0.093022	-2.70332	0.00686505	0.0472931	Down
HMCN2	42.0307	-1.77411	0.302237	-5.86992	4.36012e-09	4.09712e-06	Down
HMGA2	15.6525	-1.82458	0.413965	-4.40756	1.0454e-05	0.000612226	Down
HMX2	1.9956	-3.37573	1.03221	-3.27039	0.00107398	0.0139137	Down
HNF1B	4.51554	-1.98032	0.534991	-3.70159	0.000214249	0.0046476	Down
HNRNPLL	395.274	-0.521194	0.149357	-3.48957	0.00048379	0.00803325	Down
HOMER2	310.079	-0.60822	0.218529	-2.78324	0.00538182	0.0403662	Down
HOXB8	4.20841	-2.07007	0.581056	-3.5626	0.000367194	0.00660087	Down
HOXB9	4.567	-1.95269	0.604251	-3.2316	0.00123101	0.0151571	Down
HOXC10	2.21225	-2.23406	0.820787	-2.72185	0.00649175	0.0457454	Down
HOXC11	3.03936	-2.39067	0.771578	-3.09842	0.00194558	0.0203651	Down
HOXC12	6.49446	-3.04656	0.773188	-3.94025	8.13955e-05	0.00244577	Down
HOXD12	2.86318	-3.16588	0.937216	-3.37796	0.000730255	0.0106239	Down
HPCA	3.78734	-2.1737	0.796034	-2.73066	0.0063207	0.0449339	Down
HPS4	501.568	-0.801683	0.160251	-5.00266	5.65451e-07	8.99547e-05	Down
HPSE	194.922	-0.708245	0.217878	-3.25065	0.00115142	0.0145075	Down
HPSE2	3.64975	-1.40866	0.485134	-2.90366	0.00368826	0.0315724	Down
HRNR	52.9164	-1.26644	0.40581	-3.12077	0.00180381	0.0194321	Down
HROB	47.8357	-0.701887	0.250676	-2.79998	0.00511059	0.0390866	Down
HS6ST3	2.61471	-2.24335	0.832028	-2.69624	0.00701262	0.0478455	Down
HSF4	6.97262	-1.54212	0.442631	-3.48398	0.000494017	0.00815721	Down
HTATIP2	218.802	-0.564694	0.169569	-3.33018	0.000867891	0.0119453	Down
HTR1A	4.86807	-3.18299	0.783968	-4.0601	4.90524e-05	0.00171294	Down
HTR1F	4.93573	-1.99299	0.679044	-2.935	0.00333545	0.0295305	Down
HTR3E	6.80516	-2.3105	0.637222	-3.62589	0.000287969	0.00565354	Down
HTR5A	4.97416	-2.31191	0.77464	-2.98449	0.00284053	0.0264044	Down
HUNK	11.7146	-1.6747	0.474308	-3.53084	0.000414248	0.00721462	Down
HYDIN	15.7956	-1.71956	0.353805	-4.86018	1.17278e-06	0.000142378	Down
ICA1	222.029	-0.634101	0.139318	-4.55148	5.32702e-06	0.000390516	Down
ICAM2	180.854	-0.391143	0.139974	-2.79441	0.00519946	0.0395083	Down
IDO2	3.73808	-2.06273	0.653217	-3.15781	0.00158961	0.0177905	Down
IDUA	26.9929	-1.04453	0.37892	-2.75659	0.00584075	0.0425311	Down
IFITM5	1.18298	-2.59611	0.96771	-2.68273	0.00730238	0.0491893	Down
IFITM9P	1.74818	-2.43509	0.891931	-2.73013	0.0063309	0.0449744	Down
IFNL4	1.1067	-3.37914	1.00372	-3.36663	0.000760925	0.0109013	Down
IFT81	52.281	-0.576424	0.20534	-2.80717	0.00499789	0.0385791	Down
IGDCC3	7.38268	-1.7425	0.4985	-3.4955	0.000473183	0.00791432	Down
IGDCC4	11.3099	-1.76116	0.40375	-4.36201	1.28875e-05	0.000700897	Down
IGF2-AS	1.99202	-2.33698	0.810649	-2.88286	0.00394088	0.0331988	Down
IGFN1	32.1113	-1.7124	0.337796	-5.06933	3.99216e-07	7.15775e-05	Down
IGSF1	4.90286	-1.52052	0.534168	-2.84651	0.00442009	0.0356787	Down
IGSF9	10.8395	-1.18937	0.413239	-2.87817	0.00399988	0.0334775	Down
IGSF9B	34.1045	-1.06478	0.334449	-3.18368	0.00145418	0.0168061	Down
IHH	3.76027	-2.76489	0.749224	-3.69033	0.000223959	0.00478296	Down
IKBKB	574.937	-0.317647	0.0939096	-3.38247	0.000718368	0.0105775	Down
IL17REL	5.7573	-2.23143	0.514609	-4.33617	1.44984e-05	0.000756404	Down
IL31RA	8.67483	-1.48272	0.469714	-3.15664	0.00159599	0.0178379	Down
IL4I1	8.04709	-1.21473	0.428629	-2.834	0.00459697	0.0366203	Down
ILDR1	5.46448	-1.54695	0.574517	-2.69262	0.00708936	0.0481595	Down
ILKAP	322.65	-0.345494	0.0960696	-3.5963	0.000322782	0.00605785	Down
INHBE	5.3794	-2.25034	0.705743	-3.18861	0.00142959	0.0166689	Down
INPP4B	752.084	-0.604161	0.146562	-4.12222	3.75241e-05	0.00144727	Down
INPP5A	424.763	-0.570329	0.122997	-4.63695	3.53595e-06	0.000302371	Down
INPP5B	272.371	-0.497536	0.112765	-4.41217	1.02342e-05	0.000604488	Down
INPP5J	12.3373	-1.45614	0.433718	-3.35735	0.000786933	0.0111733	Down
INSC	8.5295	-1.62583	0.544027	-2.9885	0.00280348	0.02613	Down
INSRR	10.8306	-2.27323	0.408791	-5.56087	2.68429e-08	1.37121e-05	Down
INSYN1	5.98638	-1.9139	0.664716	-2.87927	0.00398592	0.0334012	Down
INTS2	166.986	-0.403981	0.115308	-3.50351	0.000459163	0.00776147	Down
INTS7	110.638	-0.340411	0.114389	-2.9759	0.00292127	0.0269364	Down
INTS8	342.585	-0.4023	0.101446	-3.96565	7.31957e-05	0.00226185	Down
INTU	64.0276	-0.905165	0.226361	-3.99877	6.36733e-05	0.00207468	Down
IP6K3	3.11277	-2.76301	0.73476	-3.76043	0.000169624	0.00399846	Down
IPO11	197.64	-0.51183	0.130142	-3.93287	8.39383e-05	0.00248047	Down
IPO11-LRRC70	197.64	-0.51183	0.130142	-3.93287	8.39383e-05	0.00248047	Down
IPO4	3.26579	-1.22712	0.439883	-2.78966	0.00527637	0.0398831	Down
IQCJ	2.25696	-2.53142	0.929234	-2.7242	0.0064458	0.0455521	Down
IQCN	28.0742	-1.8395	0.387106	-4.75193	2.01482e-06	0.000206699	Down
IQGAP2	1082.3	-0.359447	0.126165	-2.84902	0.0043854	0.0354692	Down
IQGAP3	42.8002	-0.754964	0.277094	-2.72458	0.00643843	0.0455204	Down
IQUB	18.9847	-0.915769	0.338727	-2.70356	0.00686005	0.0472931	Down
IRAG2	592.414	-0.365268	0.106998	-3.4138	0.000640642	0.00975583	Down
IRAK3	1426.55	-0.32947	0.103043	-3.19739	0.00138679	0.0163264	Down
IRGC	3.62831	-2.42572	0.857386	-2.82921	0.00466635	0.0369891	Down
IRS4	4.41285	-3.07886	0.910315	-3.3822	0.000719089	0.0105806	Down
ISLR2	16.632	-1.41368	0.448338	-3.15315	0.00161519	0.0179679	Down
ISM2	7.39719	-2.83863	0.55909	-5.07723	3.82985e-07	7.11388e-05	Down
ISX	3.96896	-2.96287	0.593672	-4.99074	6.01475e-07	9.34909e-05	Down
ITGA10	12.4164	-1.27018	0.363531	-3.49401	0.000475816	0.00793911	Down
ITGA11	20.7738	-1.24536	0.425852	-2.9244	0.00345124	0.0301966	Down
ITGA6	267.252	-0.374484	0.124499	-3.00792	0.00263045	0.0251363	Down
ITGB3BP	130.978	-0.769836	0.211758	-3.63545	0.000277492	0.0055319	Down
ITGB6	4.0369	-2.04518	0.618359	-3.30743	0.000941568	0.0126151	Down
ITIH1	20.1673	-1.76935	0.358286	-4.93838	7.87729e-07	0.000110032	Down
ITIH3	7.13734	-1.23603	0.427843	-2.88899	0.00386482	0.0327449	Down
ITLN2	3.24504	-1.82985	0.598054	-3.05967	0.00221583	0.022183	Down
ITPKA	6.54843	-1.19514	0.428418	-2.78965	0.00527646	0.0398831	Down
ITPR2	678.111	-0.33057	0.111761	-2.95782	0.00309818	0.0281285	Down
ITPRID1	7.33764	-2.0422	0.517896	-3.94325	8.03837e-05	0.00242594	Down
JARID2	911.765	-0.347693	0.107137	-3.24529	0.0011733	0.0146915	Down
JKAMP	284.794	-0.579412	0.204527	-2.83294	0.00461217	0.0367003	Down
JMJD8	53.6124	-0.52649	0.175297	-3.00341	0.00266972	0.0253563	Down
JPH1	8.06977	-2.0148	0.587685	-3.42837	0.000607228	0.0093891	Down
JPH2	7.76259	-2.31257	0.463924	-4.9848	6.20257e-07	9.4982e-05	Down
JPH3	12.3013	-2.03409	0.560608	-3.62837	0.000285212	0.00561161	Down
KATNA1	170.575	-0.387129	0.107022	-3.61729	0.000297706	0.00575185	Down
KCNA1	12.005	-2.04754	0.523998	-3.90755	9.32387e-05	0.00269447	Down
KCNC1	13.1426	-2.34488	0.508321	-4.613	3.96905e-06	0.000320516	Down
KCNC2	3.36243	-2.44928	0.699968	-3.49913	0.000466776	0.00786435	Down
KCND2	9.63347	-1.92536	0.589463	-3.26629	0.00108967	0.0140441	Down
KCNH4	9.12629	-1.37228	0.432362	-3.17392	0.00150394	0.0172153	Down
KCNH5	8.36563	-1.72069	0.629367	-2.73401	0.00625685	0.0447341	Down
KCNH6	11.0526	-2.2904	0.59582	-3.8441	0.000120993	0.0031945	Down
KCNH8	19.9788	-0.951539	0.303602	-3.13417	0.00172341	0.0188508	Down
KCNJ14	5.25327	-2.17782	0.630818	-3.45237	0.00055569	0.00881106	Down
KCNJ18	2.35983	-2.52031	0.808252	-3.11822	0.00181947	0.0194992	Down
KCNJ9	5.87072	-2.90753	0.612615	-4.7461	2.07376e-06	0.000210151	Down
KCNK16	3.11356	-2.65742	0.701601	-3.78765	0.000152081	0.00371745	Down
KCNK9	2.44618	-3.07772	0.910349	-3.38081	0.000722714	0.0105887	Down
KCNQ2	9.03725	-2.47205	0.471612	-5.2417	1.59102e-07	4.521e-05	Down
KCNQ3	17.9231	-1.6608	0.386886	-4.29274	1.76478e-05	0.000862488	Down
KCNQ4	29.4139	-1.07237	0.357276	-3.00153	0.00268628	0.0254013	Down
KCNQ5	29	-1.03297	0.285379	-3.61965	0.000295006	0.00572644	Down
KCNS1	4.37954	-1.58869	0.566629	-2.80375	0.00505119	0.0387902	Down
KCNS2	7.14391	-2.1114	0.6108	-3.45677	0.000546685	0.00871859	Down
KCNT1	18.5971	-1.76486	0.419338	-4.20868	2.56861e-05	0.00113222	Down
KCNT2	35.5401	-0.883995	0.326916	-2.70404	0.00685021	0.0472931	Down
KCNU1	6.34265	-2.41404	0.594548	-4.0603	4.90092e-05	0.00171294	Down
KCP	13.0141	-1.63753	0.407995	-4.01361	5.9796e-05	0.0019906	Down
KCTD16	6.18132	-1.84027	0.592916	-3.10375	0.00191083	0.0201193	Down
KCTD19	4.97949	-1.93144	0.486891	-3.96689	7.28151e-05	0.00225345	Down
KDELR1	271.298	-0.218639	0.0779046	-2.8065	0.00500832	0.0386096	Down
KDF1	5.7676	-1.81761	0.483768	-3.75718	0.000171837	0.00402019	Down
KDM1A	434.413	-0.350154	0.0719325	-4.86781	1.12841e-06	0.000139064	Down
KIAA0319L	143.896	-0.279173	0.102486	-2.72401	0.00644953	0.0455521	Down
KIAA1549	52.7451	-0.750082	0.260314	-2.88145	0.00395855	0.0332656	Down
KIAA1614	19.5115	-1.10446	0.335759	-3.28945	0.00100384	0.0132266	Down
KIAA1755	8.53176	-1.29825	0.426857	-3.04142	0.00235464	0.0231246	Down
KIAA2012	4.74727	-2.39347	0.575614	-4.15812	3.20872e-05	0.00130322	Down
KIF12	7.27466	-1.78692	0.634942	-2.8143	0.00488834	0.0380342	Down
KIF1A	20.4657	-2.22499	0.35705	-6.23159	4.61717e-10	7.95423e-07	Down
KIF23	73.6457	-0.452048	0.163545	-2.76405	0.00570883	0.0417618	Down
KIF5A	13.5518	-0.947366	0.351616	-2.69432	0.00705326	0.0479803	Down
KIF6	13.7407	-1.21084	0.388966	-3.11297	0.00185212	0.0197467	Down
KIR2DL3	13.9174	-1.3747	0.421371	-3.26245	0.00110452	0.0141713	Down
KIR2DP1	7.69175	-2.73867	0.596818	-4.58878	4.45834e-06	0.000349118	Down
KIR3DL3	6.13418	-2.15992	0.667938	-3.23372	0.00122189	0.0150807	Down
KIRREL1	28.7932	-1.28926	0.327568	-3.93586	8.29006e-05	0.00247659	Down
KIRREL2	6.98834	-1.73346	0.508027	-3.41214	0.00064456	0.00979618	Down
KIRREL3	9.69849	-1.54336	0.402468	-3.83473	0.0001257	0.00326047	Down
KLF14	1.48115	-2.02956	0.711929	-2.85079	0.00436105	0.0353442	Down
KLHDC1	416.617	-0.711299	0.179826	-3.95548	7.63813e-05	0.00232895	Down
KLHDC10	444.105	-0.412005	0.107206	-3.84311	0.000121485	0.0031993	Down
KLHDC7A	7.32561	-1.50993	0.549833	-2.74615	0.00602989	0.0435707	Down
KLHL30	6.43008	-2.07752	0.613591	-3.38584	0.000709614	0.010484	Down
KLHL33	9.74337	-1.23213	0.441064	-2.79354	0.00521346	0.039537	Down
KLHL38	8.56224	-2.14599	0.731733	-2.93276	0.00335968	0.0296757	Down
KLHL8	1159.63	-0.586787	0.143519	-4.08857	4.34041e-05	0.00158813	Down
KLK2	4.66607	-1.81935	0.553348	-3.28789	0.00100942	0.0132747	Down
KLK8	1.73962	-2.73681	0.809055	-3.38273	0.0007177	0.0105752	Down
KLRG2	4.35956	-2.02432	0.713309	-2.83793	0.00454069	0.0363555	Down
KMT2C	3333.22	-0.545092	0.104167	-5.23286	1.66906e-07	4.66276e-05	Down
KNL1	159.722	-0.576861	0.136831	-4.21586	2.48826e-05	0.00110891	Down
KNTC1	198.458	-0.547811	0.117759	-4.65197	3.28775e-06	0.000288599	Down
KPNA3	501.302	-0.293686	0.0930071	-3.15767	0.00159033	0.0177905	Down
KPNA5	433.381	-0.445044	0.144034	-3.08986	0.00200252	0.0208031	Down
KPRP	16.6025	-2.44725	0.610117	-4.01112	6.04321e-05	0.00200456	Down
KREMEN2	5.90694	-2.06464	0.581534	-3.55033	0.000384744	0.00685673	Down
KRT13	8.56267	-2.93244	0.609158	-4.81392	1.47997e-06	0.000168106	Down
KRT15	6.9938	-1.47587	0.491724	-3.00142	0.00268721	0.0254013	Down
KRT16	3.86831	-2.57467	0.712017	-3.61602	0.000299169	0.00576396	Down
KRT16P6	1.62456	-2.5129	0.906126	-2.77324	0.0055502	0.0409896	Down
KRT24	2.99895	-2.80017	0.863838	-3.24155	0.00118881	0.0148139	Down
KRT32	5.43096	-2.25239	0.741877	-3.03607	0.0023968	0.0234164	Down
KRT33A	4.30475	-2.64344	0.871249	-3.03409	0.00241266	0.0235338	Down
KRT4	4.54317	-2.09181	0.534181	-3.91593	9.00574e-05	0.00261851	Down
KRT6A	8.97562	-2.90308	0.633208	-4.58472	4.54599e-06	0.000353305	Down
KRT72	8.45315	-1.49212	0.522775	-2.85424	0.00431404	0.035098	Down
KRT73	3.28168	-1.91803	0.654753	-2.92939	0.00339623	0.029864	Down
KRT74	7.5021	-1.70819	0.53197	-3.21106	0.00132248	0.015849	Down
KRT78	9.18897	-2.2533	0.622715	-3.6185	0.000296316	0.0057375	Down
KRT80	6.78365	-1.37438	0.491914	-2.79395	0.00520684	0.0395083	Down
KRT81	5.33875	-1.63312	0.566959	-2.88049	0.00397063	0.0333001	Down
KRT82	4.37399	-2.1759	0.577655	-3.76678	0.00016537	0.00393381	Down
KRT85	4.35484	-2.23187	0.616063	-3.62279	0.000291438	0.00568387	Down
KRT86	9.52436	-1.8904	0.498746	-3.79031	0.00015046	0.00368537	Down
KRT8P11	1.6011	-2.28095	0.84045	-2.71396	0.00664842	0.046365	Down
KRT8P32	0.880495	-3.10051	1.08025	-2.87017	0.00410248	0.0340059	Down
KRTAP10-11	6.69447	-3.44776	1.10294	-3.12597	0.00177223	0.0191918	Down
KRTAP10-7	3.65406	-2.59935	0.922008	-2.81922	0.004814	0.0376684	Down
KRTAP16-1	3.75475	-2.22126	0.650229	-3.41613	0.000635186	0.00969808	Down
KRTAP4-6	1.64244	-2.85105	0.997775	-2.85741	0.00427113	0.0348863	Down
KSR2	12.5793	-1.61823	0.467748	-3.45961	0.000540958	0.00866244	Down
L1CAM	12.0179	-1.43996	0.438664	-3.28261	0.0010285	0.0134741	Down
L3MBTL4	192.915	-0.460273	0.118701	-3.87758	0.000105501	0.00291581	Down
LACTBL1	3.055	-3.30967	0.807779	-4.09725	4.18092e-05	0.00155454	Down
LAMA1	12.3099	-1.29273	0.37573	-3.44058	0.000580468	0.00906867	Down
LAMA5	83.7355	-0.652776	0.231303	-2.82217	0.00477002	0.0374165	Down
LAMC2	8.74435	-1.09735	0.380207	-2.88618	0.00389944	0.0329437	Down
LAMC3	19.1118	-1.24984	0.341111	-3.66402	0.000248289	0.00509214	Down
LAMP1	668.337	-0.410397	0.14244	-2.88119	0.00396182	0.0332668	Down
LAMTOR1	1239.8	-0.510806	0.141585	-3.60776	0.00030885	0.0058901	Down
LARP1B	590.611	-0.721369	0.14447	-4.99319	5.93888e-07	9.3011e-05	Down
LARP4	350.216	-0.362361	0.114446	-3.16623	0.0015443	0.0174742	Down
LARP6	16.9539	-1.19237	0.381528	-3.12525	0.00177653	0.0192082	Down
LBX1	4.34727	-2.55276	0.888763	-2.87226	0.0040755	0.0338637	Down
LCLAT1	201.61	-0.451752	0.157257	-2.8727	0.00406985	0.0338576	Down
LCMT1-AS2	3.82522	-1.19577	0.375804	-3.18191	0.00146308	0.016888	Down
LCN10	2.22312	-2.62374	0.75764	-3.46305	0.000534094	0.00857912	Down
LCN2	756.982	-0.89156	0.198342	-4.49507	6.95469e-06	0.000472942	Down
LCOR	1846.01	-0.716499	0.169321	-4.2316	2.32034e-05	0.00105425	Down
LCORL	194.983	-0.544034	0.133172	-4.08519	4.40405e-05	0.0016029	Down
LCT	16.6442	-1.64643	0.449988	-3.65883	0.000253365	0.00515137	Down
LCTL	5.46656	-1.93591	0.690409	-2.80401	0.00504721	0.0387791	Down
LDB3	10.2679	-1.87072	0.42287	-4.42387	9.69501e-06	0.000589485	Down
LDLR	187.875	-0.54186	0.180208	-3.00685	0.00263969	0.0251767	Down
LDLRAD3	157.881	-0.513103	0.168744	-3.04072	0.00236009	0.0231673	Down
LEFTY2	7.65287	-1.90663	0.555057	-3.43502	0.000592517	0.00920294	Down
LGI3	5.47818	-1.90913	0.583659	-3.27096	0.00107184	0.0139009	Down
LGI4	6.43848	-1.71276	0.508546	-3.36795	0.000757299	0.0108795	Down
LGMN	105.372	-0.649312	0.195639	-3.31893	0.000903631	0.0122336	Down
LHX1	4.76816	-2.7769	0.639233	-4.34412	1.39836e-05	0.00074124	Down
LHX2	7.11839	-2.13672	0.691675	-3.08919	0.002007	0.0208287	Down
LHX4	2.65976	-2.28023	0.570378	-3.99775	6.39476e-05	0.00207468	Down
LIN54	1251.69	-0.646596	0.15157	-4.26598	1.99031e-05	0.000936243	Down
LINC00452	2.23903	-2.48099	0.902835	-2.748	0.00599605	0.0434021	Down
LINC00710	1.74364	-2.34813	0.870595	-2.69715	0.00699354	0.04781	Down
LINC01545	1.44061	-1.99213	0.68558	-2.90576	0.00366365	0.0314108	Down
LINC01554	3.99719	-2.06333	0.61578	-3.35076	0.000805894	0.0113595	Down
LINC01561	1.44681	-2.6586	0.799878	-3.32376	0.000888141	0.0120952	Down
LINC01600	2.59694	-2.45525	0.785333	-3.12638	0.00176973	0.0191749	Down
LINC01664	2.6602	-2.18061	0.685956	-3.17893	0.0014782	0.0170149	Down
LINC01816	3.54771	-1.44751	0.378623	-3.82309	0.000131789	0.00335286	Down
LINC02790	1.59846	-2.81466	1.05025	-2.68	0.00736222	0.0494327	Down
LINC02898	2.56922	-1.87167	0.63339	-2.95501	0.00312658	0.0282623	Down
LINC02914	1.09427	-3.40007	0.898267	-3.78514	0.000153624	0.00374072	Down
LINC02991	5.21828	-2.23803	0.661848	-3.38149	0.000720939	0.0105887	Down
LIPH	126	-0.783015	0.242468	-3.22935	0.00124071	0.0152311	Down
LL22NC03-63E9.3	2.56229	-2.29779	0.785412	-2.92559	0.00343805	0.0301376	Down
LMBR1	354.566	-0.681369	0.147048	-4.63366	3.59255e-06	0.000305633	Down
LMBRD1	200.133	-0.507448	0.157062	-3.23088	0.00123411	0.0151772	Down
LMX1A	4.5907	-1.79708	0.640797	-2.80445	0.00504029	0.0387785	Down
LMX1B	5.4326	-2.35467	0.724143	-3.25167	0.00114729	0.0144886	Down
LOC100128398	22.5274	-0.92823	0.281008	-3.30321	0.000955837	0.0127317	Down
LOC100131465	1.0927	-2.28735	0.81651	-2.80137	0.00508859	0.0389761	Down
LOC100289470	6.95475	-3.47557	1.17986	-2.94576	0.00322166	0.0288818	Down
LOC100421094	9.82999	-2.08726	0.453618	-4.60137	4.19724e-06	0.000333729	Down
LOC100422497	1.58598	-1.2971	0.455343	-2.84862	0.00439095	0.0354927	Down
LOC100506403	808.315	-0.440405	0.0990627	-4.44572	8.75973e-06	0.000550425	Down
LOC101927060	14.7465	-0.71499	0.197692	-3.61668	0.000298408	0.00575465	Down
LOC101929227	6.51328	-2.70953	0.460861	-5.87928	4.12058e-09	4.05642e-06	Down
LOC102723370	21.3141	-1.14798	0.27398	-4.19	2.78953e-05	0.00119643	Down
LOC107985317	10.0979	-1.78509	0.433851	-4.11454	3.87955e-05	0.00147508	Down
LOC107987478	13.3859	-2.43966	0.517761	-4.71195	2.4536e-06	0.000231613	Down
LOC107987479	13.3859	-2.43966	0.517761	-4.71195	2.4536e-06	0.000231613	Down
LOC112268292	965.313	-0.689876	0.236778	-2.91359	0.00357294	0.0309615	Down
LOC344967	2.03784	-2.09871	0.643835	-3.2597	0.00111531	0.0142676	Down
LOC400174	1.77337	-2.63288	0.609454	-4.32006	1.55987e-05	0.000792315	Down
LOC403312	2.78573	-3.22298	0.889245	-3.6244	0.000289632	0.00566444	Down
LOC645202	2.71482	-2.78557	0.636739	-4.37474	1.21578e-05	0.000682986	Down
LOC646112	1.08174	-2.8947	0.869633	-3.32865	0.000872693	0.0119875	Down
LOC652549	1.06185	-2.06554	0.563735	-3.66403	0.000248277	0.00509214	Down
LOC730183	8.13291	-0.978156	0.326569	-2.99525	0.00274222	0.0257798	Down
LOXHD1	165.919	-0.817507	0.227246	-3.59746	0.000321345	0.0060503	Down
LPA	8.57815	-1.68482	0.429986	-3.91831	8.91732e-05	0.00260832	Down
LPAR1	69.0095	-0.845086	0.202329	-4.17679	2.95651e-05	0.00123475	Down
LPAR5	303.443	-0.56983	0.203088	-2.80583	0.00501867	0.0386389	Down
LPO	6.38204	-1.33606	0.478089	-2.79457	0.00519682	0.0395083	Down
LRBA	3031.59	-0.656222	0.169606	-3.8691	0.000109239	0.00297927	Down
LRCH3	1311.11	-0.597904	0.108469	-5.51222	3.54326e-08	1.64374e-05	Down
LRCOL1	2.97789	-2.49061	0.873539	-2.85117	0.00435589	0.0353273	Down
LRFN2	5.39557	-2.02117	0.543537	-3.71855	0.00020037	0.00445404	Down
LRFN5	6.6833	-2.10089	0.56662	-3.70776	0.0002091	0.00459375	Down
LRP1B	18.2879	-1.3331	0.354636	-3.75908	0.000170541	0.00400637	Down
LRP2	28.9388	-1.05998	0.367704	-2.88271	0.00394265	0.0331988	Down
LRP4	27.847	-1.13876	0.362861	-3.13828	0.00169942	0.0186476	Down
LRP8	48.4343	-0.739823	0.232077	-3.18784	0.00143341	0.0166852	Down
LRRC28	240.345	-0.52021	0.143228	-3.63203	0.000281199	0.00557356	Down
LRRC3	8.04768	-1.53881	0.56423	-2.72727	0.00638614	0.0452435	Down
LRRC37A	60.6803	-0.634516	0.196118	-3.23538	0.00121481	0.0150382	Down
LRRC56	10.8007	-1.13435	0.382199	-2.96795	0.00299791	0.0274229	Down
LRRC71	6.54864	-1.65804	0.507708	-3.26575	0.00109176	0.0140623	Down
LRRC74A	4.16965	-1.64089	0.527731	-3.10932	0.00187517	0.0198797	Down
LRRC8D	645.72	-0.588425	0.193745	-3.03711	0.00238856	0.023358	Down
LRRFIP2	794.082	-0.696575	0.136056	-5.11978	3.059e-07	6.08065e-05	Down
LRRIQ1	3.23327	-1.73233	0.645564	-2.68343	0.00728703	0.0491019	Down
LRRN1	9.08042	-1.36367	0.467619	-2.91619	0.00354331	0.0308035	Down
LRTM2	4.81286	-2.04257	0.570741	-3.57879	0.000345183	0.00633434	Down
LSR	96.9478	-0.651537	0.192875	-3.37802	0.000730089	0.0106239	Down
LTB4R2	5.47296	-1.34982	0.486356	-2.77538	0.00551366	0.0409131	Down
LTBP1	2962.14	-0.651532	0.203813	-3.19671	0.00139003	0.0163366	Down
LVRN	6.83912	-1.97616	0.550067	-3.59258	0.000327419	0.00610896	Down
LYPLAL1	606.371	-0.538385	0.197341	-2.7282	0.00636816	0.0451626	Down
LZIC	864.873	-0.519844	0.127003	-4.09315	4.25546e-05	0.0015645	Down
LZTS1	9.81069	-1.61794	0.496876	-3.25622	0.00112906	0.0143285	Down
MAB21L2	11.7123	-1.78705	0.582383	-3.06851	0.00215131	0.0217903	Down
MAB21L3	3.89135	-1.90439	0.684314	-2.78292	0.00538724	0.0403662	Down
MAGEC1	10.7669	-2.97048	0.933033	-3.18368	0.00145415	0.0168061	Down
MAGEL2	4.04079	-1.92113	0.642674	-2.98928	0.00279639	0.0261228	Down
MALL	33.2606	-0.700495	0.190331	-3.6804	0.000232868	0.00489236	Down
MALRD1	34.9083	-1.73748	0.280851	-6.18647	6.15253e-10	9.78394e-07	Down
MAMDC2	5.36481	-2.28261	0.628674	-3.63083	0.000282506	0.00559411	Down
MAMDC4	20.6603	-1.96631	0.382725	-5.13767	2.78171e-07	5.69121e-05	Down
MAN1A2	2180.61	-0.47296	0.115692	-4.08808	4.34963e-05	0.00158869	Down
MAN2A1	1189.48	-0.685604	0.148273	-4.62394	3.76523e-06	0.00031209	Down
MANBA	418.95	-0.275391	0.0926613	-2.97202	0.00295848	0.0271704	Down
MAP2K4	224.491	-0.435577	0.0962881	-4.52368	6.07726e-06	0.000427582	Down
MAP2K5	183.592	-0.340211	0.105414	-3.22736	0.00124936	0.015301	Down
MAP3K5	1965.55	-0.769317	0.151989	-5.06165	4.15637e-07	7.28718e-05	Down
MAP4K3	141.131	-0.485032	0.134267	-3.61244	0.000303328	0.00582779	Down
MAP7D3	154.967	-0.524979	0.138617	-3.78726	0.000152319	0.00371745	Down
MAPK10	42.2855	-0.876958	0.295932	-2.96337	0.00304287	0.027736	Down
MAPK15	8.91409	-2.95488	0.602221	-4.90664	9.265e-07	0.000122895	Down
MAPK4	7.48685	-1.94166	0.465153	-4.17423	2.98992e-05	0.00124367	Down
MAPK8IP2	12.8185	-1.57729	0.442171	-3.56715	0.000360882	0.00652714	Down
MAPK9	378.942	-0.242573	0.0782358	-3.10054	0.00193168	0.0202503	Down
MAPKAP1	667.303	-0.24565	0.0664901	-3.69453	0.000220296	0.00472916	Down
MAPKAPK5	171.427	-0.287179	0.0953648	-3.01137	0.00260069	0.024945	Down
MAPRE2	3203.25	-0.407867	0.141509	-2.88226	0.0039483	0.0332207	Down
MAPT	15.7578	-1.16439	0.309983	-3.75632	0.000172432	0.00402019	Down
MARCHF6	2326.72	-0.48237	0.136227	-3.54092	0.000398734	0.0070273	Down
MAST1	20.6679	-1.737	0.384051	-4.52284	6.10152e-06	0.000427582	Down
MAST4	613.657	-0.421428	0.140793	-2.99324	0.00276034	0.0259148	Down
MASTL	136.022	-0.670547	0.141699	-4.7322	2.22101e-06	0.000219688	Down
MATN4	7.30226	-1.99171	0.673791	-2.95598	0.00311682	0.0282234	Down
MAX	5450.65	-0.509513	0.163379	-3.11859	0.00181721	0.0194851	Down
MB	2.95248	-2.08783	0.695165	-3.00336	0.00267018	0.0253563	Down
MBD5	327.485	-0.370004	0.11808	-3.13349	0.0017274	0.0188745	Down
MBOAT1	42.3149	-0.477762	0.175345	-2.72469	0.00643616	0.0455199	Down
MBOAT2	1406.29	-0.820889	0.14411	-5.69627	1.22453e-08	8.7981e-06	Down
MC5R	3.59254	-2.98956	1.04406	-2.86341	0.00419114	0.0344781	Down
MCCC1	182.212	-0.396664	0.108988	-3.63952	0.000273142	0.00546628	Down
MCF2L2	197.207	-0.881844	0.200269	-4.40329	1.0662e-05	0.000620891	Down
MCIDAS	1.94845	-2.83006	0.781922	-3.61936	0.000295329	0.00572734	Down
MCM10	36.8866	-0.863323	0.203396	-4.24455	2.19031e-05	0.00101072	Down
MCTP1	1011.14	-0.465456	0.139219	-3.34332	0.00082781	0.0115573	Down
MCTP2	563.095	-0.220175	0.0813452	-2.70667	0.00679617	0.047052	Down
MCUR1	373.18	-0.546637	0.188707	-2.89675	0.00377053	0.0320775	Down
MDM1	546.325	-0.769987	0.162007	-4.7528	2.00624e-06	0.000206699	Down
ME2	393.664	-0.288774	0.0886338	-3.25806	0.00112177	0.0143062	Down
ME3	18.265	-0.958655	0.28662	-3.34469	0.000823755	0.0115152	Down
MED12L	1632.66	-0.933752	0.205715	-4.53906	5.65063e-06	0.000407673	Down
MEGF6	43.2899	-0.890455	0.276904	-3.21576	0.00130101	0.0156497	Down
MEIS3	9.57957	-1.37131	0.455778	-3.00873	0.00262344	0.0250976	Down
MELK	61.3211	-0.605963	0.17491	-3.46443	0.000531363	0.00855335	Down
MELTF	8.94849	-1.72384	0.465117	-3.70624	0.000210355	0.00460665	Down
MERTK	74.3745	-0.763115	0.176005	-4.33576	1.45258e-05	0.000756404	Down
MEST	93.4977	-0.736671	0.225071	-3.27306	0.00106392	0.0138155	Down
METTL15	36.8309	-0.472933	0.174911	-2.70385	0.00685409	0.0472931	Down
METTL22	376.462	-0.587784	0.190946	-3.07828	0.00208198	0.0213708	Down
METTL6	70.5099	-0.455601	0.138598	-3.2872	0.00101187	0.01329	Down
METTL8	82.5458	-0.709664	0.16818	-4.21967	2.44664e-05	0.00109479	Down
MFAP2	3.7552	-1.97593	0.610566	-3.23622	0.00121122	0.0150117	Down
MFF	173.7	-0.412285	0.110382	-3.73509	0.000187648	0.0042676	Down
MFSD11	262.981	-0.749067	0.171669	-4.36344	1.28035e-05	0.00070023	Down
MFSD2A	38.0807	-0.915747	0.281159	-3.25705	0.00112578	0.0143132	Down
MFSD2B	238.092	-0.644039	0.21491	-2.99679	0.0027284	0.0257084	Down
MFSD4B	270.927	-0.96741	0.189526	-5.10437	3.31895e-07	6.41239e-05	Down
MGAM2	26.838	-1.18211	0.372502	-3.17344	0.00150644	0.0172344	Down
MGLL	1274.8	-0.457323	0.153441	-2.98045	0.00287827	0.0266588	Down
MGST2	235.772	-0.750243	0.131455	-5.70721	1.14842e-08	8.7981e-06	Down
MICALL2	40.384	-0.950433	0.261299	-3.63733	0.000275476	0.00550282	Down
MIGA1	176.732	-0.511532	0.134494	-3.80338	0.000142733	0.00355528	Down
MIGA2	166.042	-0.53951	0.190736	-2.82857	0.00467564	0.0370201	Down
MINDY3	522.65	-0.26359	0.0914419	-2.8826	0.0039441	0.0331988	Down
MIP	4.79432	-2.31677	0.669659	-3.45963	0.000540926	0.00866244	Down
MIPEP	37.7752	-0.54143	0.168913	-3.20539	0.00134881	0.0160554	Down
MIPOL1	23.7715	-0.640325	0.228672	-2.80019	0.00510719	0.0390751	Down
MIR103A2	3.45175	-1.6317	0.481493	-3.38883	0.000701904	0.010411	Down
MIR124-2HG	1.21836	-2.5773	0.954095	-2.70131	0.00690678	0.0474208	Down
MIR3667HG	30.6982	-0.775771	0.248038	-3.12762	0.00176226	0.0191321	Down
MIR8078	1.4255	-2.21506	0.638007	-3.47185	0.000516892	0.00840732	Down
MISP	6.98108	-2.37401	0.618268	-3.83977	0.00012315	0.00322265	Down
MITD1	362.386	-0.614776	0.129742	-4.73847	2.1534e-06	0.000215728	Down
MKLN1	1053.33	-0.280245	0.101818	-2.75242	0.00591574	0.0429863	Down
MKRN3	4.2391	-1.53666	0.560076	-2.74367	0.00607562	0.0438399	Down
MKX	6.11545	-2.36065	0.676315	-3.49046	0.000482192	0.00802605	Down
MLC1	84.3312	-0.625297	0.217816	-2.87075	0.00409495	0.0339843	Down
MLH3	1540.58	-0.656954	0.202264	-3.248	0.0011622	0.0145878	Down
MLIP	12.139	-1.32183	0.464185	-2.84764	0.00440443	0.0355675	Down
MLLT10	380.467	-0.33638	0.0834642	-4.03022	5.57235e-05	0.00188848	Down
MLPH	12.1224	-0.986376	0.304949	-3.23456	0.00121832	0.0150541	Down
MMEL1	14.4659	-1.58186	0.365091	-4.33279	1.47231e-05	0.000762831	Down
MMP11	6.24928	-2.62636	0.609927	-4.30603	1.66211e-05	0.000831978	Down
MMP19	6.51786	-1.69379	0.484975	-3.49253	0.000478469	0.00797693	Down
MND1	59.5214	-0.732954	0.264251	-2.7737	0.00554226	0.0409896	Down
MOCOS	9.64561	-1.53739	0.429839	-3.57667	0.000348005	0.00636852	Down
MOG	4.11819	-2.17049	0.769102	-2.82211	0.00477095	0.0374165	Down
MOGAT2	6.54853	-1.56076	0.431468	-3.61733	0.000297662	0.00575185	Down
MOGAT3	3.21134	-2.20128	0.778708	-2.82684	0.00470104	0.0371243	Down
MORC1	324.77	-0.880409	0.247348	-3.55939	0.000371712	0.00666471	Down
MORC3	2051.7	-0.478111	0.109384	-4.37093	1.23718e-05	0.000693124	Down
MOS	3.21043	-2.89959	1.0734	-2.70133	0.00690636	0.0474208	Down
MOV10L1	13.9284	-1.45896	0.385727	-3.78237	0.000155345	0.00377374	Down
MPHOSPH9	297.038	-0.36963	0.106922	-3.457	0.000546227	0.00871859	Down
MPP2	14.5106	-1.13922	0.42281	-2.69439	0.00705174	0.0479803	Down
MPP3	18.1553	-0.876088	0.310635	-2.82031	0.00479768	0.0375976	Down
MPP4	4.82309	-1.67781	0.595239	-2.81872	0.00482155	0.0376989	Down
MPP7	720.589	-0.62268	0.14613	-4.26114	2.03391e-05	0.000950321	Down
MPPED1	6.69662	-2.43905	0.513167	-4.75294	2.00479e-06	0.000206699	Down
MPPED2	28.5956	-0.798284	0.259182	-3.08001	0.00206993	0.0212894	Down
MPST	397.697	-0.591233	0.162991	-3.62741	0.000286283	0.00562579	Down
MRC2	98.5498	-0.702306	0.228163	-3.0781	0.00208328	0.0213736	Down
MROH2A	13.4484	-2.30588	0.40906	-5.63701	1.73029e-08	1.02201e-05	Down
MROH2B	7.36677	-1.95875	0.514845	-3.80453	0.000142073	0.00354719	Down
MROH5	8.25774	-2.04806	0.469631	-4.36101	1.29464e-05	0.000700897	Down
MROH7	3.25664	-1.8388	0.657492	-2.79668	0.00516302	0.0393407	Down
MROH9	5.73928	-2.42816	0.611647	-3.96986	7.19135e-05	0.00223559	Down
MRPS35	350.523	-0.392894	0.110746	-3.54772	0.000388586	0.00691329	Down
MRS2	184.672	-0.383877	0.123168	-3.11671	0.00182884	0.0195692	Down
MS4A15	2.91931	-2.51166	0.662611	-3.79055	0.000150316	0.00368537	Down
MS4A18	4.276	-2.33871	0.674205	-3.46885	0.000522698	0.00848173	Down
MS4A8	2.82244	-2.13888	0.712317	-3.0027	0.00267592	0.0253758	Down
MSC-AS1	23.4897	-1.02574	0.287643	-3.56601	0.000362463	0.00653922	Down
MSLN	9.38448	-2.27439	0.552726	-4.11486	3.8741e-05	0.00147508	Down
MSLNL	4.26257	-2.28583	0.61174	-3.7366	0.000186525	0.00424673	Down
MST1	19.8293	-1.19295	0.344047	-3.4674	0.00052551	0.00850424	Down
MT1M	2.90814	-1.46784	0.500941	-2.93017	0.00338772	0.0298191	Down
MTDH	286.055	-0.349275	0.106801	-3.27034	0.00107417	0.0139137	Down
MTFR1L	362.641	-0.560837	0.161236	-3.47835	0.000504514	0.00825796	Down
MTHFD2L	196.772	-0.530321	0.177975	-2.97975	0.00288483	0.0266837	Down
MTM1	266.402	-0.320899	0.115923	-2.7682	0.0056367	0.0413658	Down
MTR	622.586	-0.251797	0.0851557	-2.9569	0.00310753	0.0281743	Down
MTRF1	125.505	-0.535263	0.147506	-3.62876	0.000284785	0.00561161	Down
MTUS2	7.63795	-1.92344	0.44353	-4.33667	1.44658e-05	0.000756404	Down
MUC1	6.10814	-1.39492	0.500741	-2.78571	0.00534104	0.0401749	Down
MUC12	55.3543	-1.71715	0.302461	-5.67727	1.36862e-08	8.84173e-06	Down
MUC13	4.44262	-1.82648	0.627979	-2.90851	0.00363156	0.0312191	Down
MUC16	101.572	-1.99286	0.271465	-7.34113	2.118e-13	2.18927e-09	Down
MUC17	170.541	-1.99035	0.361446	-5.50662	3.65797e-08	1.64394e-05	Down
MUC19	167.667	-1.8551	0.333529	-5.56203	2.66658e-08	1.37121e-05	Down
MUC2	36.2639	-1.84663	0.364344	-5.06837	4.01229e-07	7.15775e-05	Down
MUC21	7.05176	-2.3796	0.644027	-3.69488	0.000219992	0.00472801	Down
MUC3A	56.1766	-1.64212	0.318108	-5.16215	2.44127e-07	5.20293e-05	Down
MUC4	225.791	-1.56443	0.359495	-4.35174	1.35058e-05	0.000721463	Down
MUC5AC	55.7636	-1.31376	0.336231	-3.90733	9.33218e-05	0.00269447	Down
MUC5B	50.7181	-1.89619	0.314046	-6.03793	1.56105e-09	2.01697e-06	Down
MUC6	54.943	-1.70028	0.326946	-5.2005	1.98756e-07	4.70284e-05	Down
MUSK	6.99484	-1.59162	0.540931	-2.94237	0.00325711	0.0290359	Down
MXRA5Y	4.27957	-2.91196	0.650427	-4.477	7.56985e-06	0.000501575	Down
MYADML	2.15783	-3.3418	1.08785	-3.07192	0.00212684	0.0216166	Down
MYBPC2	15.3311	-1.7172	0.402559	-4.26571	1.99268e-05	0.000936243	Down
MYBPC3	17.7466	-1.16402	0.349803	-3.32764	0.000875851	0.0120069	Down
MYCBPAP	9.56963	-1.15431	0.391277	-2.9501	0.00317668	0.028615	Down
MYEOV	146.944	-0.782539	0.286671	-2.72974	0.00633833	0.0449974	Down
MYH1	9.20393	-1.98424	0.485832	-4.08421	4.42261e-05	0.00160683	Down
MYH13	11.8803	-1.53919	0.398211	-3.86526	0.000110972	0.00299885	Down
MYH14	28.6347	-1.38102	0.314293	-4.39404	1.11261e-05	0.000640695	Down
MYH2	11.4598	-2.31213	0.474998	-4.86766	1.1293e-06	0.000139064	Down
MYH3	22.4043	-0.902971	0.334839	-2.69673	0.00700242	0.0478345	Down
MYH6	19.1146	-1.81391	0.38455	-4.71698	2.39369e-06	0.000231237	Down
MYH7	20.3136	-1.84266	0.408578	-4.50995	6.48437e-06	0.000449837	Down
MYH7B	21.0934	-1.41994	0.325141	-4.36714	1.25882e-05	0.000695158	Down
MYH8	9.60153	-2.00849	0.503207	-3.99138	6.56888e-05	0.00210496	Down
MYL12A	8472.5	-0.408947	0.138336	-2.95618	0.00311472	0.0282167	Down
MYL3	2.93701	-2.2278	0.778562	-2.86144	0.00421727	0.0346379	Down
MYL4	148.616	-0.811961	0.210589	-3.85566	0.000115418	0.00307014	Down
MYL7	3.27675	-2.27643	0.747804	-3.04416	0.00233333	0.0230578	Down
MYL9	6510.58	-0.617694	0.221684	-2.78637	0.00533024	0.0401575	Down
MYLK3	6.08717	-2.17043	0.470464	-4.61339	3.96156e-06	0.000320516	Down
MYO15A	47.741	-1.79493	0.396715	-4.52448	6.05435e-06	0.000427582	Down
MYO16	16.0338	-1.1871	0.369159	-3.21569	0.00130131	0.0156497	Down
MYO18B	28.6098	-1.60478	0.324039	-4.95243	7.3293e-07	0.000105703	Down
MYO1H	8.50356	-1.39849	0.504966	-2.76947	0.00561479	0.0412749	Down
MYOCD	8.98887	-2.35485	0.43554	-5.40672	6.41876e-08	2.50368e-05	Down
MYOD1	5.53295	-2.44399	0.894758	-2.73145	0.0063056	0.044914	Down
MYOZ1	1.43373	-2.07058	0.689308	-3.00386	0.00266578	0.0253462	Down
MYT1	24.5561	-1.15011	0.391583	-2.93708	0.0033132	0.0293839	Down
MYT1L	16.1018	-1.66339	0.453716	-3.66616	0.00024622	0.00506982	Down
N4BP2L2	1912.16	-0.496963	0.106858	-4.65067	3.30857e-06	0.000288599	Down
NAA16	179.019	-0.377536	0.138514	-2.72561	0.00641835	0.0454406	Down
NAA25	109.361	-0.40563	0.127411	-3.18364	0.00145437	0.0168061	Down
NAA35	127.345	-0.420095	0.121969	-3.44428	0.000572578	0.00898779	Down
NAALADL2	40.8099	-1.11562	0.2848	-3.91721	8.9581e-05	0.00260832	Down
NACAD	14.9975	-1.70883	0.469916	-3.63645	0.000276419	0.00551583	Down
NALCN	10.7662	-1.49051	0.412689	-3.6117	0.000304195	0.00583569	Down
NANOS2	2.44029	-2.5456	0.835657	-3.04623	0.00231733	0.0229546	Down
NANOS3	3.09981	-2.06427	0.608434	-3.39276	0.000691929	0.0103177	Down
NAP1L4	839.211	-0.207078	0.0700748	-2.95509	0.00312577	0.0282623	Down
NARS2	72.5944	-0.434079	0.16004	-2.71231	0.00668155	0.046492	Down
NAT16	5.0169	-1.89167	0.599864	-3.1535	0.00161323	0.0179679	Down
NAT8B	349.316	-0.658877	0.244339	-2.69657	0.00700582	0.0478345	Down
NBAS	796.268	-0.480988	0.124131	-3.87483	0.0001067	0.00294109	Down
NCAN	8.15972	-1.55739	0.457377	-3.40504	0.000661542	0.00997524	Down
NCKAP1	693.785	-0.486663	0.160999	-3.02277	0.00250476	0.0242193	Down
NCOA2	1407.95	-0.241745	0.0812495	-2.97534	0.00292668	0.0269743	Down
NCOR1	1920.16	-0.219007	0.0795828	-2.75194	0.00592441	0.0430191	Down
NDST3	77.1395	-0.847192	0.215079	-3.93898	8.18286e-05	0.00245166	Down
NDST4	3.64712	-2.20744	0.766724	-2.87906	0.00398861	0.0334102	Down
NDUFA10	334.979	-0.300751	0.079848	-3.76654	0.000165523	0.00393381	Down
NDUFA6	1295.17	-0.545243	0.146383	-3.72476	0.0001955	0.00436454	Down
NDUFAF3	1115.8	-0.541662	0.149233	-3.62964	0.000283816	0.00560394	Down
NDUFAF6	60.2167	-0.627838	0.181778	-3.45387	0.000552605	0.00878181	Down
NEB	52.8467	-1.14122	0.273863	-4.1671	3.08495e-05	0.00126538	Down
NECTIN2	54.1202	-0.702164	0.231927	-3.02752	0.00246569	0.0239424	Down
NECTIN4	7.22556	-1.46935	0.523992	-2.80415	0.005045	0.0387791	Down
NEK1	526.942	-0.454256	0.12945	-3.50911	0.000449603	0.00763733	Down
NEK11	40.6676	-0.599316	0.20732	-2.89077	0.00384295	0.032613	Down
NEMF	814.371	-0.334169	0.119085	-2.80614	0.00501384	0.038632	Down
NENF	150.311	-0.74012	0.146033	-5.06818	4.01634e-07	7.15775e-05	Down
NEU4	5.44801	-1.98131	0.587131	-3.37455	0.000739356	0.0107186	Down
NEUROG3	2.20119	-2.57105	0.859804	-2.99027	0.00278727	0.0260848	Down
NFASC	20.983	-0.828584	0.303392	-2.73107	0.00631293	0.044914	Down
NFE2	1444.89	-0.393753	0.115789	-3.4006	0.00067238	0.0101018	Down
NFX1	793.397	-0.443441	0.0926368	-4.78688	1.69395e-06	0.000186271	Down
NGFR	7.12786	-2.49099	0.575346	-4.32955	1.49413e-05	0.000772202	Down
NIPAL3	211.508	-0.546655	0.130217	-4.19803	2.69244e-05	0.00116466	Down
NKAIN1	2.79591	-1.90883	0.621294	-3.07234	0.00212384	0.0216024	Down
NKAIN4	4.38817	-2.67163	0.760041	-3.51512	0.000439556	0.00750986	Down
NKD2	6.32129	-2.63661	0.5658	-4.65997	3.16251e-06	0.000284255	Down
NKX2-4	1.60633	-3.37589	1.10637	-3.05133	0.00227831	0.0226331	Down
NKX2-5	2.66514	-2.12347	0.761749	-2.78762	0.00530963	0.0400752	Down
NLGN2	21.1692	-1.20619	0.446114	-2.70378	0.00685548	0.0472931	Down
NLK	1048.81	-0.646721	0.165584	-3.9057	9.39517e-05	0.00270103	Down
NLRP13	3.9014	-2.42903	0.608196	-3.99382	6.50164e-05	0.00209033	Down
NLRP14	5.35156	-1.87896	0.66083	-2.84334	0.0044644	0.0359288	Down
NLRP4	8.64606	-1.6089	0.579402	-2.77682	0.00548929	0.0408055	Down
NLRP5	10.1465	-2.20867	0.541408	-4.07949	4.51349e-05	0.00163125	Down
NLRP7	13.6544	-1.26936	0.393603	-3.22498	0.00125983	0.0153395	Down
NLRP9	4.27234	-2.0948	0.562386	-3.72485	0.000195434	0.00436454	Down
NME7	114.609	-0.627431	0.187815	-3.34068	0.000835733	0.0116414	Down
NMRK1	114.697	-0.446959	0.119198	-3.74973	0.000177025	0.0040924	Down
NMRK2	1.99163	-2.00162	0.708542	-2.82499	0.0047282	0.0372508	Down
NMUR2	4.11583	-2.40679	0.867072	-2.77577	0.0055072	0.0408945	Down
NNT	563.389	-0.441181	0.127807	-3.45192	0.000556605	0.00881106	Down
NOBOX	3.84646	-2.0375	0.618395	-3.29483	0.000984828	0.0130425	Down
NODAL	1.8433	-2.14744	0.778329	-2.75904	0.00579709	0.0422875	Down
NOL10	132.306	-0.294421	0.104828	-2.80862	0.00497548	0.0385227	Down
NOL4	5.94825	-1.92199	0.580115	-3.31313	0.000922587	0.0124414	Down
NOMO1	242.109	-0.837036	0.20732	-4.03742	5.40426e-05	0.0018506	Down
NOS1AP	34.5793	-0.829161	0.2204	-3.76208	0.000168509	0.00398125	Down
NPAP1	13.3971	-2.19165	0.548187	-3.998	6.38812e-05	0.00207468	Down
NPAS1	6.34651	-2.16712	0.628974	-3.44549	0.000570035	0.00896829	Down
NPAS4	4.92465	-1.98723	0.554515	-3.58373	0.000338727	0.00625782	Down
NPAT	603.623	-0.4457	0.116123	-3.83817	0.000123956	0.00322738	Down
NPEPPS	788.045	-0.221634	0.0811194	-2.73219	0.00629147	0.044865	Down
NPFFR2	2.68599	-2.44467	0.812768	-3.00783	0.00263121	0.0251363	Down
NPHS1	10.0979	-1.78509	0.433851	-4.11454	3.87955e-05	0.00147508	Down
NPHS2	2.16782	-2.5751	0.875398	-2.94163	0.00326491	0.0290929	Down
NPIPA3	3.20893	-1.3077	0.424444	-3.08096	0.00206335	0.0212534	Down
NPRL3	898.425	-0.468588	0.140227	-3.34163	0.000832878	0.0116103	Down
NPW	1.81507	-2.31372	0.796281	-2.90566	0.00366482	0.0314108	Down
NPY2R	2.86616	-2.6616	0.80757	-3.29582	0.000981351	0.0130131	Down
NR2C1	60.7723	-0.465401	0.152985	-3.04213	0.0023491	0.0231112	Down
NR2E3	6.26612	-3.50192	0.784746	-4.46248	8.10151e-06	0.00052159	Down
NRAP	10.5725	-1.22591	0.417319	-2.93759	0.00330778	0.0293584	Down
NRDC	1387.31	-0.382729	0.108988	-3.51165	0.000445342	0.00757741	Down
NRF1	133.218	-0.314288	0.0996696	-3.1533	0.00161435	0.0179679	Down
NRG2	7.78331	-1.34124	0.459926	-2.9162	0.00354323	0.0308035	Down
NRIP1	1942.08	-0.842293	0.162751	-5.17535	2.27487e-07	5.01418e-05	Down
NRSN1	5.08079	-2.80456	0.793982	-3.53227	0.000412009	0.00719916	Down
NRXN1	20.9257	-1.42835	0.373238	-3.82691	0.000129762	0.00332413	Down
NRXN3	27.9284	-1.12491	0.342025	-3.28898	0.00100551	0.01324	Down
NTN3	5.09283	-2.6869	0.843374	-3.1859	0.00144307	0.016741	Down
NTRK1	13.784	-1.49222	0.453468	-3.29068	0.00099944	0.0131853	Down
NTRK3	25.4311	-1.88052	0.362856	-5.18256	2.18857e-07	4.93464e-05	Down
NTSR1	10.4863	-1.3724	0.438206	-3.13187	0.00173697	0.0189391	Down
NUCB1	1304.22	-0.40871	0.13492	-3.02928	0.00245137	0.0238481	Down
NUCB2	291.833	-0.328014	0.116	-2.8277	0.00468836	0.0370782	Down
NUP153	933.464	-0.320527	0.0771484	-4.15468	3.25738e-05	0.00131077	Down
NUP210L	26.1046	-0.843289	0.30056	-2.80573	0.00502028	0.0386389	Down
NUP210P1	3.28755	-3.52089	0.785737	-4.481	7.42938e-06	0.000495444	Down
NUP35	92.922	-0.670854	0.139517	-4.8084	1.52144e-06	0.000170014	Down
NUP54	407.507	-0.389923	0.0983601	-3.96425	7.36283e-05	0.00226973	Down
NUTF2	700.067	-0.481218	0.143175	-3.36104	0.000776501	0.0110834	Down
NWD1	16.63	-2.10745	0.460966	-4.57181	4.83534e-06	0.000370225	Down
NXF3	60.3734	-1.25029	0.322872	-3.87241	0.000107764	0.00296251	Down
NXPE2	2.77032	-2.7603	0.740918	-3.72551	0.000194921	0.00436295	Down
NXPH1	4.73113	-2.05604	0.692332	-2.96973	0.00298065	0.0273255	Down
NXPH2	1.12663	-3.18435	1.15002	-2.76895	0.0056238	0.0412858	Down
NYAP1	12.7172	-1.71409	0.538783	-3.18142	0.00146554	0.0169069	Down
OCIAD1	302.493	-0.284264	0.100808	-2.81986	0.00480447	0.0376327	Down
ODAD1	10.7933	-1.94664	0.403398	-4.82559	1.39587e-06	0.000160316	Down
ODF3L2	2.37922	-1.8144	0.633249	-2.86522	0.00416721	0.0344182	Down
ODR4	111.956	-0.530228	0.166135	-3.19155	0.00141513	0.0165189	Down
OGDHL	10.95	-2.2857	0.438594	-5.21142	1.87402e-07	4.70284e-05	Down
OLFM1	62.0957	-0.649059	0.241691	-2.6855	0.00724219	0.0489114	Down
OLIG3	3.17153	-3.20935	0.953881	-3.36452	0.000766776	0.0109699	Down
ONECUT2	21.1634	-1.3122	0.412313	-3.18254	0.00145988	0.0168603	Down
ONECUT3	3.43906	-2.51922	0.547778	-4.59899	4.24546e-06	0.00033627	Down
OPCML	11.4655	-1.58077	0.428396	-3.68998	0.000224275	0.00478476	Down
OPHN1	342.444	-0.713294	0.191922	-3.71659	0.000201931	0.0044791	Down
OPN1SW	2.97337	-1.69309	0.598113	-2.83073	0.00464426	0.0368956	Down
OPRM1	8.10572	-2.26638	0.539286	-4.20256	2.63917e-05	0.00115348	Down
OR10Q1	1.84454	-3.2059	1.0248	-3.12832	0.00175809	0.0191189	Down
OR11H13P	2.55919	-3.5259	1.00009	-3.52557	0.000422576	0.0073411	Down
OR13A1	1.92012	-2.20719	0.714745	-3.08808	0.00201455	0.0208756	Down
OR1M1	4.85383	-2.85127	0.944514	-3.01876	0.00253807	0.0244386	Down
OR2A5	1.65159	-3.22115	1.00684	-3.19928	0.00137771	0.0162658	Down
OR2C3	3.31415	-2.16269	0.798705	-2.70775	0.00677411	0.0469309	Down
OR2H1	4.44681	-2.24973	0.696245	-3.23124	0.00123256	0.0151671	Down
OR2L1P	27.4543	-1.53776	0.52968	-2.90319	0.00369383	0.031589	Down
OR2V2	2.42544	-2.9401	1.00538	-2.92437	0.00345158	0.0301966	Down
OR2Y1	1.03576	-3.07695	0.898389	-3.42496	0.000614879	0.00947197	Down
OR3A3	1.36283	-2.77829	0.921583	-3.01469	0.00257241	0.0247133	Down
OR4K14	1.58283	-3.00849	1.11441	-2.69963	0.00694159	0.0475652	Down
OR4M1	6.81922	-3.31175	0.976157	-3.39264	0.000692238	0.0103177	Down
OR51D1	4.47327	-2.92625	0.951593	-3.0751	0.00210431	0.0214721	Down
OR51F2	3.77581	-2.98563	0.968788	-3.08182	0.0020574	0.0212238	Down
OR51I2	3.12144	-3.09657	1.14689	-2.69997	0.00693452	0.0475481	Down
OR5AN1	1.80403	-4.44358	1.11192	-3.99632	6.43343e-05	0.00208135	Down
OR5BS1P	1.6014	-2.66869	0.979685	-2.72403	0.00644914	0.0455521	Down
OR7E109P	9.12779	-1.36261	0.46876	-2.90683	0.00365107	0.0313319	Down
OR9G1	2.92619	-2.56248	0.924567	-2.77155	0.00557907	0.041118	Down
ORC2	135.101	-0.404234	0.117633	-3.43639	0.000589528	0.00916339	Down
ORC4	594.726	-0.693885	0.138705	-5.00258	5.65671e-07	8.99547e-05	Down
ORC5	154.846	-0.611024	0.147182	-4.15149	3.30317e-05	0.0013132	Down
OSBPL1A	180.778	-0.36691	0.117822	-3.1141	0.00184509	0.0197093	Down
OST4	9135.34	-0.612468	0.187356	-3.26901	0.00107924	0.0139531	Down
OTOA	7.69272	-1.69162	0.403911	-4.18811	2.81289e-05	0.00120395	Down
OTOF	33.2644	-1.50722	0.361419	-4.17027	3.04235e-05	0.00125641	Down
OTOG	35.1136	-2.12041	0.348523	-6.084	1.17218e-09	1.61549e-06	Down
OTOP3	6.79284	-2.66068	0.640206	-4.15597	3.23906e-05	0.00130784	Down
OTP	4.44008	-2.39046	0.760871	-3.14174	0.00167946	0.0184875	Down
OTUB2	6.4034	-1.57931	0.490571	-3.21934	0.00128487	0.0154971	Down
OVGP1	5.03827	-1.27272	0.460392	-2.76442	0.00570247	0.0417447	Down
OVOS2	32.9263	-1.2349	0.409278	-3.01728	0.00255056	0.0245359	Down
OXCT1	133.677	-0.372555	0.120017	-3.10418	0.00190809	0.0201049	Down
OXNAD1	159.312	-0.293477	0.103688	-2.83038	0.00464921	0.0368956	Down
P2RX3	5.27951	-1.64295	0.580376	-2.83084	0.00464255	0.0368956	Down
P2RX6	7.47021	-2.18016	0.500804	-4.35331	1.34097e-05	0.000718184	Down
P3H3	8.87902	-1.94777	0.482643	-4.03564	5.44543e-05	0.00185765	Down
PACRG	5.2166	-1.8358	0.563395	-3.25845	0.00112021	0.0142952	Down
PADI6	5.77433	-1.42926	0.495342	-2.88541	0.00390908	0.0329846	Down
PAK1IP1	68.4699	-0.381285	0.133535	-2.85531	0.00429947	0.0350208	Down
PAMR1	8.25846	-1.69081	0.561833	-3.00945	0.00261721	0.0250605	Down
PAN3	1453.27	-0.453139	0.0812773	-5.57522	2.4722e-08	1.37121e-05	Down
PAPLN	18.3724	-0.88177	0.320497	-2.75126	0.00593664	0.0430395	Down
PAPOLG	323.038	-0.277201	0.0927005	-2.99029	0.00278717	0.0260848	Down
PAPPA	21.4094	-1.10219	0.354382	-3.11018	0.00186974	0.0198526	Down
PAPPA2	17.7428	-1.54692	0.400695	-3.86058	0.000113121	0.00303313	Down
PAPSS1	386.139	-0.424179	0.113415	-3.74007	0.000183973	0.00421181	Down
PARD3	801.639	-0.628707	0.198471	-3.16776	0.00153621	0.0174303	Down
PARL	95.0159	-0.284043	0.0847702	-3.35074	0.000805959	0.0113595	Down
PARN	431.689	-0.533108	0.109414	-4.87241	1.10247e-06	0.000138896	Down
PARPBP	59.2586	-0.507376	0.185584	-2.73395	0.00625797	0.0447341	Down
PARVB	885.829	-0.611545	0.167099	-3.65978	0.000252434	0.00514652	Down
PASK	161.285	-0.503027	0.147531	-3.40963	0.00065052	0.00986661	Down
PATE1	1.52687	-2.31382	0.795076	-2.91019	0.00361206	0.0311394	Down
PAX1	9.06837	-2.23657	0.672316	-3.32666	0.000878945	0.0120414	Down
PAX2	10.2073	-1.80071	0.469527	-3.83516	0.000125484	0.00326047	Down
PAX4	3.12358	-2.07577	0.637296	-3.25715	0.00112537	0.0143132	Down
PAX7	7.77451	-1.97375	0.49641	-3.97606	7.00672e-05	0.00220137	Down
PAX8	11.6727	-1.13452	0.36043	-3.1477	0.00164562	0.0182119	Down
PAX9	11.3132	-1.95456	0.629246	-3.10618	0.00189518	0.0200098	Down
PBLD	90.2746	-0.736918	0.214207	-3.44022	0.000581241	0.00906867	Down
PBX3	279.441	-0.339367	0.113238	-2.99693	0.00272714	0.0257082	Down
PBX4	47.2529	-0.756579	0.21728	-3.48204	0.000497609	0.00818898	Down
PBXIP1	1157.75	-0.542659	0.151974	-3.57075	0.000355965	0.00648358	Down
PCCA	224.398	-0.640692	0.139113	-4.60556	4.1136e-06	0.000329614	Down
PCDH1	62.0047	-0.740041	0.239759	-3.08661	0.00202456	0.0209628	Down
PCDH15	18.1534	-1.01037	0.376923	-2.68056	0.00734988	0.04942	Down
PCDH8	11.3934	-2.30435	0.664587	-3.46734	0.000525634	0.00850424	Down
PCDHA2	5.48718	-2.08407	0.754648	-2.76164	0.00575117	0.0419972	Down
PCDHA4	3.29053	-2.35509	0.687805	-3.42407	0.000616898	0.009496	Down
PCDHA5	2.26051	-2.81238	0.88459	-3.17931	0.00147627	0.0170022	Down
PCDHA8	4.30595	-2.66433	0.812328	-3.27987	0.00103856	0.0135546	Down
PCDHA9	5.85746	-2.36841	0.794216	-2.98207	0.00286304	0.0265415	Down
PCDHB1	5.28992	-2.65139	0.754029	-3.5163	0.000437604	0.0074889	Down
PCDHB12	5.16637	-2.55337	0.657379	-3.88416	0.000102682	0.00286085	Down
PCDHB18P	4.50928	-1.98354	0.687379	-2.88566	0.00390598	0.0329792	Down
PCDHB5	2.91663	-2.18136	0.803842	-2.71367	0.00665433	0.046365	Down
PCDHB6	6.11316	-2.7293	0.726783	-3.75532	0.000173121	0.00402019	Down
PCDHGA1	4.034	-2.54568	0.74722	-3.40687	0.000657126	0.00994493	Down
PCDHGA11	5.71427	-1.81096	0.666258	-2.7181	0.00656571	0.0460424	Down
PCDHGA3	5.25549	-2.60517	0.848782	-3.0693	0.00214561	0.0217477	Down
PCDHGA4	5.1482	-2.81205	0.691126	-4.0688	4.72569e-05	0.00168135	Down
PCDHGA7	6.1035	-2.63822	0.704492	-3.74485	0.000180499	0.00414146	Down
PCDHGA9	5.66499	-2.0872	0.707838	-2.94869	0.00319124	0.0286837	Down
PCDHGB1	3.87603	-2.3638	0.850421	-2.77957	0.00544315	0.0405678	Down
PCDHGB2	7.1906	-1.8853	0.644014	-2.92742	0.0034179	0.0300035	Down
PCDHGB3	8.26176	-2.38853	0.640741	-3.72776	0.000193189	0.00435201	Down
PCDHGC4	4.79994	-2.10743	0.656733	-3.20896	0.00133215	0.015928	Down
PCGF6	36.621	-0.60774	0.182452	-3.33096	0.000865484	0.0119281	Down
PCLO	37.0762	-1.25171	0.318144	-3.93441	8.34015e-05	0.00248047	Down
PCMT1	1072.11	-0.496295	0.112841	-4.39819	1.09159e-05	0.000633888	Down
PCMTD1	3050.76	-0.378243	0.123643	-3.05916	0.00221956	0.0221989	Down
PCNT	417.27	-0.407999	0.097617	-4.17959	2.92041e-05	0.0012296	Down
PCSK4	14.1363	-1.66645	0.601234	-2.77172	0.00557612	0.041111	Down
PCSK9	7.24579	-1.80548	0.479433	-3.76587	0.000165968	0.00393921	Down
PDCD1	7.92804	-1.26488	0.429236	-2.94682	0.00321056	0.0288198	Down
PDE11A	9.13766	-1.64391	0.432431	-3.80154	0.000143798	0.003573	Down
PDE3A	344.112	-0.731019	0.224036	-3.26296	0.00110255	0.0141572	Down
PDE4C	6.97135	-2.15911	0.475573	-4.54003	5.62471e-06	0.000407673	Down
PDE6C	3.9454	-1.90426	0.639476	-2.97784	0.00290284	0.0268143	Down
PDHX	361.786	-0.271947	0.0874804	-3.10867	0.00187934	0.0199137	Down
PDIA2	4.35761	-2.58402	0.689416	-3.74814	0.000178153	0.00410213	Down
PDIA3	450.829	-0.408515	0.112397	-3.63458	0.000278429	0.0055399	Down
PDILT	4.42734	-2.49027	0.631493	-3.94346	8.03137e-05	0.00242594	Down
PDK1	551.124	-0.642424	0.178692	-3.59514	0.000324219	0.00607117	Down
PDK3	226.251	-0.346735	0.115041	-3.01401	0.0025782	0.0247558	Down
PDLIM1	3064.8	-0.739159	0.174613	-4.23313	2.30463e-05	0.00105148	Down
PDLIM5	1951.04	-0.538074	0.127415	-4.22301	2.41056e-05	0.00108334	Down
PDSS1	33.979	-0.527593	0.17741	-2.97387	0.00294069	0.0270671	Down
PDX1	1.74754	-2.83411	0.670701	-4.2256	2.38309e-05	0.00107332	Down
PDZD2	133.621	-0.581234	0.188172	-3.08884	0.00200937	0.0208428	Down
PDZD7	9.80826	-1.61241	0.453691	-3.55397	0.000379458	0.00678593	Down
PDZK1IP1	1380.83	-1.24919	0.236124	-5.29039	1.22055e-07	3.76603e-05	Down
PDZRN4	10.3863	-1.25766	0.446828	-2.81465	0.00488298	0.0380068	Down
PERM1	9.67195	-2.09326	0.626739	-3.33992	0.000838034	0.0116443	Down
PEX3	77.7366	-0.700678	0.18749	-3.73714	0.000186125	0.00424541	Down
PEX5L	10.8691	-1.32443	0.490073	-2.70252	0.00688155	0.0473104	Down
PF4	21747.4	-0.635998	0.212368	-2.99479	0.00274633	0.0258068	Down
PGR	29.9257	-0.850694	0.31599	-2.69216	0.00709916	0.0481973	Down
PHACTR3	128.829	-0.954564	0.255318	-3.73873	0.000184953	0.0042249	Down
PHC3	2718.04	-0.330981	0.082798	-3.99745	6.40278e-05	0.00207468	Down
PHF14	447.131	-0.279035	0.0902718	-3.09105	0.00199448	0.0207509	Down
PHF21A	728.208	-0.341927	0.0710487	-4.81257	1.48998e-06	0.000168319	Down
PHF24	8.25233	-1.10843	0.40186	-2.75826	0.00581107	0.0423448	Down
PHF7	68.6264	-0.564599	0.144817	-3.89872	9.67041e-05	0.00275148	Down
PHIP	628.177	-0.4237	0.0923884	-4.58608	4.51654e-06	0.000352341	Down
PHKB	2147.81	-0.614904	0.15425	-3.98641	6.70801e-05	0.00213737	Down
PHTF1	140.554	-0.629799	0.168132	-3.74587	0.000179773	0.00412939	Down
PIAS1	916.312	-0.312508	0.0849228	-3.67991	0.00023332	0.00489687	Down
PIAS2	426.731	-0.392627	0.102491	-3.83085	0.000127703	0.00328358	Down
PIEZO2	34.7584	-0.751518	0.278471	-2.69873	0.00696047	0.0476627	Down
PIGK	109.113	-0.546503	0.170644	-3.20259	0.00136199	0.0161495	Down
PIGL	8.72881	-1.06127	0.390308	-2.71906	0.00654685	0.0459569	Down
PIGN	315.584	-0.656165	0.186817	-3.51235	0.000444166	0.00756363	Down
PIGR	8.92745	-1.32396	0.424027	-3.12236	0.00179409	0.0193576	Down
PIK3C3	1182.98	-0.636052	0.142552	-4.46188	8.12421e-06	0.00052159	Down
PIK3CB	1110	-0.524058	0.161129	-3.2524	0.00114434	0.0144602	Down
PIP4K2A	6939.06	-0.305422	0.110546	-2.76285	0.00572993	0.0418568	Down
PIPSL	32.2014	-0.660872	0.243022	-2.71939	0.00654017	0.0459256	Down
PIR	31.8974	-0.663811	0.221116	-3.00209	0.00268133	0.0254013	Down
PITPNB	619.462	-0.247937	0.086561	-2.86431	0.00417924	0.034435	Down
PITX2	6.8164	-2.3711	0.519331	-4.56569	4.97854e-06	0.000375625	Down
PIWIL1	5.93769	-2.1811	0.623244	-3.49959	0.000465976	0.00786377	Down
PIWIL3	4.65114	-1.91962	0.579462	-3.31275	0.000923821	0.0124499	Down
PKD1L2	13.6002	-1.25109	0.394507	-3.17128	0.00151771	0.0173059	Down
PKD1P2	3.94166	-1.72253	0.514649	-3.34699	0.00081693	0.0114731	Down
PKD2	119.916	-0.502818	0.147358	-3.41221	0.000644375	0.00979618	Down
PKDREJ	8.57388	-1.43667	0.417102	-3.44442	0.000572293	0.00898779	Down
PKHD1	25.2898	-1.69908	0.368251	-4.61393	3.95131e-06	0.000320516	Down
PKHD1L1	1398.15	-0.669862	0.215138	-3.11363	0.001848	0.0197232	Down
PKN2	569.728	-0.432397	0.117139	-3.69131	0.000223105	0.00476965	Down
PKP3	5.05086	-2.05129	0.602181	-3.40643	0.000658178	0.00995356	Down
PLA2G2C	2.23213	-2.00209	0.614214	-3.25959	0.00111574	0.0142676	Down
PLA2G4A	188.542	-0.566369	0.193187	-2.93172	0.00337092	0.0297299	Down
PLA2G4D	8.39781	-1.44586	0.473768	-3.05183	0.00227452	0.0226063	Down
PLA2G4E	5.92529	-1.47511	0.473107	-3.11793	0.00182128	0.0195085	Down
PLA2G4F	10.7097	-1.94337	0.49523	-3.92418	8.70273e-05	0.00255556	Down
PLCB4	157.026	-0.560909	0.146385	-3.83175	0.000127238	0.00328031	Down
PLCE1	36.4949	-0.854713	0.264668	-3.22938	0.00124059	0.0152311	Down
PLCH1	134.36	-0.735549	0.262902	-2.79781	0.00514499	0.0392626	Down
PLEKHA5	174.264	-0.638929	0.164223	-3.89062	9.99892e-05	0.00282002	Down
PLEKHG4B	16.8282	-2.02431	0.415557	-4.87131	1.10859e-06	0.000138896	Down
PLEKHG6	10.1544	-1.61706	0.448511	-3.6054	0.000311677	0.00593306	Down
PLEKHH1	16.6007	-1.30426	0.451641	-2.88783	0.00387907	0.0328386	Down
PLEKHN1	12.4764	-1.60465	0.502126	-3.19572	0.00139484	0.0163619	Down
PLIN4	36.7471	-1.35002	0.400254	-3.37292	0.000743765	0.0107636	Down
PLK5	7.8595	-2.41389	0.593862	-4.06473	4.80879e-05	0.00169935	Down
PLPBP	500.025	-0.231339	0.0631978	-3.66056	0.000251665	0.00514444	Down
PLPPR1	5.28358	-2.32267	0.709918	-3.27175	0.00106883	0.0138707	Down
PLTP	41.1625	-0.553311	0.20341	-2.72018	0.00652472	0.0458511	Down
PLXDC2	886.974	-0.704272	0.182014	-3.86932	0.000109137	0.00297927	Down
PLXNA1	51.5065	-0.944534	0.265104	-3.56288	0.000366815	0.0065998	Down
PLXNA4	79.6724	-0.887413	0.235336	-3.77083	0.000162708	0.00388862	Down
PLXNB1	30.5104	-1.23746	0.345786	-3.57869	0.00034532	0.00633434	Down
PMFBP1	18.4274	-1.28024	0.346003	-3.70007	0.000215537	0.00466815	Down
PMS1	120.813	-0.491751	0.150664	-3.26388	0.00109896	0.0141198	Down
PMS2P3	37.1246	-0.475416	0.17168	-2.7692	0.00561949	0.0412749	Down
PNLDC1	11.8144	-1.24542	0.443593	-2.80756	0.00499179	0.0385791	Down
PNLIP	1.53201	-2.33734	0.812307	-2.87741	0.00400948	0.0335307	Down
PNLIPRP1	3.36368	-1.92691	0.621124	-3.10229	0.00192029	0.0201718	Down
PNN	641.986	-0.311842	0.0886143	-3.5191	0.000433019	0.00744742	Down
PNPLA5	5.86898	-2.16007	0.68134	-3.17033	0.00152266	0.0173337	Down
PNPLA7	34.2764	-0.945343	0.338101	-2.79603	0.00517342	0.0393742	Down
PODNL1	7.05633	-1.47757	0.454773	-3.24902	0.00115803	0.0145532	Down
POLE2	261.062	-1.02683	0.19101	-5.37582	7.62347e-08	2.67119e-05	Down
POLI	263.483	-0.455806	0.133169	-3.42277	0.000619859	0.00952255	Down
POLN	23.023	-0.960112	0.237765	-4.03806	5.38942e-05	0.0018506	Down
POLQ	81.2297	-0.762704	0.182191	-4.1863	2.83542e-05	0.00120859	Down
POLR3G	124.925	-0.963554	0.217585	-4.42841	9.49312e-06	0.000584081	Down
POM121L12	3.66792	-3.53603	1.00851	-3.50618	0.000454593	0.00769051	Down
POM121L2	5.39693	-2.34054	0.609368	-3.84092	0.000122574	0.00321571	Down
POMT2	13.5325	-1.15792	0.311923	-3.71219	0.000205472	0.00453332	Down
POTEC	2.51665	-3.03981	0.951496	-3.19477	0.00139942	0.0163818	Down
POTEE	4.899	-1.41104	0.437565	-3.22474	0.00126086	0.0153395	Down
POTEF	5.15095	-1.683	0.427736	-3.93468	8.33083e-05	0.00248047	Down
POTEG	3.36465	-2.32902	0.716474	-3.25068	0.0011513	0.0145075	Down
POU4F2	4.87823	-2.68346	0.769055	-3.4893	0.000484294	0.00803516	Down
PPA2	215.103	-0.389979	0.105547	-3.69485	0.000220014	0.00472801	Down
PPDPF	2714.76	-0.820732	0.157474	-5.21187	1.86945e-07	4.70284e-05	Down
PPDPFL	3.04726	-3.35326	1.11066	-3.01915	0.00253481	0.0244185	Down
PPFIA2	5.62402	-1.82285	0.51504	-3.53923	0.000401291	0.00705056	Down
PPFIA3	31.494	-0.750742	0.262482	-2.86017	0.0042342	0.0346827	Down
PPFIA4	19.9799	-1.169	0.309619	-3.77559	0.000159626	0.0038461	Down
PPHLN1	475.468	-0.530392	0.102532	-5.17296	2.3042e-07	5.01418e-05	Down
PPIF	338.671	-0.60807	0.143661	-4.23269	2.30916e-05	0.00105148	Down
PPP1R14A	269.813	-0.491827	0.180744	-2.72113	0.00650587	0.0457926	Down
PPP1R1C	3.44583	-2.09742	0.728863	-2.87766	0.00400641	0.0335186	Down
PPP1R32	10.1651	-0.997061	0.370749	-2.68932	0.00715982	0.0485136	Down
PPP3R2	3.26915	-1.97864	0.667089	-2.96608	0.0030162	0.0275415	Down
PPP6R3	1072.46	-0.263064	0.0639583	-4.11305	3.90463e-05	0.00148111	Down
PPY	1.54003	-2.62411	0.942838	-2.7832	0.00538252	0.0403662	Down
PRAME	4.88437	-1.88943	0.628419	-3.00664	0.00264153	0.0251767	Down
PRAMEF12	3.1028	-2.23918	0.792625	-2.82501	0.00472785	0.0372508	Down
PRAMEF15	2.6465	-3.35508	1.12215	-2.98988	0.00279089	0.0261068	Down
PRAMEF19	1.88875	-2.68769	0.902788	-2.97711	0.00290983	0.0268549	Down
PRB1	2.87685	-3.01938	1.04019	-2.90273	0.00369929	0.0316145	Down
PRB2	2.44249	-3.14076	0.838424	-3.74603	0.000179654	0.00412939	Down
PRB4	3.31143	-3.66502	0.901341	-4.06619	4.77879e-05	0.00169164	Down
PRC1	97.7817	-0.515673	0.162328	-3.17673	0.00148944	0.0171062	Down
PRDM14	2.64031	-2.36961	0.73456	-3.22589	0.00125583	0.0153395	Down
PRDM5	132.379	-0.595726	0.168123	-3.54339	0.000395012	0.00698553	Down
PRDM7	11.6228	-1.29175	0.465758	-2.77343	0.00554691	0.0409896	Down
PRDM9	7.14747	-2.03341	0.593628	-3.4254	0.000613903	0.00947106	Down
PRELID2	226.719	-0.967789	0.168837	-5.7321	9.9193e-09	8.20247e-06	Down
PRG4	20.043	-1.28998	0.41347	-3.1199	0.00180913	0.0194522	Down
PRH1	2.02343	-1.04025	0.366235	-2.84038	0.00450602	0.0361338	Down
PRIM1	61.4849	-0.365628	0.127662	-2.86402	0.00418302	0.0344524	Down
PRIM2	52.5199	-0.423941	0.143582	-2.9526	0.0031511	0.0284342	Down
PRIMA1	4.09282	-2.06941	0.6523	-3.17248	0.00151144	0.017263	Down
PRKAG3	5.39878	-1.89553	0.518078	-3.65878	0.00025342	0.00515137	Down
PRKAR1B	670.291	-0.607857	0.170285	-3.56965	0.000357455	0.00649425	Down
PRKCB	2928.34	-0.339626	0.0923964	-3.67575	0.000237152	0.00493805	Down
PRKCG	12.8424	-1.79901	0.485971	-3.70188	0.000214009	0.0046476	Down
PRKCQ	293.766	-0.300436	0.110616	-2.71604	0.00660689	0.0462371	Down
PRKD3	1117.4	-0.284207	0.105244	-2.70046	0.00692437	0.0474942	Down
PRKG1	255.31	-0.677882	0.247834	-2.73522	0.00623381	0.044651	Down
PRMT8	4.2463	-2.12226	0.483604	-4.38843	1.14173e-05	0.000652015	Down
PRODH2	8.01239	-2.09088	0.642549	-3.25403	0.0011378	0.0144096	Down
PRPF40B	13.5011	-0.853664	0.312324	-2.73327	0.00627096	0.0448067	Down
PRPS1L1	3.18636	-3.55935	0.846252	-4.20601	2.59919e-05	0.00113889	Down
PRPSAP2	213.205	-0.33521	0.114038	-2.93945	0.00328794	0.0292476	Down
PRR16	29.6861	-0.997624	0.307982	-3.23923	0.00119852	0.0148946	Down
PRR7	202.212	-0.938163	0.228173	-4.11163	3.92867e-05	0.00148653	Down
PRRG1	61.6179	-0.888934	0.220905	-4.02405	5.72063e-05	0.00193556	Down
PRRT3	15.5178	-1.14991	0.377669	-3.04477	0.00232858	0.0230329	Down
PRRT4	6.27319	-1.25416	0.458915	-2.73289	0.00627819	0.0448321	Down
PRSS16	14.0159	-2.05211	0.43163	-4.75433	1.99108e-06	0.000206699	Down
PRSS36	13.4672	-1.51099	0.373065	-4.05019	5.11756e-05	0.00177807	Down
PRSS41	2.79503	-2.43851	0.865428	-2.81769	0.00483707	0.037806	Down
PRSS45P	1.95504	-2.21717	0.792818	-2.79658	0.00516474	0.0393407	Down
PRSS47P	2.52519	-2.57741	0.925955	-2.78352	0.00537733	0.0403651	Down
PRSS48	1.68359	-2.22558	0.802538	-2.77318	0.00555119	0.0409896	Down
PRSS55	2.51975	-2.08288	0.774814	-2.68824	0.00718301	0.0485912	Down
PSD2	7.27797	-1.4548	0.442511	-3.28761	0.00101042	0.0132794	Down
PSD3	534.324	-0.508771	0.148292	-3.43087	0.000601659	0.00932391	Down
PSEN1	563.744	-0.373124	0.080224	-4.65103	3.30275e-06	0.000288599	Down
PSG3	5.57927	-2.4837	0.812403	-3.05722	0.00223399	0.0222784	Down
PSKH2	2.66202	-2.87187	0.868402	-3.30707	0.00094276	0.0126228	Down
PSMD2P1	3.38327	-2.13807	0.480336	-4.4512	8.53923e-06	0.00054485	Down
PSPC1	311.724	-0.423757	0.101265	-4.18465	2.85611e-05	0.00121491	Down
PSTPIP2	1042.66	-0.526964	0.148475	-3.54918	0.000386435	0.00688094	Down
PTBP2	184.248	-0.568408	0.191425	-2.96935	0.00298433	0.0273387	Down
PTCH2	12.6639	-1.75064	0.376312	-4.65209	3.28591e-06	0.000288599	Down
PTCHD1	8.02347	-2.31859	0.62223	-3.72626	0.000194342	0.00436192	Down
PTCHD3	6.05225	-2.65163	0.590387	-4.49134	7.07772e-06	0.000475058	Down
PTCRA	299.198	-0.608224	0.218713	-2.78092	0.00542045	0.0404977	Down
PTDSS1	468.605	-0.24028	0.0726804	-3.30598	0.00094645	0.012664	Down
PTH1R	4.57246	-2.05147	0.574817	-3.56891	0.000358464	0.00650046	Down
PTK2	1929.4	-0.546787	0.139581	-3.91734	8.953e-05	0.00260832	Down
PTPN12	5990.69	-0.545098	0.157697	-3.45662	0.000546994	0.00871859	Down
PTPRA	2355.01	-0.794083	0.140276	-5.66086	1.50617e-08	9.15798e-06	Down
PTPRD	24.0322	-1.44119	0.339214	-4.24863	2.15081e-05	0.000999186	Down
PTPRN	46.6059	-0.904896	0.305497	-2.96204	0.00305604	0.0278172	Down
PTPRO	34.7292	-0.777615	0.234956	-3.30963	0.000934203	0.0125571	Down
PTPRT	21.4471	-1.42576	0.285375	-4.99612	5.8496e-07	9.2312e-05	Down
PTPRU	21.8687	-1.73492	0.387288	-4.47965	7.47646e-06	0.00049698	Down
PTPRVP	1.94883	-2.36444	0.778566	-3.03692	0.00239009	0.0233619	Down
PTTG1IP	746.405	-0.411961	0.126935	-3.24544	0.00117269	0.0146915	Down
PUS7	189.027	-0.626768	0.153918	-4.0721	4.65919e-05	0.00166643	Down
PVALB	498.243	-0.897619	0.283937	-3.16133	0.00157052	0.0176646	Down
PXDNL	11.6687	-1.74512	0.39748	-4.39046	1.13109e-05	0.000647729	Down
PYCR2	253.932	-0.420074	0.152488	-2.7548	0.00587276	0.0427191	Down
PYGM	23.9533	-0.91763	0.339245	-2.70492	0.0068321	0.0472532	Down
PZP	16.7989	-1.14215	0.355036	-3.217	0.00129538	0.0156032	Down
R3HDM1	910.307	-0.374172	0.0913714	-4.09507	4.2204e-05	0.00156079	Down
R3HDML	2.12158	-2.29549	0.840212	-2.73203	0.00629445	0.0448707	Down
RAB11B	2256.27	-0.3351	0.113533	-2.95156	0.00316176	0.0285055	Down
RAB15	30.6672	-0.655135	0.23549	-2.78201	0.00540235	0.0404354	Down
RAB17	6.85652	-1.23236	0.456348	-2.70049	0.00692382	0.0474942	Down
RAB23	44.4615	-0.573446	0.213548	-2.68533	0.00724579	0.0489198	Down
RAB32	383.761	-0.514838	0.150615	-3.41823	0.000630304	0.00964483	Down
RAB3C	107.5	-0.671433	0.195353	-3.43702	0.000588142	0.00914872	Down
RAB3IP	277.899	-0.422597	0.11239	-3.7601	0.000169848	0.00399917	Down
RAB6A	1196.07	-0.40303	0.109353	-3.68557	0.000228191	0.00483029	Down
RAB6B	414.74	-0.846802	0.225651	-3.7527	0.000174942	0.00405446	Down
RABGAP1	718.518	-0.453861	0.112437	-4.03658	5.42353e-05	0.00185323	Down
RAD18	141.303	-0.298426	0.109827	-2.71725	0.00658267	0.04613	Down
RAD23B	995.904	-0.251578	0.0886637	-2.83744	0.00454762	0.036395	Down
RAD51C	119.324	-0.366011	0.131632	-2.78057	0.00542635	0.0405124	Down
RANBP17	324.087	-1.08371	0.171004	-6.33734	2.33761e-10	4.83254e-07	Down
RANBP9	1591.06	-0.465006	0.116382	-3.99553	6.45501e-05	0.00208181	Down
RAP1B	4254.57	-0.506197	0.171549	-2.95074	0.00317017	0.0285688	Down
RAP1GDS1	400.563	-0.335501	0.11129	-3.01467	0.00257259	0.0247133	Down
RAPGEF2	662.366	-0.240102	0.0691393	-3.47274	0.000515183	0.00839273	Down
RARS1	746.218	-0.310404	0.0919523	-3.37571	0.000736262	0.0106812	Down
RASA1	878.129	-0.786163	0.151183	-5.20008	1.99202e-07	4.70284e-05	Down
RASGRF1	23.5369	-1.42255	0.342407	-4.15457	3.25902e-05	0.00131077	Down
RASL10B	6.22467	-1.54355	0.539472	-2.86122	0.00422018	0.0346481	Down
RAX	7.00668	-2.34275	0.747782	-3.13293	0.00173072	0.0188809	Down
RBBP8NL	7.10353	-2.00008	0.639183	-3.12912	0.00175332	0.019077	Down
RBFOX1	12.3133	-1.87048	0.529306	-3.53383	0.000409589	0.00716971	Down
RBM33	1467.89	-0.447522	0.0889037	-5.03378	4.809e-07	8.21624e-05	Down
RBM33-DT	68.685	-0.699522	0.251209	-2.78462	0.00535913	0.0402577	Down
RBM39	1342.04	-0.515291	0.10561	-4.87917	1.06532e-06	0.000135947	Down
RBM5	832.512	-0.673106	0.133948	-5.02514	5.0306e-07	8.28565e-05	Down
RBM6	366.884	-0.250192	0.0686903	-3.64232	0.000270193	0.00542828	Down
RBP3	9.458	-2.2239	0.582886	-3.81533	0.000136002	0.00342875	Down
RBX1	2018.72	-0.726659	0.165869	-4.38092	1.18179e-05	0.000672605	Down
RCL1	173.495	-0.574063	0.114225	-5.02574	5.01506e-07	8.28565e-05	Down
RCOR2	7.17434	-1.96557	0.512049	-3.83864	0.000123718	0.00322526	Down
RCVRN	5.34754	-1.88211	0.669765	-2.8101	0.00495254	0.0383604	Down
RECK	76.6751	-0.541387	0.191204	-2.83146	0.00463366	0.036843	Down
REG1B	2.20348	-2.14844	0.7947	-2.70346	0.00686223	0.0472931	Down
RELCH	254.695	-0.424504	0.123032	-3.45037	0.000559824	0.00884129	Down
REN	5.52046	-2.02596	0.698175	-2.90179	0.00371037	0.0316604	Down
REPS1	565.744	-0.345906	0.0853212	-4.05416	5.03145e-05	0.00175405	Down
REPS2	665.974	-0.690523	0.13527	-5.10479	3.31156e-07	6.41239e-05	Down
RET	26.8407	-1.04463	0.33227	-3.14391	0.00166707	0.0184198	Down
REV1	241.605	-0.261711	0.088141	-2.96923	0.00298546	0.0273387	Down
RFX3	232.333	-0.374922	0.119898	-3.12701	0.00176596	0.0191541	Down
RFX4	7.82141	-2.27548	0.536755	-4.23933	2.24189e-05	0.00102764	Down
RGCC	321.67	-0.451833	0.107622	-4.19832	2.68901e-05	0.00116466	Down
RGL3	18.7179	-1.14127	0.357165	-3.19535	0.00139661	0.0163674	Down
RGMA	13.1933	-2.32027	0.519396	-4.46724	7.92355e-06	0.000515106	Down
RGS10	1941.72	-0.560596	0.179729	-3.11913	0.00181388	0.0194696	Down
RGS11	10.4132	-1.52757	0.56481	-2.70457	0.00683923	0.0472833	Down
RGS9BP	3.03119	-2.21847	0.701544	-3.16227	0.00156544	0.0176265	Down
RHBDD1	3700.91	-0.668583	0.146045	-4.57792	4.6963e-06	0.000360917	Down
RHBDL1	5.82937	-2.31737	0.751423	-3.08398	0.00204253	0.0210915	Down
RHCG	5.66018	-1.92201	0.609573	-3.15305	0.00161575	0.0179679	Down
RHEB	66.7319	-0.650909	0.183488	-3.54742	0.000389028	0.0069152	Down
RHO	3.90483	-2.06809	0.69943	-2.95683	0.00310824	0.0281743	Down
RHOBTB3	1197.65	-0.856526	0.164267	-5.21422	1.84588e-07	4.70284e-05	Down
RIC3	9.73567	-1.31193	0.392093	-3.34596	0.000819982	0.0114925	Down
RIC8B	184.336	-0.702451	0.149754	-4.69069	2.72289e-06	0.000252423	Down
RIMBP2	17.2557	-1.0838	0.398646	-2.71871	0.00655367	0.0459891	Down
RIMS2	12.7048	-1.36875	0.409478	-3.34268	0.000829746	0.0115745	Down
RIMS4	7.50083	-1.45141	0.499027	-2.90848	0.00363188	0.0312191	Down
RIPK4	8.35012	-2.37735	0.508661	-4.67373	2.95782e-06	0.00026937	Down
RLF	315.138	-0.525352	0.120344	-4.36544	1.2687e-05	0.000695699	Down
RMDN2	103.965	-0.751208	0.214814	-3.49702	0.000470489	0.00788854	Down
RNASE9	1.44514	-2.18396	0.783015	-2.78917	0.00528437	0.0399283	Down
RNASEK	126.141	-0.637714	0.173107	-3.68393	0.000229664	0.00484783	Down
RNF128	1.50639	-2.91492	0.864718	-3.37094	0.000749109	0.0108162	Down
RNF13	475.733	-0.420908	0.12216	-3.44554	0.000569928	0.00896829	Down
RNF151	3.1429	-2.49765	0.887294	-2.81491	0.00487911	0.0379909	Down
RNF168	1156.3	-0.29641	0.0826932	-3.58446	0.000337782	0.00625154	Down
RNF170	141.386	-0.504237	0.12131	-4.1566	3.23023e-05	0.00130716	Down
RNF208	191.308	-0.739864	0.261937	-2.82458	0.00473423	0.0372841	Down
RNF215	14.8194	-1.07663	0.340227	-3.16445	0.00155374	0.017533	Down
RNF216	1140.81	-0.812318	0.143352	-5.66661	1.45654e-08	9.12454e-06	Down
RNF24	293.338	-0.628776	0.15119	-4.15884	3.19863e-05	0.00130322	Down
RNF38	1152.91	-0.405944	0.0763702	-5.31547	1.06382e-07	3.38345e-05	Down
RNY1	1045.55	-0.477585	0.167358	-2.85368	0.00432165	0.0351323	Down
ROBO3	26.7099	-0.84298	0.308709	-2.73066	0.00632067	0.0449339	Down
ROCK2	1023.98	-0.371706	0.136564	-2.72185	0.00649175	0.0457454	Down
ROR1	17.5424	-1.08926	0.389962	-2.79325	0.0052181	0.0395577	Down
ROS1	5.80046	-1.35672	0.452838	-2.99603	0.00273521	0.0257609	Down
RPA1	1835.3	-0.50736	0.154136	-3.29164	0.000996042	0.0131573	Down
RPAP2	298.531	-0.772418	0.14475	-5.33621	9.49119e-08	3.11447e-05	Down
RPL27AP6	264.604	-1.13389	0.231147	-4.90549	9.31937e-07	0.000122895	Down
RPN1	415.219	-0.240542	0.087426	-2.75138	0.00593448	0.0430395	Down
RPN2	415.743	-0.701288	0.150173	-4.66988	3.01378e-06	0.000273263	Down
RPS6KB1	188.586	-0.37734	0.104438	-3.61306	0.000302603	0.00581926	Down
RPS6KC1	246.321	-0.435149	0.110052	-3.95401	7.68506e-05	0.00233981	Down
RPSAP3	0.923308	-1.52399	0.551036	-2.76569	0.00568026	0.0416559	Down
RRM1	175.592	-0.309684	0.0915923	-3.38111	0.00072194	0.0105887	Down
RSF1	1938.29	-0.399274	0.0852754	-4.68217	2.83852e-06	0.000260803	Down
RSPO2	4.3989	-2.59469	0.683382	-3.79683	0.000146556	0.00361545	Down
RSPO4	2.69452	-2.10817	0.660216	-3.19316	0.00140726	0.0164549	Down
RSRC1	364.917	-0.610343	0.110434	-5.52675	3.26218e-08	1.60569e-05	Down
RSU1	6642.74	-0.897658	0.204421	-4.39122	1.12716e-05	0.000647269	Down
RTL1	12.2068	-2.53532	0.655146	-3.86985	0.000108901	0.00297927	Down
RTN2	205.692	-0.649988	0.206541	-3.14703	0.0016494	0.018244	Down
RTN3	584.675	-0.499656	0.180154	-2.77349	0.00554591	0.0409896	Down
RTN4	1212.22	-0.547708	0.115296	-4.75044	2.0297e-06	0.000206699	Down
RTP5	8.57786	-1.76498	0.569233	-3.10063	0.00193108	0.0202503	Down
RUFY2	168.841	-0.399163	0.128647	-3.10278	0.00191714	0.0201489	Down
RUNX1	808.315	-0.440405	0.0990627	-4.44572	8.75973e-06	0.000550425	Down
RWDD4	5.61402	-0.823691	0.287719	-2.86283	0.00419874	0.0345269	Down
RYK	90.1764	-0.344946	0.100818	-3.42149	0.000622801	0.00954337	Down
RYR1	85.6441	-1.47258	0.219643	-6.7044	2.02236e-11	1.17751e-07	Down
RYR3	63.1802	-0.802004	0.239352	-3.35073	0.000805979	0.0113595	Down
SACM1L	574.669	-0.333397	0.123154	-2.70715	0.00678643	0.0470003	Down
SAG	5.05514	-2.07008	0.463259	-4.46852	7.87632e-06	0.00051365	Down
SALL1	13.5844	-1.45295	0.517557	-2.80733	0.00499546	0.0385791	Down
SALL3	9.82882	-2.50903	0.648207	-3.87072	0.000108514	0.00297521	Down
SAMD11	5.00574	-1.91356	0.542272	-3.52879	0.00041747	0.0072585	Down
SANBR	81.1784	-0.535966	0.161421	-3.32031	0.000899185	0.0121976	Down
SARDH	28.4283	-0.966492	0.346432	-2.78985	0.00527325	0.0398831	Down
SBDS	562.516	-0.474109	0.12128	-3.90922	9.25942e-05	0.00268471	Down
SBF1P1	2.2539	-2.7779	0.563338	-4.93114	8.17492e-07	0.000111709	Down
SCAF8	652.468	-0.33999	0.0776152	-4.38046	1.18429e-05	0.000672605	Down
SCAI	85.8744	-0.777329	0.189133	-4.10995	3.95738e-05	0.00149018	Down
SCAMP1	107.158	-0.555323	0.179218	-3.09859	0.00194445	0.0203635	Down
SCARF1	241.471	-0.597954	0.192416	-3.10762	0.00188603	0.0199642	Down
SCART1	10.8495	-1.71814	0.444449	-3.86577	0.00011074	0.00299649	Down
SCCPDH	124.13	-0.44281	0.138985	-3.18603	0.00144237	0.016741	Down
SCFD1	482.389	-0.55793	0.130377	-4.27936	1.87428e-05	0.00089279	Down
SCFD2	750.393	-0.581956	0.185704	-3.13378	0.00172568	0.0188657	Down
SCGB2B2	1.92994	-2.37192	0.62482	-3.79616	0.000146956	0.00361991	Down
SCLT1	2532.25	-0.600863	0.142764	-4.20877	2.56763e-05	0.00113222	Down
SCN10A	15.9586	-1.86703	0.458841	-4.06902	4.72106e-05	0.00168135	Down
[truncated: 1,090 more rows]
