# Supplementary material for: Integrative single-cell and cell-free plasma RNA transcriptomics identifies biomarkers for early non-invasive AD screening
Source: Front Aging Neurosci. 2025 May 30;17:1571783. doi: 10.3389/fnagi.2025.1571783 (PMC12162594; doi:10.3389/fnagi.2025.1571783)
Supplement: Supplementary file 3 [file Table_3.xlsx]

## Sheet: Sheet1
				Source	Accession Numbers	Brain Region	Groups	Platform
				HjSong	GSE185553 GSE185277 GSE198323	Hippocampus	8 AD, 13 controls	Single-nucleus
				Andrew	GSE163577	Hippocampus, Frontal Cortex	13 AD, 12 controls	Single-cell
				Shun	GSE157827	Prefrotnal Cortex	11 AD, 7 controls	Single-nucleus
				Samuel	GSE174367	Prefrotnal Cortex	12 AD, 7 controls	Single-nucleus
				Alex	GSE138852	Entorhinal Cortex	3 AD, 3 controls	Single-cell
