# Supplementary material for: Integrative single-cell and cell-free plasma RNA transcriptomics identifies biomarkers for early non-invasive AD screening
Source: Front Aging Neurosci. 2025 May 30;17:1571783. doi: 10.3389/fnagi.2025.1571783 (PMC12162594; doi:10.3389/fnagi.2025.1571783)
Supplement: Supplementary file 4 [file Table_4.xlsx]

## Sheet: ALL_DEGs
baseMean	log2FoldChange	lfcSE	stat	pvalue	padj	celltype	genes	regulated
92.6446	-0.0875617	0.056453	-1.55105	0.120889	0.165526	Neuron	A1BG	no
134.755	0.104075	0.0515328	2.01958	0.0434269	0.0656515	Neuron	A1BG-AS1	no
9.65729	-0.192804	0.180993	-1.06525	0.286761	0.354961	Neuron	A1CF	no
169.196	-0.609422	0.0438783	-13.8889	7.3959e-44	1.28348e-42	Neuron	A2M	down
81.9775	-0.126047	0.0653421	-1.92903	0.0537273	0.0796021	Neuron	A2ML1	no
300.497	-0.29952	0.0314133	-9.53481	1.50167e-21	1.13372e-20	Neuron	AAAS	down
1209.51	-0.0165642	0.0177048	-0.935582	0.349489	0.421271	Neuron	AACS	no
279.19	0.0463732	0.035152	1.31922	0.187095	0.244203	Neuron	AADAT	no
50.5824	-0.12759	0.0783773	-1.6279	0.103547	0.144222	Neuron	AAED1	no
846.645	0.0320864	0.0233659	1.37322	0.169685	0.223783	Neuron	AAGAB	no
7462.15	-0.0360576	0.00775799	-4.64781	3.3548e-06	8.79274e-06	Neuron	AAK1	down
378.901	0.164598	0.0289795	5.6798	1.34855e-08	4.44302e-08	Neuron	AAMDC	up
271.103	0.129714	0.034047	3.80986	0.000139044	0.000304391	Neuron	AAMP	up
14.9134	0.0056153	0.143256	0.0391976	0.968733	0.975959	Neuron	AANAT	no
187.124	0.216858	0.0396896	5.46386	4.65895e-08	1.46604e-07	Neuron	AAR2	up
1107.67	-0.144555	0.0183236	-7.88903	3.04536e-15	1.63944e-14	Neuron	AARS	down
112.304	-0.148687	0.0539131	-2.7579	0.00581749	0.0102646	Neuron	AARS2	down
20.4429	-1.14365	0.125807	-9.0905	9.85834e-20	6.78494e-19	Neuron	AARSD1	down
728.112	-0.0311786	0.0221997	-1.40446	0.160182	0.212675	Neuron	AASDH	no
1103.01	-0.130549	0.0176233	-7.40773	1.28475e-13	6.2156e-13	Neuron	AASDHPPT	down
84.4916	0.0402468	0.0635794	0.633015	0.526724	0.596013	Neuron	AASS	no
1566.18	-0.00977267	0.0148277	-0.659084	0.509842	0.579525	Neuron	AATK	no
13.704	-1.11285	0.155616	-7.15129	8.5964e-13	3.92764e-12	Neuron	AB015752.3	down
1546.88	0.124977	0.0149423	8.36399	6.06307e-17	3.61343e-16	Neuron	ABAT	up
8.72397	-0.955103	0.20127	-4.74539	2.08105e-06	5.56325e-06	Neuron	ABC12-49244600F4.3	down
8.7694	-0.861646	0.185611	-4.6422	3.44712e-06	9.03073e-06	Neuron	ABC14-1080714F14.1	down
334.251	0.207646	0.0387977	5.35203	8.69747e-08	2.66901e-07	Neuron	ABCA1	up
2078.51	0.0669929	0.0150546	4.44999	8.5876e-06	2.15568e-05	Neuron	ABCA10	up
37.4244	-0.011651	0.0924605	-0.126011	0.899723	0.921775	Neuron	ABCA12	no
49.8552	-0.765677	0.0879607	-8.70476	3.18243e-18	2.03455e-17	Neuron	ABCA13	down
335.655	0.532307	0.0348531	15.2729	1.15904e-52	2.56897e-51	Neuron	ABCA17P	up
1463.26	-0.114997	0.0152814	-7.52529	5.26025e-14	2.61826e-13	Neuron	ABCA2	down
1818.41	0.161763	0.0136479	11.8526	2.08735e-32	2.52592e-31	Neuron	ABCA3	up
33.816	-0.673481	0.105632	-6.37574	1.82076e-10	6.98828e-10	Neuron	ABCA4	down
3976.05	-0.017604	0.00981114	-1.79429	0.0727672	0.104851	Neuron	ABCA5	no
918.362	-0.0870023	0.0213883	-4.06775	4.74687e-05	0.000109512	Neuron	ABCA6	down
605.702	0.12692	0.0225469	5.62918	1.81066e-08	5.89139e-08	Neuron	ABCA7	up
158.912	-0.178894	0.0550402	-3.25023	0.00115311	0.00224763	Neuron	ABCA8	down
862.504	0.0541308	0.0211807	2.55566	0.0105986	0.0179585	Neuron	ABCA9	up
250.993	0.222972	0.0785219	2.83962	0.00451672	0.00811368	Neuron	ABCB1	up
473.204	0.117612	0.0265331	4.43265	9.30828e-06	2.32702e-05	Neuron	ABCB10	up
28.8841	0.256532	0.116054	2.21046	0.0270736	0.0426163	Neuron	ABCB4	up
26.3649	-0.14963	0.108456	-1.37964	0.167699	0.221507	Neuron	ABCB5	no
12.6947	-0.38419	0.162272	-2.36757	0.0179054	0.0291197	Neuron	ABCB6	down
692.249	0.157922	0.0215275	7.33582	2.20363e-13	1.04991e-12	Neuron	ABCB7	up
407.874	-0.122298	0.0272535	-4.48745	7.20813e-06	1.82497e-05	Neuron	ABCB8	down
1045.66	0.247512	0.0175942	14.0679	5.98556e-45	1.07151e-43	Neuron	ABCB9	up
532.07	-0.0266483	0.0237206	-1.12343	0.261256	0.327285	Neuron	ABCC10	no
18.7204	0.218596	0.127998	1.70781	0.0876716	0.124099	Neuron	ABCC11	no
36.1972	-0.643361	0.090622	-7.09939	1.25306e-12	5.66648e-12	Neuron	ABCC12	down
33.6763	-0.0247911	0.0950727	-0.260759	0.794278	0.834374	Neuron	ABCC2	no
67.7217	0.0792134	0.0706055	1.12191	0.261899	0.328038	Neuron	ABCC3	no
344.945	-0.169097	0.031231	-5.41438	6.15008e-08	1.91353e-07	Neuron	ABCC4	down
2645.69	0.00285059	0.0115833	0.246094	0.805609	0.843747	Neuron	ABCC5	no
1419.83	-0.0900503	0.0157435	-5.71986	1.06615e-08	3.53952e-08	Neuron	ABCC8	down
183.837	-0.0494397	0.0516119	-0.957913	0.338107	0.409457	Neuron	ABCC9	no
31.0655	-0.131674	0.097275	-1.35362	0.175857	0.231116	Neuron	ABCD1	no
611.601	-0.018973	0.0242294	-0.783056	0.433594	0.505517	Neuron	ABCD2	no
870.934	-0.0498184	0.0196935	-2.52969	0.0114164	0.0192266	Neuron	ABCD3	down
772.821	0.0394001	0.0197633	1.9936	0.0461956	0.0694231	Neuron	ABCD4	no
538.293	-0.0171626	0.0246891	-0.69515	0.486961	0.557185	Neuron	ABCE1	no
16.9644	-0.174468	0.144836	-1.20459	0.228361	0.291017	Neuron	ABCF2	no
219.761	-0.102824	0.0387714	-2.65206	0.0080002	0.0138231	Neuron	ABCF3	down
315.813	0.253945	0.0329046	7.71761	1.1853e-14	6.1691e-14	Neuron	ABCG1	up
37.8303	-0.127316	0.0916577	-1.38903	0.164823	0.218132	Neuron	ABCG2	no
199.009	0.0303482	0.0388033	0.782103	0.434154	0.50607	Neuron	ABCG4	no
41.771	-0.0199324	0.0854213	-0.233343	0.815495	0.851817	Neuron	ABCG5	no
88.9665	0.168128	0.0602204	2.79187	0.00524042	0.00930983	Neuron	ABCG8	up
22.3099	0.0172216	0.113753	0.151395	0.879664	0.905033	Neuron	ABHD1	no
506.637	0.0685047	0.0258601	2.64905	0.00807186	0.0139277	Neuron	ABHD10	up
132.299	-0.219088	0.0472966	-4.63221	3.61789e-06	9.44696e-06	Neuron	ABHD11	down
1514.26	-0.0419584	0.0155199	-2.70353	0.00686072	0.0119697	Neuron	ABHD12	down
166.795	-0.172798	0.0497025	-3.47664	0.00050774	0.00104059	Neuron	ABHD12B	down
599.308	0.0755685	0.0230315	3.2811	0.00103403	0.00202965	Neuron	ABHD13	up
32.8355	-0.207231	0.0941628	-2.20077	0.0277523	0.0435925	Neuron	ABHD14A	down
40.1472	0.215572	0.0987704	2.18255	0.0290687	0.0454934	Neuron	ABHD14A-ACY1	up
27.0366	-0.177512	0.105855	-1.67694	0.0935542	0.131581	Neuron	ABHD14B	no
1006.44	-0.0374313	0.0208507	-1.7952	0.0726217	0.104693	Neuron	ABHD17A	no
613.866	0.0581083	0.0258842	2.24493	0.0247726	0.0392459	Neuron	ABHD17B	up
1747.71	0.108826	0.0168445	6.46061	1.04281e-10	4.07731e-10	Neuron	ABHD18	up
2861.81	0.112759	0.0127544	8.84081	9.50246e-19	6.23905e-18	Neuron	ABHD2	up
449.633	0.341215	0.035255	9.67848	3.72198e-22	2.89627e-21	Neuron	ABHD3	up
52.0798	0.0990766	0.0812705	1.2191	0.222807	0.284748	Neuron	ABHD4	no
566.396	0.0705066	0.0229702	3.06948	0.00214431	0.00403128	Neuron	ABHD5	up
924.363	-0.0189498	0.0188167	-1.00707	0.313901	0.383869	Neuron	ABHD6	no
929.573	0.2697	0.0197137	13.6808	1.32146e-42	2.21113e-41	Neuron	ABHD8	up
2669.05	-0.0675957	0.0122676	-5.5101	3.58631e-08	1.13844e-07	Neuron	ABI1	down
4765.12	0.0326306	0.00910116	3.58533	0.000336653	0.000704684	Neuron	ABI2	up
446.339	0.276023	0.0689297	4.00441	6.21715e-05	0.000141567	Neuron	ABI3BP	up
1651.5	0.116138	0.0139838	8.3052	9.96501e-17	5.8554e-16	Neuron	ABL1	up
2343.59	0.0269328	0.0122005	2.20752	0.0272777	0.0429058	Neuron	ABL2	up
5280.22	0.170837	0.0107695	15.8631	1.14158e-56	2.78124e-55	Neuron	ABLIM1	up
2665.03	0.161284	0.0135553	11.8982	1.20892e-32	1.47265e-31	Neuron	ABLIM2	up
886.783	0.304371	0.0209386	14.5364	7.12939e-48	1.37548e-46	Neuron	ABLIM3	up
8.23165	-0.454595	0.194337	-2.33921	0.0193245	0.0312357	Neuron	ABRA	down
119.299	-0.335287	0.0526594	-6.36708	1.92658e-10	7.38016e-10	Neuron	ABRACL	down
105.405	0.0850799	0.0598863	1.42069	0.155407	0.207004	Neuron	ABT1	no
639.908	-0.103901	0.0248965	-4.17332	3.00191e-05	7.09307e-05	Neuron	ABTB1	down
161.428	0.0946134	0.0653661	1.44744	0.147774	0.197943	Neuron	ABTB2	no
55.4858	-1.13436	0.0790069	-14.3577	9.53794e-47	1.78524e-45	Neuron	AC000095.12	down
248.814	-0.950581	0.0373611	-25.4431	8.42267e-143	9.29106e-141	Neuron	AC000095.13	down
60.3462	-0.98335	0.0728544	-13.4975	1.61823e-41	2.60701e-40	Neuron	AC000095.6	down
22.1393	-0.894212	0.128892	-6.93768	3.98593e-12	1.73943e-11	Neuron	AC002064.3	down
27.8853	-0.755267	0.108843	-6.93907	3.947e-12	1.72339e-11	Neuron	AC002117.1	down
11.294	-1.48533	0.186286	-7.97335	1.54435e-15	8.4669e-15	Neuron	AC002127.4	down
17.2005	-0.663859	0.136135	-4.87646	1.08006e-06	2.97302e-06	Neuron	AC002310.13	down
7.75821	-1.1031	0.211968	-5.2041	1.94942e-07	5.7837e-07	Neuron	AC002310.7	down
7.95379	-0.810529	0.210367	-3.85294	0.00011671	0.00025732	Neuron	AC002383.2	down
7.56499	-1.04572	0.222574	-4.69829	2.62347e-06	6.95012e-06	Neuron	AC002429.5	down
41.5317	-0.476588	0.084414	-5.64584	1.6438e-08	5.36973e-08	Neuron	AC002454.1	down
13.3405	-0.62764	0.158114	-3.96954	7.20106e-05	0.000162712	Neuron	AC002463.3	down
32.538	-1.1121	0.0992771	-11.202	3.98476e-29	4.2179e-28	Neuron	AC002992.2	down
23.2609	0.138883	0.11968	1.16045	0.245864	0.310105	Neuron	AC003005.2	no
7.46421	-0.950239	0.209253	-4.54109	5.59633e-06	1.43272e-05	Neuron	AC003006.7	down
14.4672	-1.2793	0.168998	-7.56991	3.73492e-14	1.87837e-13	Neuron	AC003029.1	down
21.3656	-0.856954	0.120817	-7.09301	1.31227e-12	5.92975e-12	Neuron	AC003051.1	down
9.85676	-1.52547	0.195264	-7.81232	5.61435e-15	2.97208e-14	Neuron	AC003077.1	down
9.51416	-0.973727	0.195711	-4.97533	6.51372e-07	1.83303e-06	Neuron	AC003090.1	down
12.0012	-0.947603	0.162874	-5.81802	5.95478e-09	2.02345e-08	Neuron	AC003102.3	down
10.0257	-0.858122	0.181119	-4.73788	2.15968e-06	5.76182e-06	Neuron	AC003682.16	down
18.8994	-0.476816	0.125432	-3.8014	0.00014388	0.000314517	Neuron	AC003973.3	down
10.099	-0.385781	0.19827	-1.94574	0.0516858	0.0768593	Neuron	AC003988.1	no
44.6503	-0.952234	0.0857633	-11.1031	1.21226e-28	1.25476e-27	Neuron	AC003991.3	down
41.1274	-0.966866	0.089329	-10.8236	2.65975e-27	2.61228e-26	Neuron	AC004041.2	down
209.827	-0.636041	0.0404653	-15.7182	1.13484e-55	2.7094e-54	Neuron	AC004053.1	down
13.6107	-1.22467	0.166005	-7.3773	1.61529e-13	7.76582e-13	Neuron	AC004076.5	down
49.0082	-0.926607	0.0911195	-10.1691	2.72312e-24	2.32893e-23	Neuron	AC004076.7	down
132.653	-0.849514	0.0500804	-16.963	1.54258e-64	4.49879e-63	Neuron	AC004076.9	down
30.6285	-0.982219	0.110548	-8.885	6.3919e-19	4.23761e-18	Neuron	AC004112.4	down
31.105	-0.806215	0.108693	-7.41733	1.19502e-13	5.79557e-13	Neuron	AC004158.2	down
8.79151	-0.869058	0.205244	-4.23426	2.29308e-05	5.48871e-05	Neuron	AC004158.3	down
20.7505	-0.42715	0.121869	-3.50498	0.000456635	0.000939979	Neuron	AC004166.6	down
14.9958	-1.34436	0.150181	-8.95163	3.50274e-19	2.35297e-18	Neuron	AC004166.7	down
59.8593	0.237861	0.0706965	3.36454	0.00076671	0.00153297	Neuron	AC004448.2	up
99.1702	-0.496423	0.0548577	-9.04928	1.4391e-19	9.83633e-19	Neuron	AC004448.5	down
16.9579	-0.807014	0.139736	-5.77528	7.68265e-09	2.58406e-08	Neuron	AC004485.3	down
611.634	-1.1492	0.0362209	-31.7275	6.49826e-221	1.84326e-218	Neuron	AC004538.3	down
58.708	-1.016	0.0770395	-13.188	1.02879e-39	1.57944e-38	Neuron	AC004540.5	down
30.1983	-1.06369	0.109615	-9.70387	2.90268e-22	2.27133e-21	Neuron	AC004696.2	down
81.3621	-1.0502	0.0668167	-15.7176	1.1467e-55	2.73498e-54	Neuron	AC004945.2	down
13.7526	1.56479	0.168351	9.29484	1.47428e-20	1.06448e-19	Neuron	AC004947.2	up
7.77838	-0.385838	0.202464	-1.90571	0.0566877	0.0835518	Neuron	AC004951.6	no
8.91936	-0.770902	0.187315	-4.11554	3.86272e-05	9.01881e-05	Neuron	AC004985.13	down
13.9786	-1.47815	0.164001	-9.01308	2.0035e-19	1.35927e-18	Neuron	AC004987.7	down
101.399	-0.033845	0.0563681	-0.600428	0.548221	0.616183	Neuron	AC005009.2	no
51.262	-1.03498	0.0831014	-12.4544	1.32345e-35	1.78459e-34	Neuron	AC005017.1	down
150.62	-1.12303	0.0463889	-24.2089	1.79188e-129	1.66778e-127	Neuron	AC005027.4	down
25.8443	-0.943773	0.116487	-8.10197	5.40753e-16	3.03737e-15	Neuron	AC005037.3	down
12.4247	-1.14463	0.167319	-6.84098	7.86548e-12	3.35802e-11	Neuron	AC005042.4	down
17.9641	-0.846965	0.133695	-6.33505	2.37268e-10	9.01655e-10	Neuron	AC005062.2	down
851.764	-0.53342	0.0221427	-24.0901	3.17317e-128	2.89682e-126	Neuron	AC005154.6	down
12.3369	-1.29776	0.166778	-7.78137	7.17429e-15	3.77522e-14	Neuron	AC005224.2	down
43.3611	-1.05054	0.0915713	-11.4724	1.8165e-30	2.04256e-29	Neuron	AC005301.5	down
15.1587	-0.148596	0.142118	-1.04558	0.295755	0.364674	Neuron	AC005304.1	no
7.25642	-0.965122	0.213645	-4.51742	6.25985e-06	1.59454e-05	Neuron	AC005324.8	down
14.9303	-0.758287	0.145057	-5.22753	1.71789e-07	5.12743e-07	Neuron	AC005332.1	down
56.8995	0.10425	0.0746381	1.39673	0.162494	0.215336	Neuron	AC005355.1	no
154.047	0.208346	0.0443061	4.70242	2.57092e-06	6.81849e-06	Neuron	AC005498.3	up
7.72632	-0.819139	0.204667	-4.0023	6.27307e-05	0.000142704	Neuron	AC005532.5	down
51.3848	-1.00593	0.0806885	-12.4669	1.13207e-35	1.53347e-34	Neuron	AC005537.2	down
37.2481	-0.787833	0.0959236	-8.21313	2.15498e-16	1.23847e-15	Neuron	AC005562.1	down
101.195	-1.37407	0.0648694	-21.1821	1.39791e-99	7.74604e-98	Neuron	AC005592.2	down
17.8927	-0.41417	0.131033	-3.1608	0.00157338	0.00301212	Neuron	AC005597.1	down
105.66	-0.855025	0.0578707	-14.7747	2.1321e-49	4.32353e-48	Neuron	AC005754.7	down
14.9307	-0.906207	0.165493	-5.47579	4.35575e-08	1.37299e-07	Neuron	AC005785.5	down
31.6983	-0.537262	0.0978852	-5.48869	4.04922e-08	1.27993e-07	Neuron	AC006004.1	down
7.16138	-1.07215	0.212299	-5.0502	4.41342e-07	1.26575e-06	Neuron	AC006014.6	down
302.126	0.572987	0.0331383	17.2908	5.51929e-67	1.70347e-65	Neuron	AC006030.1	up
26.2745	-0.5263	0.108446	-4.85309	1.21551e-06	3.32666e-06	Neuron	AC006042.8	down
349.695	-0.0894384	0.0327597	-2.73014	0.00633079	0.0111078	Neuron	AC006115.3	down
7.82451	-0.94799	0.201254	-4.71041	2.47215e-06	6.56676e-06	Neuron	AC006116.25	down
7.3879	-0.904968	0.217492	-4.16093	3.16959e-05	7.46853e-05	Neuron	AC006277.2	down
112.708	1.42147	0.0680539	20.8875	6.96296e-97	3.71987e-95	Neuron	AC006460.2	up
10.4418	-0.877121	0.181357	-4.83643	1.32193e-06	3.60509e-06	Neuron	AC006481.1	down
34.4218	-0.750288	0.0989897	-7.57945	3.47014e-14	1.75065e-13	Neuron	AC006547.13	down
16.4376	-0.844994	0.150042	-5.6317	1.78441e-08	5.80994e-08	Neuron	AC006946.15	down
53.6925	1.22774	0.096882	12.6725	8.3962e-37	1.1768e-35	Neuron	AC006994.2	up
53.216	-0.324953	0.079181	-4.10393	4.06188e-05	9.4588e-05	Neuron	AC007014.1	down
8.32594	-0.947539	0.197751	-4.79158	1.65476e-06	4.46878e-06	Neuron	AC007038.7	down
30.4425	-0.970156	0.10231	-9.48247	2.48327e-21	1.85774e-20	Neuron	AC007040.11	down
15.9599	-0.737282	0.138571	-5.32059	1.03432e-07	3.15512e-07	Neuron	AC007050.9	down
350.14	-0.367727	0.0804429	-4.57128	4.84746e-06	1.25014e-05	Neuron	AC007091.1	down
919.268	-0.506512	0.0220868	-22.9328	2.18871e-116	1.63481e-114	Neuron	AC007092.1	down
64.8479	0.117696	0.0678616	1.73436	0.0828549	0.118045	Neuron	AC007128.1	no
26.4866	-1.17993	0.115611	-10.2061	1.86286e-24	1.60297e-23	Neuron	AC007193.6	down
16.5261	-1.09114	0.138233	-7.89343	2.93996e-15	1.58521e-14	Neuron	AC007228.11	down
14.2159	1.27501	0.16401	7.774	7.60459e-15	3.99723e-14	Neuron	AC007238.1	up
647.804	-1.03457	0.0284547	-36.3587	1.91632e-289	1.06186e-286	Neuron	AC007246.3	down
71.3274	-1.09408	0.0716976	-15.2596	1.42035e-52	3.14231e-51	Neuron	AC007254.3	down
13.9939	-1.20676	0.160427	-7.52216	5.388e-14	2.6796e-13	Neuron	AC007255.8	down
11.1065	-0.697672	0.172467	-4.04524	5.22685e-05	0.00012012	Neuron	AC007256.5	down
31.8478	-0.848493	0.107003	-7.92963	2.19806e-15	1.19519e-14	Neuron	AC007276.5	down
38.1789	-1.02175	0.100369	-10.1799	2.43835e-24	2.08987e-23	Neuron	AC007276.6	down
8.28927	-1.31979	0.202387	-6.52112	6.97835e-11	2.76569e-10	Neuron	AC007277.3	down
11.4061	-0.6465	0.163306	-3.95882	7.53224e-05	0.000169841	Neuron	AC007285.6	down
18.536	-0.127589	0.128011	-0.996706	0.318907	0.389133	Neuron	AC007292.3	no
17.7336	-0.0470812	0.13331	-0.353172	0.72396	0.773739	Neuron	AC007317.1	no
404.853	0.0263263	0.0482964	0.545099	0.585686	0.649438	Neuron	AC007319.1	no
172.676	0.156256	0.0468354	3.33628	0.000849061	0.00168729	Neuron	AC007325.4	up
563.117	0.274301	0.032684	8.39253	4.75811e-17	2.8557e-16	Neuron	AC007364.1	up
39.9314	-0.871646	0.0906513	-9.61537	6.88602e-22	5.27736e-21	Neuron	AC007386.4	down
17.2704	-0.377234	0.132933	-2.83778	0.00454289	0.00815455	Neuron	AC007389.3	down
13.3272	-1.10312	0.174155	-6.33408	2.38755e-10	9.07163e-10	Neuron	AC007405.4	down
17.6512	-0.972598	0.170908	-5.69078	1.26457e-08	4.17443e-08	Neuron	AC007464.1	down
8.63189	-0.81031	0.19273	-4.20437	2.6181e-05	6.2257e-05	Neuron	AC007551.3	down
2956.13	0.195055	0.0207166	9.41538	4.71382e-21	3.48375e-20	Neuron	AC007563.2	up
628.503	-1.06476	0.0297532	-35.7864	1.79498e-280	8.91023e-278	Neuron	AC007563.5	down
43.1452	-0.963837	0.0864121	-11.154	6.84831e-29	7.17882e-28	Neuron	AC007566.10	down
56.3073	-1.0814	0.0772996	-13.9897	1.8021e-44	3.17829e-43	Neuron	AC007682.1	down
7.28336	-1.0684	0.217905	-4.90306	9.43539e-07	2.61233e-06	Neuron	AC007740.1	down
30.2919	0.245631	0.101632	2.41687	0.0156548	0.0257317	Neuron	AC007743.1	up
26.773	-0.867318	0.110415	-7.85506	3.99577e-15	2.13565e-14	Neuron	AC007796.1	down
20.4582	0.0532869	0.130569	0.408115	0.68319	0.737244	Neuron	AC007879.1	no
10.253	-0.916551	0.192797	-4.75398	1.99453e-06	5.33793e-06	Neuron	AC007879.5	down
100.745	-0.0165938	0.0547798	-0.302918	0.761952	0.80646	Neuron	AC007966.1	no
12.5042	-0.894188	0.176992	-5.05215	4.3686e-07	1.2535e-06	Neuron	AC007970.1	down
9.03743	-1.00218	0.200788	-4.99122	5.99995e-07	1.69606e-06	Neuron	AC008069.1	down
83.9515	-0.990964	0.0667584	-14.844	7.60384e-50	1.56187e-48	Neuron	AC008074.3	down
35.018	-0.875222	0.0976854	-8.9596	3.25859e-19	2.19391e-18	Neuron	AC008079.10	down
40.3539	-1.08749	0.0884548	-12.2943	9.72454e-35	1.27451e-33	Neuron	AC008268.3	down
15.9848	-0.730871	0.136501	-5.35433	8.58727e-08	2.63705e-07	Neuron	AC008269.2	down
13.1364	-1.16287	0.169355	-6.86647	6.58106e-12	2.8279e-11	Neuron	AC008271.1	down
10.9336	-0.746401	0.178808	-4.17432	2.98876e-05	7.0641e-05	Neuron	AC008592.4	down
503.453	0.436727	0.0317666	13.748	5.23374e-43	8.89475e-42	Neuron	AC008691.1	up
124.972	-1.03571	0.0568546	-18.2168	3.79412e-74	1.35131e-72	Neuron	AC008697.1	down
10.1118	-0.833984	0.174885	-4.76876	1.85363e-06	4.97705e-06	Neuron	AC008888.7	down
31.7083	-0.0563714	0.0986857	-0.571222	0.567849	0.633642	Neuron	AC008992.1	no
44.1983	-0.471644	0.0847817	-5.56304	2.65114e-08	8.51903e-08	Neuron	AC009120.3	down
86.6917	-1.00909	0.0654848	-15.4095	1.41319e-53	3.19469e-52	Neuron	AC009120.4	down
14.8426	-1.09832	0.152545	-7.19992	6.02458e-13	2.77709e-12	Neuron	AC009120.5	down
287.785	-0.677402	0.0349149	-19.4015	7.49432e-84	3.20587e-82	Neuron	AC009120.6	down
12.7049	0.210952	0.16277	1.29602	0.19497	0.253094	Neuron	AC009158.1	no
11.5302	-0.946492	0.163812	-5.77793	7.56269e-09	2.54622e-08	Neuron	AC009227.2	down
126.779	0.145998	0.0498248	2.93023	0.00338709	0.00619943	Neuron	AC009228.1	up
9.43998	-0.199901	0.199514	-1.00194	0.316374	0.386445	Neuron	AC009234.1	no
53.0709	-0.965152	0.0843384	-11.4438	2.52567e-30	2.8187e-29	Neuron	AC009236.1	down
14.8681	-1.10003	0.150371	-7.31545	2.5652e-13	1.21634e-12	Neuron	AC009237.8	down
115.651	0.0903804	0.0534821	1.68992	0.0910435	0.128338	Neuron	AC009264.1	no
7.49114	-0.886837	0.209788	-4.2273	2.36511e-05	5.65345e-05	Neuron	AC009299.2	down
21.7401	-0.165335	0.118676	-1.39316	0.163571	0.216619	Neuron	AC009303.2	no
38.5491	0.233476	0.0866083	2.69577	0.00702266	0.0122388	Neuron	AC009312.1	up
17.9528	0.216285	0.136323	1.58656	0.112613	0.155306	Neuron	AC009313.1	no
34.7713	-0.640865	0.0938093	-6.83158	8.3987e-12	3.57861e-11	Neuron	AC009365.3	down
18.7173	0.166671	0.126369	1.31892	0.187196	0.244321	Neuron	AC009403.2	no
10.3505	-0.904035	0.175231	-5.15909	2.48148e-07	7.29862e-07	Neuron	AC009404.2	down
63.9377	-0.516591	0.0705593	-7.32137	2.45456e-13	1.1655e-12	Neuron	AC009478.1	down
9.23871	-1.23277	0.191393	-6.44108	1.18629e-10	4.61859e-10	Neuron	AC009495.4	down
105.905	-0.675971	0.065279	-10.3551	3.96748e-25	3.5221e-24	Neuron	AC009499.1	down
10.7059	-1.02612	0.183771	-5.58371	2.35442e-08	7.59836e-08	Neuron	AC009501.4	down
9.45632	-0.641139	0.180376	-3.55445	0.000378766	0.000787785	Neuron	AC009505.2	down
8.28996	-0.108779	0.189098	-0.57525	0.565122	0.631337	Neuron	AC009506.1	no
8.65712	-0.932109	0.189164	-4.92751	8.32849e-07	2.31826e-06	Neuron	AC009784.3	down
109.954	-1.009	0.0617017	-16.3529	4.14616e-60	1.09645e-58	Neuron	AC009878.2	down
34.1838	-1.02244	0.0989702	-10.3308	5.11571e-25	4.51787e-24	Neuron	AC009948.3	down
28.3016	-1.16939	0.116277	-10.057	8.55825e-24	7.15751e-23	Neuron	AC009948.5	down
40.2086	-0.989975	0.0912455	-10.8496	2.0036e-27	1.98337e-26	Neuron	AC009961.3	down
20.0327	-1.13071	0.138498	-8.16409	3.23877e-16	1.8387e-15	Neuron	AC010127.3	down
68.0276	0.0815307	0.0648632	1.25696	0.208767	0.268547	Neuron	AC010522.1	no
19.9913	-0.279612	0.118653	-2.35656	0.0184449	0.0299153	Neuron	AC010649.1	down
7.31974	-0.109425	0.196862	-0.555848	0.578315	0.642971	Neuron	AC010745.2	no
211.687	-0.0273245	0.0399317	-0.68428	0.493798	0.563979	Neuron	AC010884.1	no
20.1225	-1.14236	0.135401	-8.43684	3.26022e-17	1.9691e-16	Neuron	AC010967.2	down
13.9599	-0.512558	0.145481	-3.5232	0.000426365	0.000881246	Neuron	AC010975.1	down
9.392	-0.91247	0.185591	-4.91655	8.80821e-07	2.44693e-06	Neuron	AC010976.2	down
61.99	-0.369723	0.0695391	-5.31676	1.05628e-07	3.22007e-07	Neuron	AC010980.2	down
15.5812	-0.0459465	0.165554	-0.277532	0.781371	0.82374	Neuron	AC010983.1	no
31.6019	0.0688403	0.103255	0.666703	0.504962	0.574724	Neuron	AC011043.1	no
358.915	-1.02094	0.0393985	-25.9132	4.72754e-148	5.71792e-146	Neuron	AC011288.2	down
10.441	-1.11417	0.176595	-6.30918	2.80513e-10	1.0584e-09	Neuron	AC011330.8	down
8.54837	0.153631	0.199277	0.770939	0.440743	0.512472	Neuron	AC011625.1	no
8.17651	-1.17008	0.211441	-5.53385	3.13284e-08	1.00102e-07	Neuron	AC011753.3	down
18.3566	-1.08451	0.132251	-8.20038	2.39623e-16	1.37083e-15	Neuron	AC011899.9	down
508.104	0.340268	0.0276507	12.3059	8.41611e-35	1.10668e-33	Neuron	AC011997.1	up
15.9553	0.0400732	0.13497	0.296905	0.766539	0.810703	Neuron	AC012065.4	no
22.1047	-0.750796	0.120792	-6.21562	5.11225e-10	1.89234e-09	Neuron	AC012074.2	down
20.4529	-0.957609	0.124949	-7.66398	1.80252e-14	9.26815e-14	Neuron	AC012307.3	down
19.5312	-1.058	0.138194	-7.65592	1.91926e-14	9.84081e-14	Neuron	AC012309.5	down
25.3763	-0.868274	0.111676	-7.77494	7.54829e-15	3.96939e-14	Neuron	AC012317.1	down
19.6629	-0.37043	0.127308	-2.90971	0.00361768	0.00659766	Neuron	AC012322.1	down
24.6147	-0.981548	0.116497	-8.42552	3.59159e-17	2.16595e-16	Neuron	AC012358.8	down
8.52675	-1.10997	0.201547	-5.50723	3.64532e-08	1.15609e-07	Neuron	AC012363.4	down
9.09074	-0.434274	0.183698	-2.36406	0.0180757	0.0293686	Neuron	AC012370.2	down
17.4956	-0.84187	0.1487	-5.66151	1.50042e-08	4.92161e-08	Neuron	AC012442.5	down
12.317	-1.03494	0.167731	-6.17022	6.81947e-10	2.4952e-09	Neuron	AC012501.2	down
9.72745	-0.239998	0.181526	-1.32212	0.18613	0.243102	Neuron	AC012506.4	no
307.464	0.283432	0.0672752	4.21303	2.51971e-05	6.0049e-05	Neuron	AC012593.1	up
93.9993	-0.896698	0.0590183	-15.1936	3.90064e-52	8.51885e-51	Neuron	AC013267.2	down
27.9496	-1.24194	0.117729	-10.5492	5.12387e-26	4.7357e-25	Neuron	AC013394.2	down
29.7109	-1.31147	0.109531	-11.9735	4.89176e-33	6.04857e-32	Neuron	AC013402.2	down
33.4567	0.411392	0.104714	3.92872	8.53974e-05	0.000191255	Neuron	AC013460.1	up
29.1448	-0.705188	0.121699	-5.79451	6.85217e-09	2.31584e-08	Neuron	AC013463.2	down
50.0529	-0.210592	0.0861654	-2.44404	0.0145238	0.0240318	Neuron	AC013472.3	down
26.9527	-0.719964	0.114946	-6.26351	3.76395e-10	1.40614e-09	Neuron	AC013472.4	down
54.5393	0.293425	0.0735637	3.98872	6.64308e-05	0.000150647	Neuron	AC015726.1	up
156.435	-0.00720028	0.0428929	-0.167866	0.866688	0.894496	Neuron	AC015923.1	no
7.06189	-0.888985	0.212501	-4.18343	2.87142e-05	6.80147e-05	Neuron	AC016561.1	down
17.6169	-0.0297846	0.13654	-0.218138	0.827322	0.862092	Neuron	AC016582.2	no
17.5582	-0.984484	0.138681	-7.09893	1.2573e-12	5.68347e-12	Neuron	AC016629.8	down
72.655	-0.206253	0.0675022	-3.05549	0.00224692	0.0042152	Neuron	AC016716.2	down
41.3163	-0.572794	0.0857245	-6.6818	2.36022e-11	9.72287e-11	Neuron	AC016722.2	down
325.135	-0.99773	0.0322686	-30.9195	6.5307e-210	1.63797e-207	Neuron	AC016723.4	down
49.8002	-0.761348	0.0813232	-9.362	7.82448e-21	5.73466e-20	Neuron	AC016725.4	down
48.3982	-0.820932	0.0862528	-9.51774	1.76984e-21	1.33239e-20	Neuron	AC016747.2	down
28.9346	-1.1668	0.117515	-9.92901	3.11337e-23	2.54485e-22	Neuron	AC016768.1	down
1073.96	1.58462	0.0407431	38.893	0	0	Neuron	AC016831.6	up
13240.1	-0.161362	0.0111238	-14.5061	1.10885e-47	2.13069e-46	Neuron	AC016831.7	down
17.573	-0.908514	0.144062	-6.3064	2.85602e-10	1.07675e-09	Neuron	AC016907.3	down
34.3052	-0.0799648	0.0953882	-0.838309	0.401857	0.474412	Neuron	AC016910.1	no
40.1221	-0.72563	0.0911816	-7.95808	1.74725e-15	9.55295e-15	Neuron	AC016995.3	down
8.38674	-1.05207	0.193905	-5.42569	5.77324e-08	1.80028e-07	Neuron	AC017006.2	down
11.9844	-0.635464	0.158659	-4.00523	6.19569e-05	0.000141092	Neuron	AC017048.3	down
7.63251	-0.617854	0.20771	-2.97459	0.00293376	0.00541882	Neuron	AC017074.2	down
7.48502	-0.737536	0.196436	-3.75459	0.000173624	0.000375879	Neuron	AC017076.4	down
10.9841	-0.993519	0.17106	-5.808	6.32245e-09	2.14319e-08	Neuron	AC017076.5	down
29.557	-0.725182	0.103478	-7.00809	2.41602e-12	1.06921e-11	Neuron	AC017099.3	down
34.972	-0.960024	0.104877	-9.15377	5.49816e-20	3.84629e-19	Neuron	AC018359.1	down
7.57544	-0.741972	0.20274	-3.65971	0.000252498	0.000536113	Neuron	AC018464.3	down
166.523	-1.03684	0.0469783	-22.0707	6.0496e-108	3.7833e-106	Neuron	AC018633.4	down
13.8317	-1.17612	0.157099	-7.48647	7.0752e-14	3.48956e-13	Neuron	AC018648.5	down
13.2283	-1.12569	0.163191	-6.89802	5.27308e-12	2.28315e-11	Neuron	AC018682.8	down
51.2273	-0.836703	0.0772442	-10.8319	2.43017e-27	2.39667e-26	Neuron	AC018712.3	down
115.207	-0.993292	0.0571785	-17.3718	1.34971e-67	4.22042e-66	Neuron	AC018730.1	down
43.3071	-1.07015	0.0870474	-12.2939	9.77056e-35	1.27984e-33	Neuron	AC018816.3	down
15.9169	-1.03785	0.143727	-7.22094	5.16313e-13	2.39109e-12	Neuron	AC018816.4	down
819.191	-0.740742	0.0240556	-30.7929	3.25673e-208	7.99981e-206	Neuron	AC019118.2	down
26.3427	-0.92048	0.110643	-8.31939	8.84174e-17	5.2095e-16	Neuron	AC019118.3	down
73.8448	-0.206518	0.0701545	-2.94376	0.00324247	0.00595349	Neuron	AC019186.1	down
256.469	-0.249955	0.0431579	-5.79164	6.97016e-09	2.35325e-08	Neuron	AC019330.1	down
7.45288	-1.00685	0.205971	-4.88832	1.01699e-06	2.80687e-06	Neuron	AC021016.8	down
15.7719	-0.972427	0.139349	-6.97833	2.987e-12	1.31312e-11	Neuron	AC022154.7	down
26.1561	0.0757506	0.109206	0.69365	0.487902	0.558154	Neuron	AC022182.1	no
9.67428	-1.20272	0.199034	-6.04278	1.51477e-09	5.39257e-09	Neuron	AC023115.2	down
183.171	-0.143616	0.0419549	-3.42312	0.000619078	0.00125347	Neuron	AC023590.1	down
7.81871	0.344243	0.190718	1.80498	0.071077	0.102708	Neuron	AC024084.1	no
197.584	-0.774682	0.0411379	-18.8313	4.18111e-79	1.65762e-77	Neuron	AC024560.3	down
57.7263	1.29068	0.088678	14.5547	5.45272e-48	1.05628e-46	Neuron	AC025171.1	up
111.214	0.0428111	0.0632206	0.67717	0.498298	0.568328	Neuron	AC026167.1	no
102.277	-0.907734	0.0678337	-13.3818	7.72914e-41	1.22693e-39	Neuron	AC026188.1	down
9.72947	-0.711055	0.178047	-3.99363	6.50704e-05	0.000147717	Neuron	AC027317.2	down
28.5135	-0.910477	0.104023	-8.75264	2.08426e-18	1.34658e-17	Neuron	AC027601.2	down
12.1801	-1.11337	0.178207	-6.24763	4.16721e-10	1.55314e-09	Neuron	AC027612.6	down
19.4174	-0.766375	0.1327	-5.77523	7.68485e-09	2.58443e-08	Neuron	AC027763.2	down
13.0455	-0.710622	0.15216	-4.67022	3.00873e-06	7.92494e-06	Neuron	AC034193.5	down
149.301	-0.98026	0.0515051	-19.0323	9.2149e-81	3.74043e-79	Neuron	AC034220.3	down
31.0312	-0.180406	0.103666	-1.74027	0.0818114	0.11667	Neuron	AC034228.3	no
67.3799	-0.926173	0.0677258	-13.6753	1.42548e-42	2.38184e-41	Neuron	AC040160.13	down
23.1335	-0.778546	0.120763	-6.44688	1.1418e-10	4.4541e-10	Neuron	AC040963.1	down
30.4721	1.46829	0.110656	13.269	3.50291e-40	5.45872e-39	Neuron	AC044860.1	up
11.4242	-1.22973	0.190913	-6.4413	1.18454e-10	4.61329e-10	Neuron	AC046143.5	down
31.0295	-0.829499	0.100976	-8.21483	2.12459e-16	1.22218e-15	Neuron	AC046143.7	down
343.894	-0.358268	0.032219	-11.1198	1.00498e-28	1.04612e-27	Neuron	AC058791.1	down
15.3161	-0.207621	0.136028	-1.52631	0.126933	0.172934	Neuron	AC062017.1	no
75.6162	0.152061	0.07844	1.93856	0.0525551	0.0780567	Neuron	AC062021.1	no
188.394	-0.53223	0.0416022	-12.7933	1.78684e-37	2.55399e-36	Neuron	AC062028.1	down
10.0768	-0.30681	0.176385	-1.73943	0.0819588	0.116866	Neuron	AC063976.1	no
18.0336	-0.154784	0.126212	-1.22639	0.220054	0.281621	Neuron	AC064836.3	no
156.901	-0.75711	0.0518145	-14.6119	2.35738e-48	4.61919e-47	Neuron	AC064846.1	down
2958.17	-0.143579	0.0208048	-6.90124	5.155e-12	2.23283e-11	Neuron	AC067956.1	down
27.6369	-1.13432	0.139692	-8.12012	4.6572e-16	2.62458e-15	Neuron	AC067959.1	down
7.38862	-1.51145	0.220882	-6.84281	7.76557e-12	3.31714e-11	Neuron	AC068057.2	down
21.6122	-0.608343	0.116248	-5.23317	1.66628e-07	4.98213e-07	Neuron	AC068196.1	down
61.6364	-0.16592	0.0706147	-2.34965	0.0187911	0.0304334	Neuron	AC068286.1	down
16.4577	-0.72907	0.140124	-5.20304	1.96057e-07	5.81531e-07	Neuron	AC068313.1	down
19.9538	-0.972184	0.126101	-7.70954	1.26274e-14	6.56212e-14	Neuron	AC068490.2	down
147.592	-0.833357	0.0514838	-16.1868	6.25297e-59	1.6107e-57	Neuron	AC068491.1	down
52.0806	-0.649733	0.0897887	-7.23625	4.61272e-13	2.14161e-12	Neuron	AC068533.7	down
28.3738	-0.896592	0.121172	-7.39931	1.3689e-13	6.61196e-13	Neuron	AC068718.1	down
10.189	-0.535804	0.177092	-3.02557	0.00248163	0.00463182	Neuron	AC068831.18	down
8.48726	-1.06222	0.202513	-5.2452	1.56112e-07	4.68062e-07	Neuron	AC069146.2	down
41.2086	0.0922332	0.0835446	1.104	0.269593	0.336314	Neuron	AC069277.1	no
11.2699	-1.01975	0.187536	-5.4376	5.40039e-08	1.68798e-07	Neuron	AC069277.2	down
32.0186	-0.0778241	0.102534	-0.759005	0.447849	0.519569	Neuron	AC072062.1	no
9.42674	-0.921331	0.187073	-4.92498	8.43689e-07	2.34706e-06	Neuron	AC073043.1	down
11.1182	-0.544828	0.169576	-3.21288	0.0013141	0.00254272	Neuron	AC073052.1	down
10.4795	-0.173695	0.177499	-0.978569	0.327793	0.398588	Neuron	AC073071.1	no
12.9876	-0.948838	0.155518	-6.10113	1.05323e-09	3.79371e-09	Neuron	AC073128.10	down
39.8395	-0.613441	0.100534	-6.10186	1.04842e-09	3.77696e-09	Neuron	AC073218.1	down
10.9309	-0.448719	0.192851	-2.32677	0.0199776	0.0322061	Neuron	AC073218.2	down
15.2378	0.210297	0.142923	1.4714	0.141183	0.190216	Neuron	AC073254.1	no
23.1669	-0.820364	0.120057	-6.83314	8.30761e-12	3.54233e-11	Neuron	AC073283.4	down
21.0838	0.107726	0.126765	0.849816	0.395428	0.467997	Neuron	AC073316.1	no
11.5241	0.630371	0.312806	2.01522	0.043882	0.0662722	Neuron	AC073325.1	no
9.11548	-0.822441	0.185703	-4.42881	9.47553e-06	2.36561e-05	Neuron	AC073333.8	down
9.60879	-1.12663	0.186645	-6.03624	1.5775e-09	5.60498e-09	Neuron	AC073342.12	down
49.4182	-1.04838	0.0846732	-12.3815	3.29297e-35	4.38577e-34	Neuron	AC073343.13	down
7.96384	-0.609179	0.207287	-2.93882	0.00329464	0.00604182	Neuron	AC073346.2	down
25.4358	-0.789832	0.114674	-6.8876	5.67411e-12	2.44878e-11	Neuron	AC073464.10	down
108.726	-1.16409	0.0578896	-20.1088	6.1846e-90	2.91226e-88	Neuron	AC073479.1	down
8.44128	-1.1216	0.195275	-5.74368	9.26406e-09	3.09066e-08	Neuron	AC073842.19	down
131.109	1.21672	0.0521302	23.3401	1.73733e-120	1.40323e-118	Neuron	AC073869.1	up
7.21058	-0.765205	0.207822	-3.68201	0.0002314	0.000493738	Neuron	AC074011.2	down
67.9278	-1.05975	0.0738785	-14.3445	1.15378e-46	2.15278e-45	Neuron	AC074093.1	down
9.60616	-1.1596	0.186796	-6.20783	5.37202e-10	1.98448e-09	Neuron	AC074117.10	down
15.2512	-1.19679	0.15154	-7.89755	2.84444e-15	1.5351e-14	Neuron	AC074141.3	down
228.182	0.318909	0.0517674	6.16041	7.25576e-10	2.6463e-09	Neuron	AC074286.1	up
12.5584	-1.10997	0.160923	-6.89752	5.29197e-12	2.29091e-11	Neuron	AC074289.1	down
1264.31	-0.960101	0.0266074	-36.084	4.03917e-285	2.1387e-282	Neuron	AC074363.1	down
89.6868	-1.03119	0.0683163	-15.0943	1.76435e-51	3.77371e-50	Neuron	AC074391.1	down
13.1811	-1.35394	0.163182	-8.29716	1.06629e-16	6.24853e-16	Neuron	AC078937.4	down
7.31119	-0.977319	0.213596	-4.57556	4.74949e-06	1.2258e-05	Neuron	AC079111.1	down
54.2223	0.0385275	0.0812572	0.474142	0.635399	0.694702	Neuron	AC079117.1	no
20.4114	-0.682331	0.130571	-5.22576	1.73443e-07	5.1755e-07	Neuron	AC079135.1	down
69.9049	-0.331641	0.0679713	-4.87914	1.06551e-06	2.93365e-06	Neuron	AC079154.1	down
13.5724	-1.0899	0.179849	-6.06006	1.36071e-09	4.86154e-09	Neuron	AC079305.11	down
13.2354	-0.954731	0.158376	-6.02827	1.65721e-09	5.87857e-09	Neuron	AC079305.8	down
7.7968	-0.461618	0.223642	-2.06409	0.0390089	0.0595238	Neuron	AC079354.3	no
16.4766	0.0612119	0.133937	0.457019	0.647657	0.705902	Neuron	AC079584.2	no
134.25	-0.529957	0.0477797	-11.0917	1.37683e-28	1.42201e-27	Neuron	AC079610.1	down
7.25265	-0.651629	0.202797	-3.21322	0.00131257	0.00254018	Neuron	AC079613.1	down
7.96487	-1.39932	0.21211	-6.59715	4.19134e-11	1.6941e-10	Neuron	AC079776.7	down
7.74046	-0.934436	0.205462	-4.54798	5.41643e-06	1.38921e-05	Neuron	AC079779.4	down
11.4056	-0.744339	0.165447	-4.49897	6.82843e-06	1.73381e-05	Neuron	AC079807.4	down
16.4624	-0.0807785	0.135124	-0.597809	0.549968	0.617791	Neuron	AC079834.2	no
84.5658	0.0894197	0.0650065	1.37555	0.168961	0.222926	Neuron	AC083843.3	no
13.4573	-0.1441	0.153706	-0.937499	0.348502	0.420358	Neuron	AC083949.1	no
16.0262	-1.05851	0.142295	-7.43883	1.01584e-13	4.94978e-13	Neuron	AC087294.2	down
8.73831	-1.09805	0.193404	-5.67749	1.36685e-08	4.49832e-08	Neuron	AC087393.1	down
13.9692	0.184939	0.144013	1.28418	0.199078	0.257697	Neuron	AC087501.1	no
13.5882	-1.14559	0.166727	-6.87106	6.37279e-12	2.74236e-11	Neuron	AC087590.3	down
243.598	-1.06539	0.0438478	-24.2975	2.08339e-130	1.96988e-128	Neuron	AC087859.1	down
19.1199	-1.14721	0.144119	-7.96012	1.71877e-15	9.40153e-15	Neuron	AC087886.1	down
60.1236	-1.2472	0.0839459	-14.8572	6.25045e-50	1.28832e-48	Neuron	AC090044.1	down
55.5969	-0.85532	0.0776465	-11.0156	3.21509e-28	3.26539e-27	Neuron	AC090421.1	down
14.5419	1.87621	0.178063	10.5368	5.84702e-26	5.37904e-25	Neuron	AC090616.2	up
48.583	-0.853096	0.0815522	-10.4607	1.30835e-25	1.18307e-24	Neuron	AC090937.2	down
19.5082	-0.81399	0.144618	-5.62857	1.81711e-08	5.91157e-08	Neuron	AC091062.2	down
20.2221	-0.31248	0.129016	-2.42201	0.0154347	0.0254068	Neuron	AC091878.1	down
114.945	-1.51034	0.0678145	-22.2717	6.95308e-110	4.5142e-108	Neuron	AC091969.1	down
14.5548	-0.597047	0.159797	-3.73628	0.000186759	0.000402415	Neuron	AC092066.1	down
9.6969	-1.13025	0.187598	-6.02484	1.69276e-09	5.99753e-09	Neuron	AC092155.4	down
9.19329	-0.902107	0.187755	-4.8047	1.54985e-06	4.20117e-06	Neuron	AC092159.2	down
8.1297	-0.440492	0.204739	-2.15148	0.0314382	0.0488476	Neuron	AC092162.1	down
31.8464	-0.629331	0.0995322	-6.32289	2.5671e-10	9.71975e-10	Neuron	AC092171.2	down
91.9359	-0.287983	0.0591227	-4.87093	1.11072e-06	3.05356e-06	Neuron	AC092171.4	down
10.5571	-0.842418	0.175358	-4.80398	1.55542e-06	4.21483e-06	Neuron	AC092295.4	down
60.9625	-0.956466	0.0730785	-13.0882	3.846e-39	5.79625e-38	Neuron	AC092296.1	down
208.586	0.0632056	0.0500596	1.26261	0.20673	0.266329	Neuron	AC092535.3	no
136.158	-1.17047	0.0536133	-21.8318	1.15865e-105	7.0247e-104	Neuron	AC092594.1	down
15.2396	-1.13088	0.147012	-7.69242	1.44376e-14	7.47349e-14	Neuron	AC092619.1	down
15.6739	0.625936	0.141714	4.41689	1.00131e-05	2.49224e-05	Neuron	AC092620.2	up
7.64689	-0.547077	0.223144	-2.45168	0.0142192	0.0235573	Neuron	AC092635.1	down
24.0923	0.41417	0.116514	3.55469	0.000378428	0.000787219	Neuron	AC092652.1	up
176.669	-0.985145	0.0582222	-16.9204	3.18168e-64	9.16685e-63	Neuron	AC092661.1	down
24.8911	-1.0071	0.129684	-7.76576	8.11589e-15	4.26035e-14	Neuron	AC092684.1	down
99.0004	-0.901795	0.0563357	-16.0075	1.13255e-57	2.82272e-56	Neuron	AC092835.2	down
79.4225	-0.195436	0.0608818	-3.21009	0.00132696	0.00256578	Neuron	AC092839.1	down
11.4165	-0.359753	0.160535	-2.24096	0.0250286	0.0396171	Neuron	AC093323.3	down
25.6793	-1.18555	0.123813	-9.57526	1.01602e-21	7.73438e-21	Neuron	AC093375.1	down
42.4866	-0.80991	0.0887961	-9.121	7.44327e-20	5.15687e-19	Neuron	AC093388.3	down
14.5735	-0.488639	0.151065	-3.23463	0.001218	0.00236773	Neuron	AC093390.1	down
102.401	-1.02053	0.0590383	-17.2858	6.01636e-67	1.85449e-65	Neuron	AC093415.2	down
12.6784	-0.578404	0.158411	-3.65128	0.000260939	0.000552854	Neuron	AC093590.1	down
14.2316	0.0642645	0.147438	0.435876	0.662927	0.71932	Neuron	AC093639.1	no
24.2724	-0.914237	0.114306	-7.99814	1.26313e-15	6.94753e-15	Neuron	AC093642.5	down
8.14767	-1.03109	0.199999	-5.15545	2.53029e-07	7.43393e-07	Neuron	AC093690.1	down
16.2323	-1.12104	0.149989	-7.47412	7.77209e-14	3.81668e-13	Neuron	AC093734.11	down
62.3275	-0.754531	0.0709266	-10.6382	1.97932e-26	1.86851e-25	Neuron	AC093838.4	down
47.4539	-0.366883	0.0797138	-4.60251	4.17432e-06	1.08334e-05	Neuron	AC093843.1	down
16.0538	0.0702509	0.137289	0.5117	0.608861	0.670519	Neuron	AC093901.1	no
35.6613	-0.712751	0.096579	-7.37998	1.5831e-13	7.61876e-13	Neuron	AC096559.1	down
8.98392	-0.947777	0.207082	-4.57682	4.72094e-06	1.21883e-05	Neuron	AC096574.5	down
85.9445	-1.04548	0.0617094	-16.9419	2.20774e-64	6.38397e-63	Neuron	AC096579.14	down
19.8252	-0.445778	0.123978	-3.59562	0.000323621	0.000678898	Neuron	AC096669.1	down
65.7277	-0.878135	0.0766349	-11.4587	2.12703e-30	2.38385e-29	Neuron	AC096669.2	down
49.4933	-1.04477	0.0838529	-12.4596	1.23996e-35	1.67581e-34	Neuron	AC097467.2	down
7.14953	-0.907157	0.225002	-4.03178	5.53565e-05	0.000126813	Neuron	AC097468.7	down
32.6778	-1.13765	0.102278	-11.1231	9.68085e-29	1.00859e-27	Neuron	AC097500.2	down
35.8466	-0.24318	0.0982339	-2.47553	0.013304	0.0221644	Neuron	AC097532.2	down
9.30583	-1.20517	0.193624	-6.22429	4.83735e-10	1.79392e-09	Neuron	AC097721.2	down
113.33	-0.253638	0.0519671	-4.88075	1.05685e-06	2.91149e-06	Neuron	AC098617.1	down
195.844	0.0469806	0.0400517	1.173	0.240797	0.304601	Neuron	AC098650.1	no
41.3587	-1.06735	0.0899277	-11.869	1.71463e-32	2.07805e-31	Neuron	AC098826.4	down
40.0783	-0.764433	0.0874392	-8.74245	2.28109e-18	1.47135e-17	Neuron	AC098826.5	down
56.3609	-1.01848	0.0865205	-11.7715	5.47201e-32	6.51582e-31	Neuron	AC099057.8	down
8.10495	-1.14645	0.204667	-5.60155	2.1244e-08	6.87251e-08	Neuron	AC099684.1	down
115.026	0.26013	0.0511636	5.08428	3.69022e-07	1.0672e-06	Neuron	AC099850.1	up
27.0059	0.277536	0.111096	2.49817	0.0124838	0.0208987	Neuron	AC100793.2	up
16.5219	-0.021836	0.137989	-0.158244	0.874264	0.900582	Neuron	AC100830.3	no
19.5465	0.403267	0.121558	3.31748	0.000908321	0.0017983	Neuron	AC104532.2	up
41.426	-0.210966	0.0955502	-2.20791	0.0272509	0.0428727	Neuron	AC104653.1	down
10.1098	0.351846	0.170563	2.06285	0.0391272	0.0596891	Neuron	AC104695.3	no
50.1515	-0.0229323	0.083106	-0.275941	0.782594	0.82474	Neuron	AC104699.1	no
52.0268	-0.961173	0.0848107	-11.3332	8.9899e-30	9.79882e-29	Neuron	AC104820.2	down
41.2486	-1.0955	0.0905681	-12.0958	1.11118e-33	1.40308e-32	Neuron	AC105402.4	down
24.746	0.739284	0.113036	6.54027	6.14072e-11	2.44477e-10	Neuron	AC105749.1	up
108.582	0.0436083	0.0592333	0.736212	0.461602	0.532903	Neuron	AC105760.2	no
7.72272	-0.799631	0.207564	-3.85245	0.000116942	0.000257759	Neuron	AC107218.3	down
166.178	-1.43719	0.0806315	-17.8242	4.58635e-71	1.53267e-69	Neuron	AC108142.1	down
9.39697	-0.743965	0.189287	-3.93035	8.48207e-05	0.000190035	Neuron	AC108488.3	down
9.9844	-0.136537	0.182006	-0.75018	0.453146	0.524718	Neuron	AC109826.1	no
7.21082	-0.840402	0.214875	-3.91111	9.1871e-05	0.000204983	Neuron	AC112217.2	down
20.7963	-0.897973	0.12835	-6.99629	2.62829e-12	1.161e-11	Neuron	AC112721.2	down
261.846	-1.0399	0.0494368	-21.0348	3.14795e-98	1.71639e-96	Neuron	AC114765.1	down
9.41652	-0.981692	0.198654	-4.94172	7.74356e-07	2.16353e-06	Neuron	AC114808.3	down
42.4213	-0.741016	0.104616	-7.08318	1.40885e-12	6.34808e-12	Neuron	AC116050.1	down
7.98234	-0.743624	0.198558	-3.74512	0.000180311	0.000389542	Neuron	AC116366.4	down
69.7772	-0.999961	0.0715118	-13.9832	1.9754e-44	3.47878e-43	Neuron	AC116366.7	down
8.9091	-0.938647	0.186518	-5.03248	4.84181e-07	1.38179e-06	Neuron	AC123788.3	down
208.875	1.31799	0.0493238	26.7211	2.67713e-157	3.62431e-155	Neuron	AC124944.3	up
137.693	-1.04788	0.0580433	-18.0533	7.42777e-73	2.56124e-71	Neuron	AC124997.1	down
11.2763	-1.2127	0.175894	-6.89452	5.40483e-12	2.33807e-11	Neuron	AC125232.1	down
61.1126	-0.230257	0.0697594	-3.30074	0.000964315	0.00190173	Neuron	AC126118.1	down
16.2637	-0.824486	0.145589	-5.66309	1.48669e-08	4.8779e-08	Neuron	AC127904.2	down
22.1626	-1.10291	0.12225	-9.02172	1.85167e-19	1.25912e-18	Neuron	AC129929.5	down
34.9708	-0.538688	0.101019	-5.33254	9.68471e-08	2.96033e-07	Neuron	AC133680.1	down
233.47	-0.850172	0.0442835	-19.1984	3.81524e-82	1.58097e-80	Neuron	AC136007.2	down
78.3551	-0.854357	0.0654731	-13.049	6.44045e-39	9.61508e-38	Neuron	AC136289.1	down
30.7604	-0.95904	0.125543	-7.63916	2.18648e-14	1.11725e-13	Neuron	AC136290.1	down
21.5483	-0.421627	0.124438	-3.38825	0.000703399	0.00141314	Neuron	AC138035.2	down
50.9762	0.0245914	0.0778835	0.315746	0.752196	0.79787	Neuron	AC140481.1	no
40.165	-0.039088	0.0863314	-0.452766	0.650717	0.708621	Neuron	AC140912.1	no
15.031	-1.12436	0.147948	-7.59971	2.96795e-14	1.50271e-13	Neuron	AC141586.5	down
16.9013	-0.26447	0.141214	-1.87284	0.0610912	0.0895025	Neuron	AC141928.1	no
57.7144	-1.16	0.0766703	-15.1297	1.03171e-51	2.22667e-50	Neuron	AC144449.1	down
90.0826	-0.897599	0.0734241	-12.2249	2.28992e-34	2.96211e-33	Neuron	AC144521.1	down
21.0878	-0.116371	0.120175	-0.968341	0.332874	0.404086	Neuron	AC144652.1	no
7.44722	-0.290888	0.20205	-1.43968	0.149958	0.200613	Neuron	AC144831.1	no
17.9302	-1.19724	0.140879	-8.49842	1.92193e-17	1.1751e-16	Neuron	AC144835.1	down
14.592	-0.151834	0.145386	-1.04435	0.296322	0.365316	Neuron	AC144836.1	no
8.00124	-1.26052	0.213448	-5.9055	3.51587e-09	1.2178e-08	Neuron	AC145110.1	down
91.3635	0.109599	0.0604305	1.81364	0.0697334	0.100962	Neuron	AC145124.1	no
121.344	-0.705051	0.0532625	-13.2373	5.34465e-40	8.28543e-39	Neuron	AC145212.1	down
13.2302	-0.677817	0.198828	-3.40905	0.000651885	0.00131587	Neuron	AC159540.1	down
41.7735	-0.46208	0.0904447	-5.10898	3.239e-07	9.41971e-07	Neuron	AC240274.1	down
7.73593	-0.909334	0.219425	-4.14417	3.41043e-05	8.00753e-05	Neuron	AC270285.2	down
82.1125	-0.795957	0.0632089	-12.5925	2.32251e-36	3.2211e-35	Neuron	AC270292.3	down
555.302	-0.15887	0.0245858	-6.46185	1.03429e-10	4.04466e-10	Neuron	ACAA1	down
22.6101	-0.443043	0.115103	-3.8491	0.00011855	0.000261111	Neuron	ACAA2	down
208.55	0.248531	0.0423356	5.87051	4.34461e-09	1.49443e-08	Neuron	ACACB	up
357.233	0.0780739	0.0302051	2.58479	0.00974391	0.016619	Neuron	ACAD10	up
8.64691	0.437411	0.190657	2.29424	0.0217769	0.0348615	Neuron	ACAD11	up
248.12	-0.165064	0.0368968	-4.47368	7.68863e-06	1.94147e-05	Neuron	ACAD8	down
462.31	-0.00490782	0.0269862	-0.181864	0.85569	0.884918	Neuron	ACAD9	no
136.626	0.367291	0.0539282	6.81074	9.70964e-12	4.12024e-11	Neuron	ACADL	up
1018.19	0.0349077	0.0189716	1.84	0.0657687	0.0957926	Neuron	ACADM	no
83.1289	-0.272523	0.062692	-4.34702	1.38002e-05	3.38952e-05	Neuron	ACADS	down
1049.91	0.0695469	0.0176916	3.93107	8.45678e-05	0.000189504	Neuron	ACADSB	up
1774.37	-0.259169	0.0160282	-16.1696	8.26464e-59	2.122e-57	Neuron	ACADVL	down
27.3312	0.553176	0.115207	4.8016	1.57407e-06	4.26197e-06	Neuron	ACAN	up
45.4515	-0.149654	0.0926272	-1.61566	0.106167	0.147432	Neuron	ACAP1	no
3588.23	-0.0508049	0.0111281	-4.56546	4.98393e-06	1.28339e-05	Neuron	ACAP2	down
3383.31	-0.136798	0.0114105	-11.9888	4.06814e-33	5.03802e-32	Neuron	ACAP3	down
799.852	0.0965469	0.0208578	4.62881	3.67775e-06	9.59694e-06	Neuron	ACAT1	up
206.476	0.148498	0.040096	3.70357	0.000212584	0.000455098	Neuron	ACAT2	up
626.641	0.0927377	0.0225988	4.10366	4.06671e-05	9.46818e-05	Neuron	ACBD3	up
258.21	-0.127575	0.034885	-3.65701	0.000255176	0.000541365	Neuron	ACBD4	down
577.396	0.0969871	0.025141	3.85773	0.000114446	0.000252537	Neuron	ACBD5	up
3622.11	0.0640292	0.0103872	6.16427	7.08101e-10	2.58607e-09	Neuron	ACBD6	up
113.172	0.000969055	0.0507966	0.0190771	0.98478	0.988388	Neuron	ACCS	no
266.575	-0.202836	0.0374257	-5.41971	5.96973e-08	1.8596e-07	Neuron	ACD	down
16.7285	-0.207086	0.13316	-1.55517	0.119905	0.164392	Neuron	ACE	no
30.9301	0.186579	0.0976008	1.91165	0.0559211	0.0825394	Neuron	ACER1	no
451.628	0.206204	0.029109	7.08385	1.40206e-12	6.31867e-12	Neuron	ACER2	up
1286.55	0.079696	0.0182064	4.37737	1.2012e-05	2.9656e-05	Neuron	ACER3	up
274.815	-0.066785	0.0339545	-1.9669	0.0491949	0.0734947	Neuron	ACHE	no
2039.83	0.0372088	0.0134222	2.77217	0.00556835	0.00984982	Neuron	ACIN1	up
225.425	0.281876	0.0377077	7.47529	7.70313e-14	3.78498e-13	Neuron	ACKR1	up
19.1148	-0.180385	0.13385	-1.34766	0.177767	0.233408	Neuron	ACKR3	no
12.3187	0.00333621	0.156219	0.021356	0.982962	0.987021	Neuron	ACKR4	no
358.455	-0.183243	0.0296685	-6.17636	6.55972e-10	2.40348e-09	Neuron	ACLY	down
44.268	-0.0114484	0.084925	-0.134806	0.892765	0.916066	Neuron	ACMSD	no
702.782	-0.0525799	0.0233759	-2.24932	0.0244924	0.0388458	Neuron	ACO1	down
1339.19	-0.0640706	0.0165156	-3.87941	0.000104712	0.000232091	Neuron	ACO2	down
13.7655	0.304739	0.147196	2.07029	0.0384248	0.0587126	Neuron	ACOT1	no
580.501	0.344101	0.0249189	13.8088	2.25486e-43	3.86245e-42	Neuron	ACOT11	up
42.0021	-0.0690322	0.0862641	-0.800242	0.423571	0.495698	Neuron	ACOT12	no
252.373	-0.0334462	0.0351253	-0.952197	0.340997	0.412371	Neuron	ACOT13	no
67.6215	-0.123373	0.081069	-1.52183	0.128052	0.174288	Neuron	ACOT2	no
34.204	-0.560468	0.093758	-5.97781	2.26156e-09	7.93142e-09	Neuron	ACOT4	down
47.9565	-0.25443	0.080926	-3.14398	0.00166665	0.00318021	Neuron	ACOT6	down
1225.88	0.100109	0.017899	5.593	2.23178e-08	7.20648e-08	Neuron	ACOT7	up
313.941	0.0374749	0.0319413	1.17324	0.240698	0.304492	Neuron	ACOT8	no
224.836	0.0297008	0.0376833	0.788168	0.430599	0.502614	Neuron	ACOT9	no
566.786	0.0583143	0.0247232	2.35869	0.0183398	0.0297631	Neuron	ACOX1	up
24.1585	-0.764075	0.117931	-6.47901	9.23249e-11	3.6235e-10	Neuron	ACOX2	down
436.862	0.107266	0.0323756	3.31316	0.000922473	0.0018242	Neuron	ACOX3	up
43.6115	-0.0281838	0.0811305	-0.347388	0.7283	0.777543	Neuron	ACOXL	no
277.487	-0.025945	0.0335665	-0.772942	0.439557	0.511467	Neuron	ACP1	no
174.834	-0.226259	0.0426136	-5.30954	1.099e-07	3.3443e-07	Neuron	ACP2	down
311.076	0.0977913	0.0313067	3.12365	0.00178621	0.00339232	Neuron	ACP6	up
16.688	0.020273	0.133988	0.151304	0.879736	0.905033	Neuron	ACP7	no
8.75638	-0.162827	0.186979	-0.870829	0.383848	0.456384	Neuron	ACPP	no
9.27047	0.172339	0.183946	0.936903	0.348809	0.420664	Neuron	ACRBP	no
34.8534	-0.149171	0.0909014	-1.64102	0.100793	0.140708	Neuron	ACRV1	no
47.3439	-0.08071	0.0795622	-1.01443	0.310379	0.380109	Neuron	ACSBG1	no
20.6029	0.0658879	0.122716	0.536913	0.591328	0.654659	Neuron	ACSBG2	no
16.198	-0.293491	0.135652	-2.16356	0.0304985	0.0475425	Neuron	ACSF2	down
394.987	0.035128	0.0291743	1.20408	0.22856	0.291241	Neuron	ACSF3	no
461.15	-0.0555683	0.0259138	-2.14435	0.0320048	0.0496471	Neuron	ACSL1	down
2926.88	-0.11249	0.0114326	-9.8394	7.61668e-23	6.12289e-22	Neuron	ACSL3	down
2059.85	-0.0963141	0.013655	-7.0534	1.74603e-12	7.82005e-12	Neuron	ACSL4	down
36.0281	-0.136827	0.0928884	-1.47302	0.140745	0.189712	Neuron	ACSL5	no
125.251	-0.740967	0.0507516	-14.5999	2.81384e-48	5.50908e-47	Neuron	ACSL6	down
69.9488	-0.286716	0.0678729	-4.2243	2.39686e-05	5.72647e-05	Neuron	ACSM3	down
11.3302	-0.218997	0.164134	-1.33426	0.182117	0.238476	Neuron	ACSM4	no
54.0678	-0.623558	0.0814565	-7.65511	1.93144e-14	9.90113e-14	Neuron	ACSM6	down
70.272	0.039452	0.0711979	0.554117	0.579499	0.643957	Neuron	ACSS1	no
522.419	0.130406	0.0249962	5.21702	1.81826e-07	5.41006e-07	Neuron	ACSS2	up
267.271	-0.128834	0.0373118	-3.45292	0.000554562	0.00113091	Neuron	ACSS3	down
15.8452	0.0377596	0.158574	0.23812	0.811788	0.8489	Neuron	ACTA1	no
62.3745	-0.234646	0.0698498	-3.35929	0.000781429	0.00155991	Neuron	ACTA2	down
7033.54	-0.377535	0.0132462	-28.5014	1.12568e-178	1.94359e-176	Neuron	ACTB	down
1708.01	-0.169427	0.0176132	-9.61928	6.62938e-22	5.08231e-21	Neuron	ACTG1	down
59.27	-0.0641916	0.0753866	-0.851499	0.394492	0.467106	Neuron	ACTL6A	no
682.92	0.0570842	0.0221558	2.57648	0.00998106	0.016987	Neuron	ACTL6B	up
2369.3	0.108357	0.0138856	7.80351	6.02093e-15	3.18377e-14	Neuron	ACTN1	up
697.045	-0.0831738	0.0223441	-3.7224	0.000197338	0.000423753	Neuron	ACTN2	down
7.69422	0.41553	0.202836	2.0486	0.0405009	0.0615876	Neuron	ACTN3	no
895.146	0.112293	0.0186836	6.01028	1.85209e-09	6.54161e-09	Neuron	ACTR10	up
1035.12	-0.0882519	0.0186203	-4.73956	2.14186e-06	5.71682e-06	Neuron	ACTR1A	down
644.919	-0.212589	0.0218606	-9.72476	2.36464e-22	1.85519e-21	Neuron	ACTR1B	down
2389.72	-0.0475745	0.0122877	-3.87171	0.000108076	0.000239102	Neuron	ACTR2	down
1037.7	-0.0604096	0.0179979	-3.35648	0.000789413	0.00157453	Neuron	ACTR3	down
1537.83	0.0058053	0.0168245	0.345051	0.730056	0.778999	Neuron	ACTR3B	no
336.854	0.269887	0.0352131	7.66438	1.79691e-14	9.24331e-14	Neuron	ACTR3C	up
201.698	0.094439	0.0427043	2.21146	0.0270038	0.0425121	Neuron	ACTR5	up
431.046	-0.1311	0.0275952	-4.75084	2.02577e-06	5.41825e-06	Neuron	ACTR6	down
133.582	-0.277886	0.0539145	-5.1542	2.54718e-07	7.48171e-07	Neuron	ACTR8	down
7.31893	0.307371	0.202772	1.51584	0.129559	0.176149	Neuron	ACTRT3	no
819.514	-0.346516	0.0234792	-14.7584	2.71449e-49	5.48121e-48	Neuron	ACVR1	down
1328.37	0.0819238	0.0153662	5.33142	9.74494e-08	2.97836e-07	Neuron	ACVR1B	up
713.548	-0.0733357	0.0288287	-2.54385	0.0109639	0.0185262	Neuron	ACVR1C	down
1827.07	-0.0301528	0.0161131	-1.87132	0.0613012	0.0897961	Neuron	ACVR2A	no
487.231	0.0877592	0.0252125	3.48078	0.000499953	0.00102587	Neuron	ACVR2B	up
402.162	-0.00772419	0.0277147	-0.278703	0.780473	0.823087	Neuron	ACYP1	no
4207.33	-0.0166992	0.0116061	-1.43883	0.1502	0.200887	Neuron	ACYP2	no
18.1848	0.0251556	0.129019	0.194977	0.845411	0.876812	Neuron	ADA	no
25.2503	-0.872425	0.112542	-7.75198	9.04737e-15	4.73888e-14	Neuron	ADAD2	down
338.363	0.0100657	0.0299166	0.336458	0.736525	0.784321	Neuron	ADAL	no
2544.93	0.0353804	0.0129448	2.73317	0.00627287	0.01101	Neuron	ADAM10	up
1427.45	-0.204076	0.0147997	-13.7892	2.95923e-43	5.05445e-42	Neuron	ADAM11	down
390.791	0.168949	0.0549401	3.07516	0.00210393	0.00395911	Neuron	ADAM12	up
505.534	-0.182512	0.0247145	-7.38484	1.52641e-13	7.35488e-13	Neuron	ADAM15	down
1264.04	-0.0161383	0.0186233	-0.866564	0.386181	0.458746	Neuron	ADAM17	no
583.797	0.148433	0.0244643	6.06734	1.30042e-09	4.65312e-09	Neuron	ADAM19	up
11.1717	-0.964834	0.170236	-5.66761	1.44799e-08	4.75617e-08	Neuron	ADAM20	down
13.1969	-0.393993	0.148568	-2.65194	0.00800311	0.0138271	Neuron	ADAM21	down
6963.65	-0.0268277	0.00842445	-3.1845	0.00145003	0.00278852	Neuron	ADAM22	down
7313.73	-0.00399917	0.0103745	-0.38548	0.699882	0.75226	Neuron	ADAM23	no
43.0395	0.00390366	0.0908124	0.042986	0.965713	0.973764	Neuron	ADAM28	no
111.989	-0.088198	0.0549704	-1.60446	0.108612	0.150477	Neuron	ADAM29	no
158.789	0.342541	0.0535824	6.39279	1.62885e-10	6.28613e-10	Neuron	ADAM33	up
15.3837	1.85689	0.229607	8.08723	6.10376e-16	3.41716e-15	Neuron	ADAM5	up
16.4625	-0.410677	0.14302	-2.87146	0.00408582	0.00738528	Neuron	ADAM7	down
81.4992	-0.217825	0.062432	-3.489	0.000484832	0.000995441	Neuron	ADAM8	down
68.1603	-0.0311048	0.0660266	-0.471095	0.637573	0.696824	Neuron	ADAMTS1	no
895.225	0.206058	0.0194388	10.6003	2.96913e-26	2.77433e-25	Neuron	ADAMTS10	up
25.1772	0.158814	0.108562	1.46289	0.143498	0.192931	Neuron	ADAMTS14	no
17.9722	0.075015	0.142949	0.524768	0.599744	0.66238	Neuron	ADAMTS15	no
873.848	-0.103113	0.0287155	-3.59086	0.000329583	0.000690553	Neuron	ADAMTS16	down
1253.31	0.468897	0.0433262	10.8225	2.69383e-27	2.64248e-26	Neuron	ADAMTS17	up
57.6923	-0.1148	0.0901438	-1.27352	0.202835	0.261934	Neuron	ADAMTS18	no
1949.08	0.345683	0.0197048	17.5431	6.71347e-69	2.14139e-67	Neuron	ADAMTS19	up
406.377	1.00927	0.032793	30.7771	5.3107e-208	1.29121e-205	Neuron	ADAMTS2	up
89.2105	-0.17613	0.0817223	-2.15523	0.0311438	0.0484344	Neuron	ADAMTS20	down
1121.75	0.0461983	0.0253521	1.82227	0.0684142	0.0992575	Neuron	ADAMTS3	no
21.1285	-0.0159104	0.127307	-0.124977	0.900542	0.922256	Neuron	ADAMTS4	no
71.968	-0.258828	0.0840941	-3.07784	0.00208508	0.00392551	Neuron	ADAMTS5	down
635.66	0.179557	0.037896	4.73815	2.15675e-06	5.75464e-06	Neuron	ADAMTS6	up
9.06901	0.00051501	0.18739	0.00274834	0.997807	0.998226	Neuron	ADAMTS7	no
202.214	-0.255916	0.0404324	-6.32948	2.45989e-10	9.33605e-10	Neuron	ADAMTS8	down
153.489	-0.00197308	0.0535187	-0.036867	0.970591	0.977359	Neuron	ADAMTS9	no
2360.97	-0.123537	0.0351076	-3.5188	0.000433505	0.000895226	Neuron	ADAMTSL1	down
234.921	0.00504876	0.0369417	0.136668	0.891293	0.914789	Neuron	ADAMTSL2	no
1222.47	0.34041	0.032467	10.4848	1.01441e-25	9.21122e-25	Neuron	ADAMTSL3	up
19.4986	0.15725	0.124359	1.26449	0.206054	0.265573	Neuron	ADAMTSL4	no
103.7	0.401993	0.0652848	6.15753	7.38903e-10	2.69334e-09	Neuron	ADAMTSL4-AS1	up
8.05895	-0.441818	0.193513	-2.28315	0.0224216	0.0358141	Neuron	ADAMTSL5	down
805.685	0.0865214	0.0207379	4.17213	3.01761e-05	7.12874e-05	Neuron	ADAP1	up
99.566	0.143303	0.0548193	2.61411	0.00894607	0.0153384	Neuron	ADAP2	up
1634.83	0.0436452	0.0142947	3.05324	0.00226386	0.00424466	Neuron	ADAR	up
1519.21	0.0515572	0.0151186	3.41018	0.000649198	0.00131088	Neuron	ADARB1	up
16138.3	0.463494	0.0408424	11.3483	7.55808e-30	8.26463e-29	Neuron	ADARB2	up
140.022	-0.226752	0.0489666	-4.63075	3.64346e-06	9.51165e-06	Neuron	ADAT1	down
176.566	-0.109725	0.0439788	-2.49496	0.0125971	0.0210825	Neuron	ADAT2	down
285.327	-0.0511196	0.0338009	-1.51238	0.130438	0.17718	Neuron	ADCK1	no
49.2272	0.137132	0.0843156	1.62642	0.103861	0.144626	Neuron	ADCK2	no
86.0622	-0.930986	0.0624869	-14.8989	3.34977e-50	6.94648e-49	Neuron	ADCK3	down
21.9475	-1.13518	0.124702	-9.10313	8.77617e-20	6.05589e-19	Neuron	ADCK4	down
3943.2	-0.0666379	0.0107527	-6.19731	5.7438e-10	2.11624e-09	Neuron	ADCY1	down
325.31	0.135827	0.0331375	4.09888	4.15158e-05	9.65447e-05	Neuron	ADCY10	up
7818.35	0.123838	0.0116713	10.6105	2.66414e-26	2.49816e-25	Neuron	ADCY2	up
967.501	0.121841	0.0182313	6.68304	2.34032e-11	9.64586e-11	Neuron	ADCY3	up
1204.22	0.157867	0.0170293	9.2703	1.85622e-20	1.33499e-19	Neuron	ADCY5	up
535.24	-0.0941144	0.0240976	-3.90555	9.40117e-05	0.000209484	Neuron	ADCY6	down
87.2423	0.00953099	0.0618784	0.154028	0.877588	0.90333	Neuron	ADCY7	no
1965.56	0.0586123	0.0236468	2.47866	0.0131878	0.0219922	Neuron	ADCY8	up
2943.78	0.114645	0.0121672	9.42251	4.40418e-21	3.25794e-20	Neuron	ADCY9	up
165.73	-0.586406	0.0464031	-12.6372	1.31632e-36	1.83737e-35	Neuron	ADCYAP1	down
769.654	0.131532	0.0221693	5.93308	2.97305e-09	1.03596e-08	Neuron	ADCYAP1R1	up
2779.48	0.0835232	0.0115351	7.2408	4.46044e-13	2.07414e-12	Neuron	ADD1	up
3307.39	0.154521	0.0115024	13.4338	3.83344e-41	6.1384e-40	Neuron	ADD2	up
3229.86	0.085202	0.0138817	6.1377	8.37259e-10	3.03736e-09	Neuron	ADD3	up
110.204	0.273462	0.0789424	3.46407	0.000532059	0.00108772	Neuron	ADD3-AS1	up
18.6087	-0.209476	0.125629	-1.66742	0.0954318	0.133929	Neuron	ADGB	no
881.804	-0.126781	0.0210255	-6.02988	1.64082e-09	5.82305e-09	Neuron	ADGRA1	down
266.476	-0.103471	0.0353842	-2.92422	0.00345319	0.00631075	Neuron	ADGRA2	down
412.11	0.117755	0.0293418	4.01323	5.9893e-05	0.000136692	Neuron	ADGRA3	up
1911.32	-0.193274	0.013957	-13.8478	1.31239e-43	2.26268e-42	Neuron	ADGRB1	down
1602.95	0.129906	0.0149259	8.70342	3.22037e-18	2.05826e-17	Neuron	ADGRB2	up
86921.4	0.0238889	0.00561209	4.25669	2.07476e-05	4.99094e-05	Neuron	ADGRB3	up
49.9701	-0.00380538	0.0905705	-0.0420156	0.966486	0.974255	Neuron	ADGRD1	no
8.81819	0.153283	0.183456	0.83553	0.403419	0.475949	Neuron	ADGRE1	no
23.927	-0.109104	0.131798	-0.827811	0.407778	0.480117	Neuron	ADGRE2	no
29.1327	-0.290902	0.100131	-2.9052	0.00367017	0.00668572	Neuron	ADGRE3	down
36.6227	0.155788	0.0916643	1.69955	0.0892156	0.126052	Neuron	ADGRE5	no
78.2992	0.218079	0.0626737	3.4796	0.00050216	0.00103022	Neuron	ADGRF3	up
8.44951	0.44859	0.190816	2.3509	0.018728	0.0303374	Neuron	ADGRF4	up
166.583	-0.3428	0.0448213	-7.64816	2.03876e-14	1.04333e-13	Neuron	ADGRF5	down
176.503	-0.102378	0.0416188	-2.4599	0.0138976	0.0230887	Neuron	ADGRG1	down
127.868	-0.515526	0.0491692	-10.4847	1.01546e-25	9.21731e-25	Neuron	ADGRG2	down
12.4727	-0.460054	0.162953	-2.82323	0.00475423	0.00850698	Neuron	ADGRG4	down
10.1059	-0.0879735	0.181489	-0.484733	0.627865	0.687697	Neuron	ADGRG5	no
61.4291	-0.0247472	0.0856743	-0.288853	0.772694	0.815945	Neuron	ADGRG6	no
15.1984	-0.0485161	0.143375	-0.338387	0.735072	0.78308	Neuron	ADGRG7	no
2388.21	0.0890001	0.0121058	7.35183	1.95515e-13	9.34322e-13	Neuron	ADGRL1	up
16047	0.0484859	0.00826274	5.86802	4.41039e-09	1.51465e-08	Neuron	ADGRL2	up
34482.4	0.00365463	0.00575277	0.635281	0.525245	0.594625	Neuron	ADGRL3	no
44.9068	0.248155	0.0855086	2.90211	0.00370664	0.00674647	Neuron	ADGRL4	up
1691.45	-0.158777	0.019321	-8.21784	2.07198e-16	1.19307e-15	Neuron	ADGRV1	down
421.914	-0.137389	0.0274663	-5.0021	5.67078e-07	1.60663e-06	Neuron	ADH5	down
124.317	-0.422718	0.0517276	-8.172	3.03331e-16	1.72493e-15	Neuron	ADHFE1	down
349.676	-0.0361478	0.0300385	-1.20338	0.228829	0.291536	Neuron	ADIPOR1	no
5758.06	0.0943186	0.0108916	8.6598	4.72605e-18	2.98694e-17	Neuron	ADK	up
7.83217	-0.391486	0.198092	-1.97628	0.0481227	0.0720239	Neuron	ADM	no
2186.35	0.048815	0.0134872	3.61936	0.000295331	0.000621959	Neuron	ADNP	up
739.779	0.139773	0.0215861	6.47513	9.47274e-11	3.71412e-10	Neuron	ADNP2	up
181.352	-0.150455	0.0414909	-3.62622	0.000287601	0.000606432	Neuron	ADO	down
486.424	0.0790153	0.0262553	3.0095	0.00261682	0.00486964	Neuron	ADORA1	up
20.3661	-0.120673	0.130023	-0.928094	0.353359	0.425226	Neuron	ADORA2A-AS1	no
28.7783	-0.486364	0.105794	-4.59728	4.28046e-06	1.11016e-05	Neuron	ADORA2B	down
342.684	-0.0760003	0.0299206	-2.54007	0.0110831	0.0187116	Neuron	ADPGK	down
240.963	0.0614031	0.0361194	1.7	0.0891307	0.12594	Neuron	ADPRHL1	no
195.708	0.00761808	0.0393494	0.193601	0.846488	0.877737	Neuron	ADPRHL2	no
78.0602	0.0992137	0.0638709	1.55335	0.12034	0.164865	Neuron	ADPRM	no
1853.3	-0.262122	0.0224067	-11.6983	1.29957e-31	1.52762e-30	Neuron	ADRA1A	down
516.081	0.236578	0.0310165	7.62748	2.39392e-14	1.22011e-13	Neuron	ADRA1B	up
47.5193	-0.689163	0.0859295	-8.0201	1.05661e-15	5.83718e-15	Neuron	ADRA1D	down
72.1841	0.120948	0.066983	1.80565	0.0709723	0.102578	Neuron	ADRA2A	no
212.86	0.204386	0.0385692	5.2992	1.16314e-07	3.52805e-07	Neuron	ADRB1	up
18.8383	-1.25229	0.132392	-9.45896	3.11013e-21	2.31578e-20	Neuron	ADRBK1	down
784.77	-1.0415	0.0253179	-41.1369	0	0	Neuron	ADRBK2	down
286.328	-0.00724797	0.0335916	-0.215768	0.829169	0.863601	Neuron	ADRM1	no
11.1084	-0.86391	0.16915	-5.10737	3.2667e-07	9.49447e-07	Neuron	ADSL	down
744.539	0.0145513	0.0208432	0.698133	0.485094	0.555556	Neuron	ADSS	no
13.1466	-0.460368	0.146966	-3.13248	0.00173338	0.00329987	Neuron	ADSSL1	down
134.846	-0.370016	0.0561505	-6.58972	4.40667e-11	1.77812e-10	Neuron	ADTRP	down
32.7336	0.233571	0.0942858	2.47727	0.0132392	0.0220703	Neuron	AEBP1	up
7704.18	0.0407738	0.00921404	4.42519	9.63586e-06	2.40412e-05	Neuron	AEBP2	up
57.6145	0.256045	0.0727149	3.52121	0.000429579	0.000887598	Neuron	AEN	up
2197.99	-0.0777956	0.0139495	-5.57695	2.44772e-08	7.88667e-08	Neuron	AES	down
29.8212	-1.10164	0.109252	-10.0835	6.53517e-24	5.48867e-23	Neuron	AF011889.4	down
81.6679	0.26551	0.0626453	4.2383	2.25217e-05	5.39539e-05	Neuron	AF038458.3	up
21.6327	-0.603766	0.119219	-5.06436	4.09779e-07	1.17977e-06	Neuron	AF064858.6	down
19.6843	-0.660817	0.12294	-5.37512	7.65321e-08	2.35994e-07	Neuron	AF064858.8	down
26.0683	-1.27313	0.115969	-10.9783	4.862e-28	4.92337e-27	Neuron	AF064860.5	down
8.10256	-0.950552	0.204085	-4.65763	3.1987e-06	8.40489e-06	Neuron	AF121898.3	down
9.20162	-0.638575	0.192876	-3.31081	0.00093028	0.00183857	Neuron	AF127936.9	down
11.1297	-1.02702	0.174524	-5.88469	3.98802e-09	1.37594e-08	Neuron	AF130342.1	down
65.9781	-0.999841	0.0686761	-14.5588	5.13501e-48	9.95541e-47	Neuron	AF131217.1	down
28.0981	-1.1633	0.107538	-10.8176	2.84109e-27	2.78349e-26	Neuron	AF196970.3	down
9.74511	-0.675806	0.180158	-3.75119	0.000175996	0.000380705	Neuron	AF228730.14	down
1179.13	0.118723	0.0252778	4.69673	2.64361e-06	7.00114e-06	Neuron	AFAP1	up
17.1524	-0.076415	0.145517	-0.525127	0.599495	0.662223	Neuron	AFAP1-AS1	no
54.0632	0.19163	0.0762692	2.51255	0.0119861	0.0201221	Neuron	AFAP1L1	up
243.772	0.0924747	0.035878	2.57747	0.00995252	0.0169457	Neuron	AFAP1L2	up
1719.32	0.117872	0.0141682	8.31948	8.83535e-17	5.20702e-16	Neuron	AFF1	up
2053.66	0.0311097	0.0229186	1.3574	0.174653	0.229712	Neuron	AFF2	no
14027.4	0.0476742	0.00943571	5.05254	4.35984e-07	1.25136e-06	Neuron	AFF3	up
2813.99	0.0789079	0.0108482	7.27379	3.49528e-13	1.64167e-12	Neuron	AFF4	up
168.346	0.199994	0.04711	4.24525	2.18352e-05	5.23935e-05	Neuron	AFG3L1P	up
676.226	-0.0668494	0.0215024	-3.10892	0.00187772	0.0035562	Neuron	AFG3L2	down
309.311	0.0331328	0.0330582	1.00226	0.316219	0.386328	Neuron	AFMID	no
1509.82	-0.0128379	0.014611	-0.878646	0.379593	0.452025	Neuron	AFTPH	no
62.0352	-0.195243	0.070695	-2.76177	0.00574897	0.010152	Neuron	AGA	down
9169.07	0.115444	0.00919619	12.5535	3.80546e-36	5.22308e-35	Neuron	AGAP1	up
1195.43	-0.14837	0.0182964	-8.10928	5.09205e-16	2.86422e-15	Neuron	AGAP2	down
2814.52	0.0979757	0.0122045	8.02783	9.92135e-16	5.48737e-15	Neuron	AGAP3	up
634.571	-0.153728	0.0290332	-5.29491	1.19074e-07	3.60772e-07	Neuron	AGAP4	down
655.559	-0.0457343	0.0228675	-1.99997	0.0455036	0.0684868	Neuron	AGAP6	no
394.198	-0.315607	0.0291439	-10.8293	2.50155e-27	2.46167e-26	Neuron	AGAP9	down
439.625	-0.485956	0.0382448	-12.7065	5.44333e-37	7.66991e-36	Neuron	AGBL1	down
790.217	0.192985	0.0214484	8.99764	2.30623e-19	1.56065e-18	Neuron	AGBL3	up
25058.8	-0.0207854	0.00797071	-2.60772	0.0091148	0.0156041	Neuron	AGBL4	down
191.478	-0.185694	0.0407521	-4.55667	5.19719e-06	1.33585e-05	Neuron	AGBL5	down
2622.87	0.0137545	0.0119109	1.15478	0.248179	0.312777	Neuron	AGFG1	no
302.337	-0.0169275	0.0328827	-0.514785	0.606703	0.668658	Neuron	AGFG2	no
18.8461	-0.768554	0.14478	-5.30842	1.10577e-07	3.36359e-07	Neuron	AGGF1	down
1018.07	0.0163354	0.0190434	0.8578	0.391003	0.463643	Neuron	AGL	no
22.4548	0.117798	0.121109	0.972661	0.330722	0.401862	Neuron	AGMAT	no
70.7038	0.0272978	0.0704084	0.387706	0.698233	0.750792	Neuron	AGMO	no
962.947	0.10355	0.0184096	5.6248	1.8572e-08	6.0387e-08	Neuron	AGO1	up
1098.21	-0.0118346	0.0204627	-0.578353	0.563026	0.629616	Neuron	AGO2	no
2840.32	0.156193	0.01473	10.6038	2.8624e-26	2.67881e-25	Neuron	AGO3	up
1517.77	0.153651	0.0153479	10.0112	1.36138e-23	1.13062e-22	Neuron	AGO4	up
188.75	-0.272373	0.042942	-6.34282	2.25599e-10	8.58817e-10	Neuron	AGPAT2	down
922.49	0.0742498	0.0188195	3.94537	7.96759e-05	0.000179115	Neuron	AGPAT3	up
2695.13	0.0923521	0.0134418	6.87052	6.39669e-12	2.75215e-11	Neuron	AGPAT4	up
23.1159	-1.1405	0.120629	-9.45466	3.24065e-21	2.41071e-20	Neuron	AGPAT6	down
13.4745	-0.903669	0.167158	-5.40607	6.44238e-08	2.00029e-07	Neuron	AGPHD1	down
1275.96	-0.00994638	0.015628	-0.636445	0.524486	0.593933	Neuron	AGPS	no
866.431	-0.678729	0.0220364	-30.8004	2.5866e-208	6.41988e-206	Neuron	AGRN	down
44.3431	-0.465501	0.0812963	-5.72598	1.02841e-08	3.42042e-08	Neuron	AGT	down
4100.49	0.0555945	0.011999	4.63327	3.59941e-06	9.4018e-06	Neuron	AGTPBP1	up
18.7889	-0.621832	0.12911	-4.81629	1.46254e-06	3.974e-06	Neuron	AGTRAP	down
7.48365	-0.0385587	0.19941	-0.193363	0.846674	0.877843	Neuron	AGXT2	no
2028.14	0.0139857	0.0128986	1.08429	0.278238	0.345723	Neuron	AHCTF1	no
90.1221	-0.325153	0.0589619	-5.51463	3.49505e-08	1.11021e-07	Neuron	AHCY	down
1157.09	0.0461585	0.0180412	2.55851	0.0105122	0.017816	Neuron	AHCYL1	up
3129.15	-0.00891423	0.0127275	-0.700393	0.483682	0.554178	Neuron	AHCYL2	no
1355.64	0.129002	0.0156363	8.25016	1.5818e-16	9.18139e-16	Neuron	AHDC1	up
11795.8	0.0586437	0.00713943	8.21405	2.13844e-16	1.22926e-15	Neuron	AHI1	up
60.2367	0.134071	0.070124	1.91192	0.0558868	0.0824939	Neuron	AHNAK	no
195.643	-0.160571	0.0412651	-3.8912	9.9748e-05	0.000221645	Neuron	AHNAK2	down
152.275	-0.0672163	0.0535291	-1.2557	0.209226	0.269065	Neuron	AHR	no
222.213	-0.246421	0.0387464	-6.35985	2.01957e-10	7.71528e-10	Neuron	AHRR	down
496.715	-0.0648973	0.0273824	-2.37003	0.0177864	0.0289301	Neuron	AHSA1	down
285.091	0.026091	0.0344787	0.756729	0.449212	0.520951	Neuron	AIDA	no
38.4776	0.249412	0.0925646	2.69447	0.00705011	0.012282	Neuron	AIF1L	up
260.094	-0.0411663	0.0336962	-1.22169	0.221825	0.283659	Neuron	AIFM1	no
346.001	-0.327646	0.0308675	-10.6146	2.54904e-26	2.39212e-25	Neuron	AIFM2	down
238.118	-0.203052	0.0364452	-5.57144	2.5264e-08	8.13137e-08	Neuron	AIFM3	down
4799.48	-0.0461642	0.00873592	-5.28441	1.26109e-07	3.81079e-07	Neuron	AIG1	down
56.2888	-1.03143	0.0782009	-13.1895	1.00835e-39	1.55007e-38	Neuron	AIM1	down
24.5899	0.65645	0.133273	4.92559	8.41047e-07	2.33998e-06	Neuron	AIM2	up
340.417	-0.0163819	0.0302108	-0.542253	0.587644	0.651277	Neuron	AIMP1	no
104.961	-0.0328987	0.0533452	-0.616714	0.537424	0.606077	Neuron	AIMP2	no
185.1	-0.0937097	0.0417687	-2.24354	0.0248621	0.0393745	Neuron	AIP	down
10.0241	-0.189849	0.167888	-1.13081	0.258136	0.323784	Neuron	AIPL1	no
44.3576	-0.0298559	0.0816759	-0.365542	0.714707	0.765707	Neuron	AIRE	no
10.2675	-0.614802	0.178623	-3.44189	0.000577661	0.0011753	Neuron	AIRN	down
50.38	-0.93133	0.0822541	-11.3226	1.01416e-29	1.10239e-28	Neuron	AJ003147.9	down
50.3089	-0.817392	0.0896514	-9.11745	7.69127e-20	5.32114e-19	Neuron	AJ006995.3	down
22.832	-0.696322	0.141077	-4.93575	7.98441e-07	2.22691e-06	Neuron	AJ006998.2	down
61.6648	0.303132	0.0690531	4.38985	1.13431e-05	2.8089e-05	Neuron	AJ239322.1	up
1786.92	0.0962144	0.0155042	6.20569	5.44563e-10	2.01105e-09	Neuron	AJAP1	up
188.076	0.130069	0.0406961	3.19611	0.00139293	0.0026863	Neuron	AK1	up
368.972	0.0577709	0.0283415	2.03839	0.0415113	0.0629913	Neuron	AK2	no
751.506	0.13337	0.0219969	6.06312	1.33503e-09	4.77194e-09	Neuron	AK3	up
676.79	-0.0184851	0.0234362	-0.788738	0.430265	0.502275	Neuron	AK4	no
10936.2	-0.0128901	0.0114429	-1.12647	0.259965	0.32577	Neuron	AK5	no
79.0993	-0.0793465	0.0622098	-1.27547	0.202144	0.261156	Neuron	AK7	no
175.562	0.0958032	0.0465723	2.05709	0.0396778	0.0604749	Neuron	AK8	no
909.24	0.171086	0.0201956	8.47146	2.42329e-17	1.4722e-16	Neuron	AK9	up
602.037	0.0533983	0.0236711	2.25585	0.0240803	0.0382482	Neuron	AKAP1	up
1363.29	0.0832377	0.0161664	5.14882	2.62132e-07	7.69283e-07	Neuron	AKAP10	up
3328.5	-0.0865424	0.0118217	-7.32064	2.46789e-13	1.1709e-12	Neuron	AKAP11	down
1455.6	0.107059	0.0157148	6.81262	9.58346e-12	4.06887e-11	Neuron	AKAP12	up
1208.87	-0.0976331	0.0200978	-4.85789	1.18643e-06	3.25006e-06	Neuron	AKAP13	down
16.8295	0.384622	0.13709	2.80563	0.00502189	0.00894829	Neuron	AKAP14	up
13.8656	0.105703	0.143382	0.737214	0.460992	0.532406	Neuron	AKAP3	no
423.278	-0.0831694	0.0282878	-2.94012	0.00328089	0.00601847	Neuron	AKAP5	down
13435.8	0.0253975	0.00721149	3.52181	0.000428614	0.000885741	Neuron	AKAP6	up
1106.33	-0.0375224	0.0188151	-1.99427	0.0461221	0.0693301	Neuron	AKAP7	no
382.205	0.133237	0.0310919	4.28527	1.82518e-05	4.42452e-05	Neuron	AKAP8	up
2989.72	0.0209429	0.0106796	1.96102	0.0498769	0.0743784	Neuron	AKAP8L	no
4664.13	0.194807	0.00965676	20.1731	1.68665e-90	8.02151e-89	Neuron	AKAP9	up
172.965	-0.138099	0.0427239	-3.23235	0.00122776	0.00238515	Neuron	AKIP1	down
584.894	0.0112252	0.0240211	0.467305	0.640281	0.699335	Neuron	AKIRIN1	no
380.16	-0.201438	0.0309255	-6.51366	7.33416e-11	2.89995e-10	Neuron	AKIRIN2	down
150.904	0.0889003	0.0478503	1.85788	0.0631857	0.0923352	Neuron	AKNA	no
18.329	0.112255	0.131214	0.855513	0.392267	0.465002	Neuron	AKNAD1	no
166.126	-0.0322309	0.043547	-0.740141	0.459215	0.530687	Neuron	AKR1A1	no
263.073	0.187018	0.0368912	5.06944	3.98982e-07	1.15022e-06	Neuron	AKR1B1	up
69.1217	-0.106869	0.0668652	-1.59827	0.109982	0.152207	Neuron	AKR1C1	no
47.2783	0.154595	0.0788234	1.96129	0.0498456	0.0743489	Neuron	AKR1C2	no
85.0733	-0.416326	0.0672251	-6.19301	5.90252e-10	2.17069e-09	Neuron	AKR1C3	down
9.92055	-0.26795	0.17791	-1.5061	0.132042	0.179126	Neuron	AKR1D1	no
161.533	-0.133624	0.0415993	-3.21217	0.00131734	0.00254858	Neuron	AKR1E2	down
131.034	0.1195	0.0475397	2.51369	0.0119475	0.0200629	Neuron	AKR7A2	up
30.2001	-0.107078	0.0999187	-1.07165	0.283876	0.351832	Neuron	AKR7A3	no
17.1363	0.389771	0.134061	2.90742	0.00364429	0.00664314	Neuron	AKR7L	up
451.315	-0.0222709	0.0252666	-0.881439	0.37808	0.450403	Neuron	AKT1	no
1278.1	-0.00690309	0.0164717	-0.419088	0.675151	0.729959	Neuron	AKT2	no
345.663	0.0177049	0.0297688	0.594748	0.552012	0.619684	Neuron	AKTIP	no
387.706	-1.13676	0.0344284	-33.0181	4.46611e-239	1.58827e-236	Neuron	AL035209.2	down
109.755	-1.04377	0.0664195	-15.7149	1.19631e-55	2.84761e-54	Neuron	AL035610.1	down
49.9448	-0.925501	0.0839949	-11.0185	3.11053e-28	3.16189e-27	Neuron	AL035610.2	down
13.6301	-0.889332	0.157849	-5.63407	1.7601e-08	5.73391e-08	Neuron	AL121653.4	down
321.934	-1.0826	0.036394	-29.7467	1.91493e-194	4.07383e-192	Neuron	AL121656.4	down
10.1922	-1.22471	0.181993	-6.72943	1.70334e-11	7.09784e-11	Neuron	AL132709.1	down
9.27246	-0.94107	0.19891	-4.73113	2.2327e-06	5.95061e-06	Neuron	AL133243.1	down
25.254	-1.23686	0.117415	-10.5341	6.0166e-26	5.5329e-25	Neuron	AL133243.2	down
16.7851	0.552791	0.140042	3.94733	7.90289e-05	0.000177694	Neuron	AL133245.1	up
105.922	-0.912163	0.0680769	-13.399	6.12704e-41	9.7521e-40	Neuron	AL163953.3	down
36.3205	-0.314648	0.0922231	-3.41182	0.000645316	0.00130382	Neuron	AL354822.1	down
23.3089	-0.777567	0.119395	-6.51254	7.38916e-11	2.92025e-10	Neuron	AL356017.3	down
24.8363	-1.03362	0.117658	-8.7849	1.56501e-18	1.018e-17	Neuron	AL449209.1	down
43.6898	-0.106615	0.0843901	-1.26336	0.206458	0.266007	Neuron	AL450992.2	no
932.289	-0.0927749	0.018192	-5.09976	3.40093e-07	9.86294e-07	Neuron	AL592183.1	down
219.448	0.04239	0.0372111	1.13918	0.254629	0.319924	Neuron	ALAD	no
119.177	0.0235965	0.0491381	0.480208	0.63108	0.690677	Neuron	ALAS1	no
8.25457	-0.027399	0.189534	-0.14456	0.885058	0.90929	Neuron	ALB	no
4110.3	-0.023003	0.0199139	-1.15512	0.248041	0.312619	Neuron	ALCAM	no
10.3093	-0.219899	0.177069	-1.24189	0.214279	0.274969	Neuron	ALDH16A1	no
421.995	0.0424031	0.0277048	1.53054	0.125884	0.171702	Neuron	ALDH18A1	no
353.206	0.108479	0.0576114	1.88295	0.0597069	0.0876439	Neuron	ALDH1A1	no
1223.44	-0.117195	0.0266665	-4.39485	1.10852e-05	2.74903e-05	Neuron	ALDH1A2	down
41.9925	0.0500119	0.0851518	0.587326	0.556985	0.624154	Neuron	ALDH1A3	no
26.5229	-0.0595137	0.106687	-0.557837	0.576956	0.641849	Neuron	ALDH1B1	no
73.981	0.255897	0.0759072	3.37118	0.000748478	0.00149815	Neuron	ALDH1L1	up
475.542	0.161083	0.0279537	5.76251	8.28712e-09	2.77796e-08	Neuron	ALDH1L2	up
357.256	0.133969	0.0295265	4.53725	5.69918e-06	1.45765e-05	Neuron	ALDH2	up
825.638	0.051854	0.024916	2.08115	0.0374199	0.0573084	Neuron	ALDH3A2	no
726.741	-0.139631	0.0209475	-6.66575	2.63318e-11	1.08099e-10	Neuron	ALDH5A1	down
213.619	0.019497	0.039228	0.497018	0.619176	0.679898	Neuron	ALDH6A1	no
489.792	0.105105	0.0263442	3.98969	6.61591e-05	0.000150059	Neuron	ALDH7A1	up
350.48	0.028778	0.029309	0.981883	0.326157	0.396761	Neuron	ALDH8A1	no
194.061	-0.0593981	0.0405889	-1.46341	0.143356	0.192773	Neuron	ALDH9A1	no
20.4668	-0.276467	0.124487	-2.22084	0.0263617	0.0415781	Neuron	ALDOB	down
8.05267	-2.11928	0.237341	-8.92928	4.28788e-19	2.86504e-18	Neuron	ALDOC	down
259.882	0.247314	0.0373852	6.61528	3.70843e-11	1.50301e-10	Neuron	ALG1	up
55.3299	0.0380499	0.0737128	0.516192	0.605721	0.667739	Neuron	ALG10	no
244.194	-0.0355051	0.0357838	-0.992211	0.321095	0.391421	Neuron	ALG10B	no
215.165	-0.243343	0.0368797	-6.59829	4.15928e-11	1.68171e-10	Neuron	ALG11	down
102.459	-0.0706061	0.0585128	-1.20668	0.227556	0.290163	Neuron	ALG12	no
1375.23	-0.133443	0.0161487	-8.26338	1.41608e-16	8.23354e-16	Neuron	ALG13	down
669.554	-0.0331774	0.0219325	-1.51271	0.130354	0.177088	Neuron	ALG14	no
13.3266	0.3757	0.148191	2.53524	0.0112369	0.0189472	Neuron	ALG1L	up
52.6307	-0.242709	0.0798462	-3.03971	0.00236804	0.00442987	Neuron	ALG1L2	down
10.2271	-0.325937	0.187679	-1.73667	0.0824454	0.117504	Neuron	ALG1L6P	no
177.749	-0.0667674	0.0415522	-1.60683	0.108091	0.149816	Neuron	ALG2	no
103	-0.0439896	0.0560616	-0.784665	0.43265	0.504564	Neuron	ALG3	no
487.287	-0.111863	0.0268878	-4.16035	3.17757e-05	7.48659e-05	Neuron	ALG5	down
380.243	0.024711	0.0287068	0.860804	0.389346	0.461953	Neuron	ALG6	no
374.61	-0.0401684	0.0291058	-1.38008	0.167561	0.221366	Neuron	ALG8	no
124.309	0.0916429	0.0486227	1.88478	0.0594601	0.0872979	Neuron	ALG9	no
2376.62	0.308639	0.0407501	7.57394	3.62064e-14	1.82271e-13	Neuron	ALK	up
412.144	0.103364	0.0272414	3.79437	0.000148017	0.000323234	Neuron	ALKBH1	up
66.6745	-0.317541	0.0695116	-4.56817	4.91992e-06	1.268e-05	Neuron	ALKBH2	down
454.324	-0.015681	0.0282347	-0.555381	0.578634	0.643206	Neuron	ALKBH3	no
152.042	0.156981	0.0460392	3.40972	0.000650292	0.00131287	Neuron	ALKBH4	up
644.407	0.124995	0.0222513	5.61744	1.9381e-08	6.294e-08	Neuron	ALKBH5	up
269.558	-0.461147	0.0356129	-12.9489	2.38388e-38	3.49113e-37	Neuron	ALKBH6	down
148.359	-0.0544045	0.0448965	-1.21178	0.225598	0.287927	Neuron	ALKBH7	no
543.531	0.0281503	0.0240133	1.17228	0.241084	0.304948	Neuron	ALKBH8	no
36.0374	-0.3791	0.0915338	-4.14164	3.44827e-05	8.09239e-05	Neuron	ALLC	down
1722.05	-0.0454094	0.0146585	-3.09783	0.00194945	0.00368325	Neuron	ALMS1	down
33.8606	-0.958194	0.0998665	-9.59474	8.41251e-22	6.4307e-21	Neuron	ALMS1P	down
16.0701	-0.118169	0.144293	-0.818953	0.412813	0.485159	Neuron	ALOX12	no
28.9868	-0.434912	0.102758	-4.2324	2.3121e-05	5.53171e-05	Neuron	ALOX12B	down
368.401	1.42963	0.0615035	23.2446	1.61216e-119	1.28043e-117	Neuron	ALOX12P2	up
15.5865	-0.298187	0.139759	-2.13358	0.0328775	0.0508618	Neuron	ALOX15	no
21.6245	-0.00562848	0.116631	-0.0482591	0.96151	0.970373	Neuron	ALOX15B	no
43.8869	0.43652	0.0901692	4.84112	1.29111e-06	3.52344e-06	Neuron	ALOXE3	up
203.991	-0.535342	0.0490099	-10.9231	8.93431e-28	8.9482e-27	Neuron	ALPK1	down
25.1277	-0.0705424	0.107018	-0.659166	0.509789	0.579525	Neuron	ALPK2	no
94.567	0.0702051	0.0601627	1.16692	0.243243	0.30719	Neuron	ALPK3	no
31.8225	-0.320809	0.105815	-3.0318	0.00243103	0.00453951	Neuron	ALPL	down
1848.72	-0.0272457	0.0140849	-1.93439	0.0530647	0.0787281	Neuron	ALS2	no
295.532	-0.501307	0.033971	-14.7569	2.7784e-49	5.60076e-48	Neuron	ALS2CL	down
77.3209	-1.03063	0.0685836	-15.0274	4.85606e-51	1.02941e-49	Neuron	ALS2CR11	down
689.14	-0.113617	0.0232171	-4.89368	9.89696e-07	2.73472e-06	Neuron	ALS2CR12	down
15.8754	-0.260967	0.137797	-1.89385	0.0582455	0.0856412	Neuron	ALX4	no
30.9552	-0.223564	0.0986191	-2.26694	0.0233937	0.0372346	Neuron	ALYREF	down
23.549	0.396692	0.114641	3.4603	0.000539571	0.00110175	Neuron	AMACR	up
2504.67	0.0556193	0.0120921	4.59963	4.23242e-06	1.09794e-05	Neuron	AMBRA1	up
1415.06	-0.142895	0.0157927	-9.04814	1.45426e-19	9.93707e-19	Neuron	AMD1	down
16.06	-0.200917	0.138838	-1.44713	0.147861	0.198048	Neuron	AMDHD1	no
395.239	-0.0795743	0.0295098	-2.69653	0.00700651	0.0122116	Neuron	AMDHD2	down
45.8015	0.178675	0.0828363	2.15696	0.0310084	0.0482491	Neuron	AMER1	up
793.155	0.179047	0.0212813	8.41333	3.98529e-17	2.39973e-16	Neuron	AMER2	up
323.251	0.253987	0.0304598	8.33844	7.52764e-17	4.45507e-16	Neuron	AMER3	up
715.842	0.0158251	0.0219767	0.720088	0.471471	0.542352	Neuron	AMFR	no
402.716	-0.064881	0.0284307	-2.28208	0.0224847	0.0359053	Neuron	AMIGO1	down
2607.78	0.131556	0.012583	10.4551	1.38918e-25	1.25522e-24	Neuron	AMMECR1	up
222.889	0.0903483	0.0371198	2.43397	0.0149344	0.0246547	Neuron	AMMECR1L	up
12.3295	-0.122794	0.152661	-0.804361	0.421188	0.49334	Neuron	AMN	no
1226.25	0.0847718	0.0175392	4.83327	1.34312e-06	3.66035e-06	Neuron	AMN1	up
214.038	0.0271964	0.0376453	0.722437	0.470026	0.54103	Neuron	AMOT	no
584.65	0.223159	0.0310316	7.19135	6.41524e-13	2.95146e-12	Neuron	AMOTL1	up
255.882	-0.00901072	0.0351759	-0.256161	0.797826	0.837362	Neuron	AMOTL2	no
904.203	0.238836	0.0212877	11.2194	3.27355e-29	3.47434e-28	Neuron	AMPD2	up
263.064	0.092582	0.0370334	2.49996	0.0124207	0.0207975	Neuron	AMPD3	up
6611.91	0.16651	0.0104667	15.9085	5.53056e-57	1.35433e-55	Neuron	AMPH	up
9.96308	-0.505485	0.180074	-2.8071	0.00499899	0.00891083	Neuron	AMY2A	down
1014.88	-0.0536574	0.0179651	-2.98676	0.00281951	0.00521992	Neuron	AMY2B	down
338.085	0.0321234	0.0349291	0.919674	0.357743	0.429721	Neuron	AMZ1	no
330.179	-0.178309	0.0309306	-5.76482	8.17436e-09	2.74209e-08	Neuron	AMZ2	down
68.4332	0.88591	0.0714645	12.3965	2.72953e-35	3.64351e-34	Neuron	AMZ2P1	up
1107.37	-0.0673687	0.0174077	-3.87006	0.00010881	0.000240659	Neuron	ANAPC1	down
1777.13	-0.443133	0.0160281	-27.6473	3.00757e-168	4.68375e-166	Neuron	ANAPC10	down
230.251	-0.204825	0.0362199	-5.65505	1.55803e-08	5.10215e-08	Neuron	ANAPC11	down
195.157	-0.415958	0.0412157	-10.0922	5.97998e-24	5.0348e-23	Neuron	ANAPC13	down
114.732	-0.296713	0.0513107	-5.78267	7.35254e-09	2.47757e-08	Neuron	ANAPC15	down
1178.2	0.265926	0.0175618	15.1423	8.52051e-52	1.84562e-50	Neuron	ANAPC16	up
172.818	-0.106578	0.0433356	-2.45936	0.0139184	0.0231152	Neuron	ANAPC2	down
875.068	0.00939082	0.0203742	0.460917	0.644858	0.703539	Neuron	ANAPC4	no
1472.28	-0.0361589	0.0154722	-2.33702	0.019438	0.0313978	Neuron	ANAPC5	down
478.609	-0.14515	0.0260313	-5.57597	2.46149e-08	7.92781e-08	Neuron	ANAPC7	down
417.997	0.00105224	0.0279925	0.03759	0.970015	0.976985	Neuron	ANGEL1	no
813.32	0.0350353	0.0200504	1.74736	0.0805754	0.115079	Neuron	ANGEL2	no
349.124	0.242348	0.0640834	3.78175	0.000155729	0.000338956	Neuron	ANGPT1	up
127.466	0.0332602	0.0478267	0.695432	0.486785	0.557037	Neuron	ANGPT2	no
73.7199	-0.409638	0.0664233	-6.16709	6.95584e-10	2.54198e-09	Neuron	ANGPTL1	down
21.1548	-0.189838	0.128194	-1.48086	0.138643	0.187143	Neuron	ANGPTL2	no
38.0034	-0.697398	0.0903195	-7.72146	1.15002e-14	5.99074e-14	Neuron	ANGPTL4	down
43.7367	0.210077	0.0844238	2.48837	0.0128331	0.0214398	Neuron	ANGPTL5	up
16.0582	-0.436017	0.14308	-3.04737	0.00230852	0.00432294	Neuron	ANGPTL6	down
7.26307	0.31376	0.207868	1.50942	0.131192	0.178084	Neuron	ANGPTL7	no
1474.66	0.308246	0.0256855	12.0008	3.51921e-33	4.36957e-32	Neuron	ANK1	up
31403.3	-0.00511988	0.00498677	-1.02669	0.304565	0.373854	Neuron	ANK2	no
24992.2	-0.0220255	0.00653124	-3.37233	0.000745364	0.00149254	Neuron	ANK3	down
1148.49	0.178464	0.0181126	9.853	6.6527e-23	5.36607e-22	Neuron	ANKAR	up
905.285	0.0582217	0.0198438	2.934	0.00334629	0.00612852	Neuron	ANKDD1A	up
224.506	-0.0523231	0.0440737	-1.18717	0.235159	0.298341	Neuron	ANKDD1B	no
63.7135	-0.197416	0.0754111	-2.61786	0.00884837	0.0151851	Neuron	ANKEF1	down
814.709	0.00796044	0.0315305	0.252468	0.800679	0.839728	Neuron	ANKFN1	no
1356.72	0.10602	0.0155593	6.81389	9.49954e-12	4.03468e-11	Neuron	ANKFY1	up
4671.19	0.143212	0.0116803	12.261	1.46762e-34	1.91192e-33	Neuron	ANKH	up
10.8303	-0.738086	0.168271	-4.3863	1.15297e-05	2.85213e-05	Neuron	ANKHD1	down
110.51	0.374382	0.0516336	7.25075	4.14477e-13	1.93225e-12	Neuron	ANKHD1-EIF4EBP3	up
4227.52	0.0994783	0.0100738	9.87492	5.3474e-23	4.33523e-22	Neuron	ANKIB1	up
10.0719	0.201567	0.192537	1.0469	0.295146	0.364036	Neuron	ANKK1	no
35.9695	-0.139681	0.0946508	-1.47575	0.14001	0.188837	Neuron	ANKLE1	no
533.419	0.051361	0.0240428	2.13623	0.032661	0.0505497	Neuron	ANKLE2	no
551.39	0.0755943	0.0252513	2.99367	0.00275641	0.00511065	Neuron	ANKMY1	up
1203.66	0.0712035	0.01648	4.3206	1.55605e-05	3.8019e-05	Neuron	ANKMY2	up
206.755	-0.118871	0.0381431	-3.11644	0.00183052	0.00347204	Neuron	ANKRA2	down
1983.18	-0.10676	0.0131783	-8.10118	5.44276e-16	3.05644e-15	Neuron	ANKRD10	down
4228.06	0.0925242	0.0103593	8.93155	4.20087e-19	2.80769e-18	Neuron	ANKRD11	up
4462.77	0.0562938	0.00906237	6.21182	5.23749e-10	1.93779e-09	Neuron	ANKRD12	up
598.134	0.0726786	0.0233642	3.11068	0.00186656	0.00353675	Neuron	ANKRD13A	up
20.8958	-1.18711	0.129618	-9.15854	5.26045e-20	3.68433e-19	Neuron	ANKRD13B	down
2391.19	0.0415033	0.012019	3.45313	0.000554117	0.00113019	Neuron	ANKRD13C	up
729.171	0.12303	0.0211642	5.8131	6.13267e-09	2.08034e-08	Neuron	ANKRD13D	up
645.241	0.163263	0.0224299	7.27881	3.36778e-13	1.58474e-12	Neuron	ANKRD16	up
7479.14	0.0335751	0.00758923	4.42404	9.68713e-06	2.41565e-05	Neuron	ANKRD17	up
370.217	0.416306	0.0336642	12.3664	3.97114e-35	5.26254e-34	Neuron	ANKRD18A	up
660.742	0.036949	0.0232215	1.59115	0.111575	0.154062	Neuron	ANKRD18B	no
248.554	-0.999735	0.0379237	-26.3617	3.76418e-153	4.92798e-151	Neuron	ANKRD19	down
40.8252	-0.469825	0.10066	-4.66747	3.04933e-06	8.02743e-06	Neuron	ANKRD2	down
202.074	-0.0897326	0.0403086	-2.22614	0.0260047	0.0410503	Neuron	ANKRD20A1	down
39.2593	-1.12601	0.0960526	-11.7229	9.73301e-32	1.14977e-30	Neuron	ANKRD20A19P	down
41.5029	0.464824	0.0863696	5.3818	7.3746e-08	2.27821e-07	Neuron	ANKRD20A2	up
207.429	-0.157528	0.0381303	-4.1313	3.60715e-05	8.44362e-05	Neuron	ANKRD20A3	down
275.9	-0.158659	0.0345665	-4.58998	4.43291e-06	1.1482e-05	Neuron	ANKRD20A4	down
276.252	0.901185	0.0508613	17.7185	3.01983e-70	9.9246e-69	Neuron	ANKRD20A5P	up
148.803	0.0463025	0.0574117	0.806499	0.419955	0.492144	Neuron	ANKRD20A7P	no
428.191	0.226816	0.0302085	7.50834	5.98823e-14	2.97068e-13	Neuron	ANKRD23	up
1268.84	-0.00455018	0.0167097	-0.272307	0.785386	0.826967	Neuron	ANKRD24	no
4491.97	0.109244	0.0118524	9.21703	3.05445e-20	2.16473e-19	Neuron	ANKRD26	up
675.714	0.155106	0.0223308	6.94585	3.76201e-12	1.64442e-11	Neuron	ANKRD27	up
3377.59	-0.0519663	0.0125634	-4.13633	3.52908e-05	8.27143e-05	Neuron	ANKRD28	down
560.813	0.0284734	0.0262848	1.08326	0.278691	0.34616	Neuron	ANKRD29	no
90.1513	0.33952	0.10444	3.25087	0.00115052	0.0022435	Neuron	ANKRD30A	up
841.768	0.0471088	0.0236482	1.99207	0.0463634	0.0696357	Neuron	ANKRD30B	no
7399.74	-0.012572	0.0107631	-1.16806	0.242784	0.306675	Neuron	ANKRD30BL	no
126.435	-0.0866983	0.0529748	-1.63659	0.101715	0.14192	Neuron	ANKRD31	no
1738.42	-0.199054	0.0168815	-11.7913	4.32955e-32	5.18054e-31	Neuron	ANKRD33B	down
156.154	-0.470264	0.0443417	-10.6055	2.81094e-26	2.63168e-25	Neuron	ANKRD34A	down
25.8369	0.237049	0.115449	2.05327	0.0400461	0.0609503	Neuron	ANKRD34B	no
123.041	0.190537	0.0494623	3.85217	0.000117077	0.000258034	Neuron	ANKRD35	up
6752.24	0.0044751	0.00803149	0.557194	0.577395	0.642098	Neuron	ANKRD36	no
2280.88	0.195357	0.0143735	13.5914	4.50112e-42	7.41176e-41	Neuron	ANKRD36B	up
6061.45	0.0823106	0.0104563	7.87184	3.49471e-15	1.87331e-14	Neuron	ANKRD36C	up
114.045	-0.267542	0.0501965	-5.32988	9.82755e-08	3.00245e-07	Neuron	ANKRD37	down
19.922	-1.03155	0.127338	-8.10085	5.45748e-16	3.06398e-15	Neuron	ANKRD39	down
442.42	-0.129245	0.0284241	-4.54704	5.44053e-06	1.39464e-05	Neuron	ANKRD40	down
847.172	-0.189222	0.0200213	-9.45102	3.35536e-21	2.49448e-20	Neuron	ANKRD42	down
1747.72	0.113025	0.0181911	6.2132	5.19173e-10	1.92116e-09	Neuron	ANKRD44	up
80.5445	-0.588844	0.0661087	-8.90721	5.2332e-19	3.48788e-18	Neuron	ANKRD45	down
1052.86	0.0126744	0.0179703	0.705297	0.480625	0.551127	Neuron	ANKRD46	no
676.927	-0.0807142	0.0224415	-3.59665	0.000322339	0.000676447	Neuron	ANKRD49	down
597.939	0.0127033	0.0252188	0.503723	0.614456	0.675618	Neuron	ANKRD50	no
517.77	0.072634	0.0241551	3.00698	0.00263856	0.00490704	Neuron	ANKRD52	up
10.0287	0.319613	0.185916	1.71913	0.0855916	0.121494	Neuron	ANKRD53	no
301.932	0.0298322	0.0320028	0.932175	0.351246	0.42294	Neuron	ANKRD54	no
408.279	-0.164583	0.043421	-3.79039	0.000150409	0.000328247	Neuron	ANKRD55	down
1225.73	0.438251	0.0205426	21.3338	5.51558e-101	3.15913e-99	Neuron	ANKRD6	up
256.979	0.374772	0.0430497	8.70557	3.15996e-18	2.02073e-17	Neuron	ANKRD62	up
107.136	-0.0832388	0.0522427	-1.59331	0.111091	0.153545	Neuron	ANKRD65	no
1066.65	-0.212169	0.0177343	-11.9638	5.49954e-33	6.78248e-32	Neuron	ANKRD7	down
268.961	0.0576946	0.0333944	1.72767	0.0840474	0.119534	Neuron	ANKRD9	no
2228.76	0.101524	0.0135007	7.51987	5.48294e-14	2.72569e-13	Neuron	ANKS1A	up
53533.8	0.0979923	0.0066949	14.6369	1.63422e-48	3.22072e-47	Neuron	ANKS1B	up
1022.95	0.00473233	0.0176896	0.267521	0.789068	0.830109	Neuron	ANKS3	no
1142.28	-0.0862166	0.0168026	-5.13114	2.87988e-07	8.41641e-07	Neuron	ANKS6	down
267.913	0.210266	0.0350831	5.99337	2.05535e-09	7.22954e-09	Neuron	ANKUB1	up
720.497	0.14172	0.0217246	6.5235	6.86868e-11	2.72358e-10	Neuron	ANKZF1	up
242.993	0.172434	0.0493348	3.49517	0.000473757	0.000973542	Neuron	ANLN	up
162.828	0.300733	0.0559294	5.377	7.57362e-08	2.33631e-07	Neuron	ANO1	up
2064.87	0.08081	0.0148857	5.4287	5.67675e-08	1.77181e-07	Neuron	ANO10	up
224.169	0.18716	0.0501903	3.72901	0.000192237	0.000413695	Neuron	ANO2	up
3438.41	-0.270002	0.0138467	-19.4993	1.11195e-84	4.79105e-83	Neuron	ANO3	down
3861.81	-0.00305351	0.0109572	-0.278675	0.780494	0.823087	Neuron	ANO5	no
974.469	0.0804609	0.0199413	4.0349	5.46264e-05	0.000125212	Neuron	ANO6	up
62.9327	-0.0250346	0.0695669	-0.359863	0.71895	0.769353	Neuron	ANO7	no
538.677	-0.153089	0.0240216	-6.37298	1.85391e-10	7.11206e-10	Neuron	ANO8	down
306.666	-0.135481	0.0628816	-2.15455	0.0311973	0.0485113	Neuron	ANOS1	down
729.544	-0.0404959	0.020006	-2.02419	0.0429507	0.0649976	Neuron	ANP32A	no
45.2732	-0.613285	0.0835906	-7.33677	2.18815e-13	1.04316e-12	Neuron	ANP32AP1	down
273.505	0.0984312	0.0339435	2.89986	0.00373333	0.00679246	Neuron	ANP32B	up
271.122	-0.211645	0.0348333	-6.07595	1.23255e-09	4.42087e-09	Neuron	ANP32E	down
8.34138	0.039567	0.195861	0.202016	0.839904	0.872456	Neuron	ANPEP	no
1257.09	0.132624	0.0173061	7.66343	1.81026e-14	9.30392e-14	Neuron	ANTXR1	up
402.644	-0.0570847	0.0308886	-1.84808	0.0645903	0.0942259	Neuron	ANTXR2	no
47.5035	0.017554	0.0923062	0.190171	0.849175	0.879862	Neuron	ANXA1	no
1035.52	-0.110756	0.0201452	-5.4979	3.84337e-08	1.21663e-07	Neuron	ANXA11	down
13.8797	0.12827	0.148998	0.860882	0.389303	0.461926	Neuron	ANXA13	no
22.3693	-0.153332	0.123467	-1.24189	0.214276	0.274969	Neuron	ANXA2	no
19.1647	0.0294439	0.139959	0.210376	0.833374	0.866996	Neuron	ANXA3	no
483.292	0.128916	0.0256228	5.0313	4.87169e-07	1.38965e-06	Neuron	ANXA4	up
156.24	0.0914852	0.045411	2.01461	0.043946	0.0663563	Neuron	ANXA5	no
1267.76	-0.0639806	0.016574	-3.8603	0.00011325	0.000250014	Neuron	ANXA6	down
1161.61	-0.008609	0.017043	-0.505135	0.613464	0.674777	Neuron	ANXA7	no
271.645	0.0929006	0.0352576	2.63491	0.00841593	0.0144847	Neuron	AOAH	up
74.7115	0.00267044	0.0630118	0.04238	0.966196	0.974127	Neuron	AOC2	no
20.8108	-0.0911176	0.124283	-0.733145	0.46347	0.534567	Neuron	AOX1	no
15.8034	-0.160036	0.137726	-1.16199	0.245241	0.309401	Neuron	AP000221.1	no
27.34	-0.897233	0.108721	-8.25264	1.54927e-16	8.99696e-16	Neuron	AP000230.1	down
39.1427	-0.74058	0.0911815	-8.12204	4.58424e-16	2.58468e-15	Neuron	AP000233.4	down
7.81292	-0.869291	0.199273	-4.36231	1.28698e-05	3.17015e-05	Neuron	AP000235.2	down
11.5824	0.412627	0.175868	2.34624	0.018964	0.0306968	Neuron	AP000253.1	up
30.1484	0.387598	0.106205	3.64953	0.000262722	0.000556533	Neuron	AP000265.1	up
8.99714	-0.652673	0.189508	-3.44404	0.000573087	0.00116659	Neuron	AP000275.65	down
27.4769	-1.2302	0.117213	-10.4954	9.06511e-26	8.26298e-25	Neuron	AP000279.69	down
10.734	-0.838794	0.171559	-4.88923	1.01229e-06	2.79488e-06	Neuron	AP000282.2	down
25.7442	-0.903884	0.115361	-7.83528	4.67804e-15	2.49081e-14	Neuron	AP000320.7	down
33.2828	-0.989113	0.100769	-9.81566	9.64023e-23	7.70022e-22	Neuron	AP000347.2	down
10.0129	-1.27039	0.188437	-6.74174	1.56498e-11	6.5373e-11	Neuron	AP000437.3	down
8.70442	-0.334169	0.222182	-1.50403	0.132572	0.179733	Neuron	AP000442.1	no
228.979	-0.301672	0.039124	-7.71066	1.25168e-14	6.50608e-14	Neuron	AP000462.1	down
12.7577	-0.979142	0.171736	-5.70144	1.18801e-08	3.92877e-08	Neuron	AP000462.2	down
10.1679	-0.113839	0.170195	-0.668875	0.503575	0.573469	Neuron	AP000462.3	no
11.3732	-1.09335	0.168428	-6.4915	8.49836e-11	3.34529e-10	Neuron	AP000473.6	down
45.5745	-0.738544	0.0853605	-8.65206	5.05795e-18	3.18909e-17	Neuron	AP000487.5	down
11.2056	-0.950622	0.175022	-5.43142	5.59058e-08	1.74606e-07	Neuron	AP000560.3	down
7.1596	0.491671	0.216375	2.27231	0.0230678	0.0367531	Neuron	AP000640.2	up
7.67451	-1.03164	0.204184	-5.05252	4.36009e-07	1.25136e-06	Neuron	AP000662.4	down
9.55297	-0.867046	0.18667	-4.6448	3.40407e-06	8.91894e-06	Neuron	AP000688.14	down
13.1147	-1.06603	0.161811	-6.58808	4.4554e-11	1.79687e-10	Neuron	AP000689.8	down
117.937	-1.21631	0.0630433	-19.2932	6.12651e-83	2.59283e-81	Neuron	AP000797.3	down
39.3681	-0.142726	0.0867101	-1.64601	0.0997617	0.139358	Neuron	AP000857.2	no
14.1933	-0.621816	0.148047	-4.20014	2.66754e-05	6.33947e-05	Neuron	AP000962.1	down
20.1137	-0.79031	0.127007	-6.22258	4.89058e-10	1.81338e-09	Neuron	AP001172.2	down
320.798	-0.610588	0.0330054	-18.4996	2.07929e-76	7.71701e-75	Neuron	AP001347.6	down
16.5528	-0.516551	0.156436	-3.30198	0.000960034	0.00189376	Neuron	AP001372.2	down
7.7278	-0.449417	0.207092	-2.17013	0.0299968	0.0468279	Neuron	AP001412.1	down
28.4858	-0.872439	0.104093	-8.38137	5.23133e-17	3.13419e-16	Neuron	AP001442.2	down
7.51124	-0.987873	0.224476	-4.4008	1.07854e-05	2.67746e-05	Neuron	AP001469.5	down
11.7959	-1.14393	0.162591	-7.03564	1.98349e-12	8.83209e-12	Neuron	AP001628.6	down
39.872	-1.10921	0.0898649	-12.3431	5.30624e-35	7.00842e-34	Neuron	AP001629.8	down
56.8487	-0.226677	0.0736982	-3.07575	0.00209975	0.00395157	Neuron	AP001816.1	down
16.089	1.24275	0.148229	8.38396	5.1177e-17	3.06921e-16	Neuron	AP002387.1	up
22.2773	-1.02451	0.12109	-8.4607	2.65782e-17	1.61058e-16	Neuron	AP002884.2	down
41.319	-0.259585	0.0884513	-2.93478	0.00333788	0.00611547	Neuron	AP003025.2	down
7.39153	-0.145635	0.20869	-0.697853	0.485269	0.555679	Neuron	AP003774.1	no
21.7996	-1.2526	0.132122	-9.48067	2.52665e-21	1.889e-20	Neuron	AP004782.1	down
75.3912	1.36806	0.0815637	16.7728	3.85595e-63	1.07962e-61	Neuron	AP006222.1	up
40.9484	-0.846008	0.0884461	-9.56524	1.11945e-21	8.51359e-21	Neuron	AP006621.5	down
625.932	-0.0507066	0.0237859	-2.13179	0.0330241	0.0510801	Neuron	AP1AR	no
802.594	0.026248	0.0197175	1.3312	0.183122	0.239633	Neuron	AP1B1	no
1401.21	0.0464317	0.0153688	3.02117	0.00251801	0.00469641	Neuron	AP1G1	up
1685.03	-0.0402736	0.0154206	-2.61168	0.00900975	0.0154432	Neuron	AP1G2	down
1091.67	-0.063186	0.0178541	-3.53901	0.000401624	0.000833217	Neuron	AP1M1	down
11.0053	-0.264866	0.166452	-1.59124	0.111555	0.154052	Neuron	AP1M2	no
532.16	-0.028041	0.0247561	-1.13269	0.257345	0.322979	Neuron	AP1S1	no
645.825	-0.0687636	0.0296446	-2.3196	0.0203628	0.0327805	Neuron	AP1S2	down
397.245	-0.0269404	0.0338041	-0.796957	0.425476	0.49761	Neuron	AP1S3	no
900.132	-0.0290524	0.0202709	-1.43321	0.151798	0.20274	Neuron	AP2A1	no
2338.5	-0.0537412	0.0119838	-4.48448	7.30917e-06	1.84957e-05	Neuron	AP2B1	down
2121.17	-0.179387	0.0173091	-10.3637	3.62608e-25	3.22503e-24	Neuron	AP2M1	down
658.048	-0.0883522	0.0214274	-4.12332	3.73445e-05	8.72874e-05	Neuron	AP2S1	down
1319.59	0.0336919	0.0165637	2.03408	0.0419433	0.0635942	Neuron	AP3B1	no
1811.1	0.0114441	0.0145754	0.785163	0.432358	0.504322	Neuron	AP3B2	no
928.999	-0.0533794	0.0184802	-2.88847	0.00387122	0.0070251	Neuron	AP3D1	down
310.769	0.0593009	0.0317142	1.86985	0.0615042	0.0900658	Neuron	AP3M1	no
690.599	-0.0643735	0.0227364	-2.8313	0.00463594	0.00830905	Neuron	AP3M2	down
1565.71	-0.149892	0.0143322	-10.4584	1.34142e-25	1.21252e-24	Neuron	AP3S1	down
157.556	0.0442445	0.0439838	1.00593	0.31445	0.384462	Neuron	AP3S2	no
254.167	-0.242827	0.0369015	-6.58039	4.69202e-11	1.8875e-10	Neuron	AP4B1	down
702.367	0.032871	0.0238183	1.38007	0.167565	0.221366	Neuron	AP4E1	no
136.807	-0.169096	0.0507046	-3.33492	0.000853251	0.00169505	Neuron	AP4M1	down
954.398	-0.0331493	0.018574	-1.78472	0.0743073	0.106864	Neuron	AP4S1	no
57.3036	0.016177	0.0737831	0.21925	0.826455	0.861415	Neuron	AP5B1	no
1144.77	0.0696594	0.0170571	4.08389	4.42882e-05	0.000102661	Neuron	AP5M1	up
89.3438	0.0637905	0.0596138	1.07006	0.284591	0.352531	Neuron	AP5S1	no
442.303	0.0208826	0.0268804	0.776873	0.437234	0.509083	Neuron	AP5Z1	no
423.545	-0.0102274	0.0298263	-0.342899	0.731674	0.780341	Neuron	APAF1	no
147.68	-0.0656328	0.0451469	-1.45376	0.146013	0.195892	Neuron	APBA3	no
2062.72	0.0643156	0.0146425	4.39241	1.12103e-05	2.77802e-05	Neuron	APBB1	up
55.2881	0.0416817	0.0747953	0.557277	0.577338	0.642095	Neuron	APBB1IP	no
3566.11	0.0289855	0.0115601	2.50737	0.0121633	0.0204067	Neuron	APBB2	up
307.738	-0.334303	0.0318382	-10.5	8.63356e-26	7.87866e-25	Neuron	APBB3	down
3035.63	0.0219832	0.0119433	1.84063	0.0656757	0.095663	Neuron	APC	no
1176.96	-0.078858	0.0164503	-4.79371	1.63727e-06	4.42555e-06	Neuron	APC2	down
52.8549	-0.06463	0.0745561	-0.866865	0.386016	0.458619	Neuron	APCDD1	no
16.8216	-0.546852	0.133809	-4.08681	4.37341e-05	0.000101475	Neuron	APCDD1L	down
234.531	-0.0608841	0.0360964	-1.68671	0.0916593	0.129145	Neuron	APEH	no
244.105	-0.0222833	0.0367411	-0.606495	0.544186	0.612486	Neuron	APEX1	no
37.8742	-0.00831262	0.0896279	-0.0927459	0.926105	0.943085	Neuron	APEX2	no
229.853	0.109689	0.0399881	2.74305	0.00608708	0.0107054	Neuron	APH1A	up
478.981	0.131566	0.0278153	4.72999	2.24533e-06	5.98229e-06	Neuron	APH1B	up
1152.68	0.018694	0.0173587	1.07692	0.281515	0.349193	Neuron	API5	no
618.26	-0.101681	0.0226283	-4.49354	7.00497e-06	1.77637e-05	Neuron	APIP	down
13.7937	-0.532094	0.154038	-3.45431	0.00055171	0.00112548	Neuron	APITD1-CORT	down
325.577	-0.446574	0.0329656	-13.5467	8.29211e-42	1.35326e-40	Neuron	APLF	down
8.21698	0.0837917	0.196525	0.426367	0.66984	0.725401	Neuron	APLN	no
2224.8	-0.3345	0.01497	-22.3447	1.35983e-110	8.95045e-109	Neuron	APLP1	down
2703.54	-0.224092	0.0112167	-19.9785	8.47199e-89	3.91965e-87	Neuron	APLP2	down
639.975	-0.176337	0.0217779	-8.09708	5.62932e-16	3.15971e-15	Neuron	APMAP	down
8.91676	0.195262	0.181186	1.07769	0.281171	0.34885	Neuron	APOBEC2	no
7.30065	0.341818	0.207843	1.6446	0.100053	0.139748	Neuron	APOBEC3H	no
14.9145	-0.918983	0.144632	-6.35395	2.09854e-10	8.00672e-10	Neuron	APOBEC4	down
17.6755	-0.230142	0.127655	-1.80285	0.0714124	0.103136	Neuron	APOC1	no
246.787	-0.528019	0.0373854	-14.1237	2.71472e-45	4.89657e-44	Neuron	APOD	down
321.556	-0.350815	0.0320165	-10.9573	6.12752e-28	6.17077e-27	Neuron	APOE	down
26.0239	0.174644	0.106979	1.63251	0.102572	0.143007	Neuron	APOH	no
12.148	0.672607	0.161357	4.16843	3.06702e-05	7.2383e-05	Neuron	APOL1	up
575.645	0.109764	0.0232595	4.71911	2.36882e-06	6.29931e-06	Neuron	APOL2	up
28.5086	-0.104822	0.101596	-1.03175	0.30219	0.371315	Neuron	APOL6	no
283.466	0.471624	0.0375545	12.5584	3.57585e-36	4.92212e-35	Neuron	APOLD1	up
930.527	-0.15018	0.0191383	-7.84711	4.25718e-15	2.27231e-14	Neuron	APOO	down
706.341	-0.076188	0.0217019	-3.51066	0.000446989	0.000920996	Neuron	APOOL	down
9.47423	-0.94592	0.181614	-5.20841	1.90468e-07	5.65852e-07	Neuron	APOOP5	down
13.4857	-0.843089	0.15207	-5.54409	2.95479e-08	9.46414e-08	Neuron	APOPT1	down
11756	-0.0528665	0.00793878	-6.65927	2.75185e-11	1.12796e-10	Neuron	APP	down
1591.03	0.114531	0.0151196	7.57499	3.59152e-14	1.80882e-13	Neuron	APPBP2	up
1117.9	0.0435937	0.0180339	2.41732	0.0156354	0.0257088	Neuron	APPL1	up
1251.54	0.18796	0.0167856	11.1977	4.18566e-29	4.42858e-28	Neuron	APPL2	up
100.378	-0.349417	0.0559921	-6.24047	4.36253e-10	1.62289e-09	Neuron	APRT	down
686.086	-0.0572903	0.0215384	-2.65992	0.007816	0.0135205	Neuron	APTX	down
93.0343	-0.0159378	0.0636668	-0.250331	0.802331	0.840795	Neuron	AQP1	no
139.749	0.202493	0.0460863	4.39379	1.11394e-05	2.76132e-05	Neuron	AQP11	up
15.0793	-0.236387	0.14301	-1.65294	0.0983439	0.137579	Neuron	AQP3	no
141.247	-0.386932	0.0472574	-8.18775	2.66154e-16	1.51859e-15	Neuron	AQP4	down
15.4956	0.597226	0.142961	4.17753	2.94688e-05	6.96926e-05	Neuron	AQP7	up
25.7161	0.128049	0.110274	1.16119	0.245565	0.309794	Neuron	AQP8	no
64.0548	0.174339	0.0671302	2.59702	0.00940353	0.0160753	Neuron	AQP9	up
1354.71	-0.0216035	0.015405	-1.40236	0.160806	0.213385	Neuron	AQR	no
183.561	0.137715	0.0526794	2.6142	0.0089436	0.0153353	Neuron	AR	up
117.052	0.219081	0.0509166	4.30274	1.68698e-05	4.10537e-05	Neuron	ARAF	up
353.948	0.175298	0.0327233	5.35697	8.46312e-08	2.59993e-07	Neuron	ARAP1	up
4491.26	-0.081507	0.01077	-7.56798	3.7907e-14	1.9047e-13	Neuron	ARAP2	down
121.738	0.0702655	0.0501211	1.40191	0.160941	0.213527	Neuron	ARAP3	no
146.037	-0.106482	0.0474662	-2.24333	0.0248754	0.0393903	Neuron	ARC	down
416.936	-0.0931834	0.0285873	-3.2596	0.00111567	0.00217859	Neuron	ARCN1	down
596.926	0.029394	0.0229946	1.2783	0.201143	0.260017	Neuron	AREL1	no
1822.41	-0.265239	0.0143354	-18.5023	1.97673e-76	7.34781e-75	Neuron	ARF1	down
42.9921	-1.40124	0.0925909	-15.1337	9.7143e-52	2.09848e-50	Neuron	ARF3	down
459.908	-0.255673	0.0282112	-9.06282	1.27115e-19	8.70839e-19	Neuron	ARF4	down
30.2459	0.0376181	0.0961431	0.391273	0.695596	0.748368	Neuron	ARF4-AS1	no
416.12	-0.37267	0.0295704	-12.6028	2.03778e-36	2.82785e-35	Neuron	ARF5	down
134.188	-0.0367093	0.0482611	-0.760641	0.446872	0.518586	Neuron	ARF6	no
1066.77	0.132281	0.0178333	7.41767	1.19195e-13	5.78186e-13	Neuron	ARFGAP1	up
707.755	-0.0175919	0.0223691	-0.786441	0.431609	0.503572	Neuron	ARFGAP2	no
561.167	0.0262051	0.0248422	1.05486	0.291488	0.360101	Neuron	ARFGAP3	no
3040.65	-0.012286	0.0111362	-1.10325	0.269918	0.336667	Neuron	ARFGEF1	no
2670.93	0.14658	0.0127403	11.5053	1.24103e-30	1.40475e-29	Neuron	ARFGEF2	up
5237.22	0.0304488	0.0105525	2.88547	0.00390828	0.00708803	Neuron	ARFGEF3	up
1264.7	-0.0240959	0.0162175	-1.48579	0.137334	0.185582	Neuron	ARFIP1	no
221.152	-0.0746428	0.0373274	-1.99968	0.0455349	0.0685296	Neuron	ARFIP2	no
509.951	0.106594	0.0248507	4.2894	1.79159e-05	4.34663e-05	Neuron	ARFRP1	up
7.04396	-0.065561	0.202003	-0.324555	0.745518	0.792163	Neuron	ARG1	no
370.999	0.297755	0.0316374	9.41149	4.89136e-21	3.61384e-20	Neuron	ARG2	up
12.6946	0.084026	0.14975	0.56111	0.574723	0.639864	Neuron	ARGFX	no
3739.52	-0.0198772	0.0110215	-1.8035	0.0713096	0.103007	Neuron	ARGLU1	no
562.576	0.115223	0.0249077	4.62599	3.72805e-06	9.72288e-06	Neuron	ARHGAP1	up
972.23	-0.143503	0.0217849	-6.5873	4.47899e-11	1.80577e-10	Neuron	ARHGAP10	down
1365.67	0.0337514	0.0192338	1.7548	0.0792941	0.113392	Neuron	ARHGAP12	no
365.542	0.0155529	0.0446836	0.348067	0.72779	0.777103	Neuron	ARHGAP15	no
909.387	0.114098	0.0204442	5.58095	2.39214e-08	7.71279e-08	Neuron	ARHGAP17	up
761.712	0.125208	0.0275266	4.54861	5.40011e-06	1.38517e-05	Neuron	ARHGAP18	up
23.3122	-0.301009	0.115058	-2.61616	0.00889261	0.0152555	Neuron	ARHGAP19-SLIT1	down
1969.6	-0.133981	0.015514	-8.63615	5.81417e-18	3.65237e-17	Neuron	ARHGAP20	down
5934.5	-0.0371858	0.00811847	-4.58039	4.64102e-06	1.19924e-05	Neuron	ARHGAP21	down
878.313	0.0897424	0.0222073	4.04112	5.3197e-05	0.000122077	Neuron	ARHGAP22	up
528.395	-0.022621	0.0422717	-0.535133	0.592558	0.655727	Neuron	ARHGAP24	no
136.259	-0.0309692	0.0530368	-0.583919	0.559275	0.626244	Neuron	ARHGAP25	no
11760.4	0.0320457	0.010197	3.14267	0.00167413	0.00319296	Neuron	ARHGAP26	up
729.284	0.200283	0.0276314	7.2484	4.21728e-13	1.96452e-12	Neuron	ARHGAP28	up
521.691	-0.0805195	0.0298816	-2.69462	0.00704691	0.0122784	Neuron	ARHGAP29	down
9.64973	-0.738489	0.190832	-3.86984	0.000108908	0.000240854	Neuron	ARHGAP30	down
160.305	0.384863	0.0818754	4.7006	2.59404e-06	6.87674e-06	Neuron	ARHGAP31	up
10515.8	0.0139672	0.00705277	1.98039	0.0476602	0.0713989	Neuron	ARHGAP32	no
516.351	-0.121956	0.0257421	-4.73763	2.16234e-06	5.76761e-06	Neuron	ARHGAP33	down
2069.3	0.0529054	0.0121869	4.34117	1.41725e-05	3.47774e-05	Neuron	ARHGAP35	up
943.506	0.0224485	0.0189686	1.18345	0.236629	0.299966	Neuron	ARHGAP39	no
27.8769	0.101899	0.106341	0.958228	0.337948	0.409327	Neuron	ARHGAP4	no
381.339	0.0948927	0.0470117	2.01849	0.0435403	0.0657979	Neuron	ARHGAP42	no
4726.85	0.0945165	0.0103162	9.16199	5.0949e-20	3.57153e-19	Neuron	ARHGAP44	up
3107.06	0.125541	0.0131428	9.55204	1.27163e-21	9.63713e-21	Neuron	ARHGAP5	up
787.169	-0.0376808	0.0367035	-1.02663	0.304595	0.373856	Neuron	ARHGAP6	no
69.1543	-0.00611318	0.0687031	-0.0889796	0.929098	0.945608	Neuron	ARHGAP9	no
832.868	-0.0732978	0.02243	-3.26785	0.00108369	0.0021203	Neuron	ARHGDIA	down
16.4942	-0.422344	0.139003	-3.03838	0.00237855	0.00444802	Neuron	ARHGDIB	down
1091.47	-0.132146	0.0198951	-6.64216	3.09126e-11	1.26274e-10	Neuron	ARHGDIG	down
303.511	0.0189898	0.031439	0.60402	0.545831	0.61396	Neuron	ARHGEF1	no
482.626	0.037495	0.0274312	1.36687	0.171665	0.226232	Neuron	ARHGEF10L	no
2413.15	0.00243432	0.012357	0.197	0.843827	0.875691	Neuron	ARHGEF11	no
5743.81	0.0242302	0.00924142	2.62191	0.00874389	0.0150188	Neuron	ARHGEF12	up
11.0386	0.346343	0.169698	2.04094	0.0412568	0.062641	Neuron	ARHGEF16	no
963.764	0.123699	0.0211734	5.84219	5.15182e-09	1.75888e-08	Neuron	ARHGEF17	up
675.875	-0.0221939	0.0219822	-1.00963	0.312673	0.382525	Neuron	ARHGEF2	no
1148.53	-0.0271657	0.0176648	-1.53784	0.124087	0.169424	Neuron	ARHGEF25	no
1585.83	-0.0617508	0.0181194	-3.40799	0.000654442	0.00132027	Neuron	ARHGEF28	down
2919.03	0.0909521	0.0125276	7.26014	3.867e-13	1.80949e-12	Neuron	ARHGEF3	up
281.938	-0.0524471	0.03262	-1.60782	0.107874	0.149541	Neuron	ARHGEF33	no
178.399	-0.0194587	0.044068	-0.441561	0.658807	0.7156	Neuron	ARHGEF37	no
15.5509	-0.339162	0.140867	-2.40768	0.0160541	0.0263118	Neuron	ARHGEF38	down
8.23423	-0.371681	0.204754	-1.81526	0.0694847	0.100659	Neuron	ARHGEF39	no
2201.46	0.0444092	0.0129196	3.43735	0.00058743	0.00119405	Neuron	ARHGEF4	up
73.1738	0.0860324	0.0695045	1.2378	0.215792	0.276717	Neuron	ARHGEF40	no
565.58	-0.119531	0.0270621	-4.41692	1.00118e-05	2.49217e-05	Neuron	ARHGEF6	down
5484.86	0.0227954	0.00960506	2.37327	0.0176315	0.0286958	Neuron	ARHGEF7	up
2952.75	-0.0787463	0.0111771	-7.0453	1.85059e-12	8.2635e-12	Neuron	ARHGEF9	down
1430.1	0.0948856	0.0151687	6.25537	3.96564e-10	1.47986e-09	Neuron	ARID1A	up
11728.1	0.0420724	0.00795169	5.291	1.2165e-07	3.68165e-07	Neuron	ARID1B	up
1389.56	0.0433196	0.0161284	2.68591	0.00723316	0.0125799	Neuron	ARID2	up
357.556	0.0977728	0.0299531	3.2642	0.00109773	0.00214637	Neuron	ARID3A	up
227.533	0.0581948	0.0366315	1.58865	0.112139	0.154751	Neuron	ARID3B	no
2065.84	0.061691	0.0134034	4.60263	4.17186e-06	1.08289e-05	Neuron	ARID4A	up
4431.53	0.0506622	0.00940719	5.38548	7.22512e-08	2.2343e-07	Neuron	ARID4B	up
144.554	0.105752	0.0462955	2.28428	0.022355	0.0357173	Neuron	ARID5A	up
4448.05	0.0592189	0.00938015	6.31321	2.73304e-10	1.03202e-09	Neuron	ARID5B	up
3977.46	0.0485639	0.00973009	4.99111	6.00344e-07	1.69684e-06	Neuron	ARIH1	up
1419.19	0.0685827	0.0163904	4.18432	2.86023e-05	6.77913e-05	Neuron	ARIH2	up
19.5741	0.121852	0.124066	0.982152	0.326025	0.39664	Neuron	ARIH2OS	no
427.052	-0.0696758	0.0260437	-2.67534	0.00746537	0.0129535	Neuron	ARL1	down
575.976	0.157673	0.0236728	6.66052	2.72857e-11	1.11899e-10	Neuron	ARL10	up
12.1708	-0.318813	0.156457	-2.03771	0.0415792	0.0630863	Neuron	ARL13A	no
1043.55	0.0111536	0.0179072	0.622854	0.53338	0.602499	Neuron	ARL13B	no
611.328	-0.0480024	0.0243368	-1.97242	0.0485618	0.0726035	Neuron	ARL14EP	no
9.21092	0.0599064	0.179164	0.334365	0.738104	0.785651	Neuron	ARL14EPL	no
8390.2	0.0445149	0.010923	4.07533	4.59501e-05	0.000106214	Neuron	ARL15	up
178.299	-0.13864	0.0412511	-3.36089	0.000776915	0.00155181	Neuron	ARL16	down
7.97575	-0.757607	0.19941	-3.79924	0.000145138	0.000317091	Neuron	ARL2	down
576.091	-0.0905289	0.0243168	-3.7229	0.00019695	0.000422998	Neuron	ARL2BP	down
909.258	0.0564763	0.0225902	2.50004	0.0124179	0.0207947	Neuron	ARL3	up
391.825	0.108669	0.0341646	3.18076	0.0014689	0.00282232	Neuron	ARL4A	up
1165.87	-0.0486695	0.0219134	-2.22099	0.0263515	0.0415647	Neuron	ARL4C	down
119.187	-0.52244	0.0530401	-9.84991	6.86026e-23	5.52788e-22	Neuron	ARL4D	down
554.842	0.0674324	0.0234448	2.87622	0.00402472	0.00728202	Neuron	ARL5A	up
429.683	-0.0984168	0.0279711	-3.51852	0.000433966	0.000896024	Neuron	ARL5B	down
22.36	0.402815	0.121784	3.30762	0.000940907	0.00185834	Neuron	ARL5C	up
997.099	0.00583754	0.0188519	0.309653	0.756825	0.801995	Neuron	ARL6	no
104.473	-1.34967	0.0594264	-22.7116	3.43843e-114	2.49779e-112	Neuron	ARL6IP1	down
863.065	-0.015426	0.0191838	-0.804117	0.421329	0.493439	Neuron	ARL6IP4	no
1192.96	-0.180335	0.0175256	-10.2898	7.83246e-25	6.84859e-24	Neuron	ARL6IP5	down
529.737	0.0835321	0.0244283	3.41948	0.000627414	0.00126927	Neuron	ARL6IP6	up
863.444	-0.287827	0.0202276	-14.2294	6.01837e-46	1.10138e-44	Neuron	ARL8A	down
1778.75	-0.168316	0.0147482	-11.4126	3.61757e-30	4.01284e-29	Neuron	ARL8B	down
91.1041	0.00764601	0.0594846	0.128538	0.897723	0.920082	Neuron	ARL9	no
758.17	-0.0571746	0.021132	-2.7056	0.00681821	0.011906	Neuron	ARMC1	down
11.96	-0.0121598	0.154726	-0.0785893	0.937359	0.951658	Neuron	ARMC12	no
1797.53	-0.0153714	0.0135641	-1.13324	0.257112	0.322721	Neuron	ARMC2	no
226.68	-0.0767233	0.0393766	-1.94845	0.0513613	0.0764341	Neuron	ARMC3	no
63.7507	0.0122057	0.0706947	0.172654	0.862924	0.891278	Neuron	ARMC4	no
183.877	0.0408994	0.0417978	0.978506	0.327824	0.398605	Neuron	ARMC5	no
223.384	-0.0277481	0.0403153	-0.688278	0.491278	0.561504	Neuron	ARMC6	no
92.7498	0.0658653	0.0622444	1.05817	0.289977	0.358421	Neuron	ARMC7	no
2070.06	0.0303726	0.0123579	2.45775	0.0139809	0.0232109	Neuron	ARMC8	up
2880.29	0.0423114	0.0114249	3.70345	0.00021269	0.000455284	Neuron	ARMC9	up
213.714	-0.0969367	0.0388883	-2.4927	0.0126777	0.0212044	Neuron	ARMCX1	down
316.487	0.0612831	0.034911	1.75541	0.0791894	0.113263	Neuron	ARMCX2	no
630.5	-0.134962	0.0226819	-5.95023	2.67772e-09	9.34692e-09	Neuron	ARMCX3	down
1317	0.0685986	0.0176289	3.89126	9.97269e-05	0.000221618	Neuron	ARMCX4	up
131.336	-0.546151	0.055524	-9.8363	7.85481e-23	6.30369e-22	Neuron	ARMCX5	down
81.5518	-0.24953	0.061999	-4.02475	5.70368e-05	0.000130386	Neuron	ARMCX6	down
211.379	-0.165525	0.0395853	-4.18148	2.89612e-05	6.85466e-05	Neuron	ARMT1	down
1025.07	0.138057	0.0182945	7.54637	4.47542e-14	2.23837e-13	Neuron	ARNT	up
6910.98	-0.0450628	0.0134622	-3.34736	0.00081584	0.00162493	Neuron	ARNT2	down
1276.26	0.172734	0.0162595	10.6236	2.31491e-26	2.17841e-25	Neuron	ARNTL	up
1205.69	0.0769077	0.0179707	4.27961	1.87223e-05	4.53396e-05	Neuron	ARNTL2	up
9.26403	-1.23891	0.192043	-6.4512	1.10965e-10	4.33366e-10	Neuron	ARPC1A	down
38.3917	0.0338538	0.0880568	0.384454	0.700642	0.752881	Neuron	ARPC1B	no
1058.98	-0.0743374	0.0178119	-4.17348	2.99982e-05	7.08954e-05	Neuron	ARPC2	down
422.489	-0.434426	0.0290979	-14.9298	2.10896e-50	4.41179e-49	Neuron	ARPC3	down
9.4266	-1.25569	0.194643	-6.45126	1.10927e-10	4.3329e-10	Neuron	ARPC4	down
510.337	-0.0638326	0.0252176	-2.53128	0.0113648	0.0191438	Neuron	ARPC5	down
413.859	-0.197384	0.0276444	-7.14009	9.32691e-13	4.25162e-12	Neuron	ARPC5L	down
3748.14	-0.442886	0.0156746	-28.255	1.23611e-175	2.07414e-173	Neuron	ARPP19	down
14179.5	0.0180972	0.0099458	1.81958	0.0688222	0.0997644	Neuron	ARPP21	no
785.531	0.253637	0.0201183	12.6073	1.92513e-36	2.67308e-35	Neuron	ARRB1	up
512.121	-0.124375	0.0271495	-4.58111	4.6252e-06	1.19528e-05	Neuron	ARRB2	down
310.815	-0.397672	0.033766	-11.7773	5.10961e-32	6.10259e-31	Neuron	ARRDC1	down
130.033	-0.0312225	0.04921	-0.634474	0.525771	0.59519	Neuron	ARRDC2	no
401.603	0.0584645	0.027643	2.11499	0.034431	0.0531057	Neuron	ARRDC3	no
103.837	-0.0270949	0.068491	-0.395597	0.692402	0.745498	Neuron	ARRDC3-AS1	no
152.144	-0.269756	0.0440152	-6.1287	8.86009e-10	3.20932e-09	Neuron	ARRDC4	down
340.815	0.0690405	0.0315438	2.18872	0.0286173	0.0448241	Neuron	ARSA	up
1055.99	0.121108	0.0192569	6.28906	3.19402e-10	1.20038e-09	Neuron	ARSB	up
32.6418	0.0147687	0.0980885	0.150565	0.880319	0.905437	Neuron	ARSD	no
25.4056	-0.0400939	0.107124	-0.374276	0.708199	0.759792	Neuron	ARSE	no
51.7018	0.0469701	0.0876352	0.535973	0.591977	0.655256	Neuron	ARSF	no
557.883	-0.00212937	0.0248408	-0.0857209	0.931688	0.947475	Neuron	ARSG	no
12.5022	0.163102	0.155847	1.04655	0.295307	0.364216	Neuron	ARSI	no
294.306	-0.300785	0.0401603	-7.48961	6.90771e-14	3.4119e-13	Neuron	ARSJ	down
281.47	0.0764424	0.0328754	2.32522	0.0200604	0.0323287	Neuron	ARSK	up
765.012	-0.0609299	0.0334806	-1.81985	0.0687814	0.0997234	Neuron	ART3	no
376.254	-0.17249	0.0284359	-6.06593	1.31196e-09	4.69371e-09	Neuron	ARV1	down
243.532	-0.232665	0.0364839	-6.37721	1.80343e-10	6.92289e-10	Neuron	ARVCF	down
312.104	0.0495305	0.0359483	1.37783	0.168257	0.222121	Neuron	ARX	no
725.069	-0.0424492	0.0230135	-1.84454	0.065105	0.0949188	Neuron	ASAH1	no
10.9237	0.0649806	0.167531	0.387873	0.69811	0.750694	Neuron	ASAH2	no
200.214	0.137556	0.0400483	3.43476	0.000593084	0.00120421	Neuron	ASAH2B	up
5848.71	0.00569507	0.00969866	0.587202	0.557068	0.624154	Neuron	ASAP1	no
1112.62	0.0814878	0.0175614	4.64017	3.48127e-06	9.11318e-06	Neuron	ASAP2	up
192.72	0.157215	0.0401396	3.91671	8.97655e-05	0.00020051	Neuron	ASB1	up
192.396	0.0980625	0.0398048	2.46359	0.0137555	0.0228749	Neuron	ASB13	up
63.2479	-0.469503	0.0722798	-6.49563	8.26886e-11	3.25656e-10	Neuron	ASB14	down
11.1622	0.061938	0.170664	0.362923	0.716662	0.767353	Neuron	ASB15	no
29.1726	-0.0584934	0.102238	-0.572132	0.567232	0.633127	Neuron	ASB16	no
18.0875	-0.444889	0.128342	-3.46644	0.000527401	0.00107885	Neuron	ASB17	down
24.4342	-0.16823	0.131587	-1.27847	0.201082	0.259953	Neuron	ASB18	no
490.292	0.114983	0.0270762	4.24663	2.1701e-05	5.20872e-05	Neuron	ASB3	up
17.6707	0.243544	0.134927	1.805	0.0710743	0.102708	Neuron	ASB5	no
321.685	-0.0834729	0.0318956	-2.61706	0.00886897	0.0152172	Neuron	ASB6	down
483.072	-0.013331	0.0257968	-0.516768	0.605318	0.667326	Neuron	ASB7	no
374.577	0.0284855	0.0326813	0.871614	0.383419	0.45592	Neuron	ASB8	no
920.239	0.172057	0.0199717	8.61501	6.99326e-18	4.37001e-17	Neuron	ASCC1	up
426.617	0.0284329	0.0294057	0.966918	0.333585	0.404742	Neuron	ASCC2	no
3713.88	0.014269	0.0112883	1.26405	0.206211	0.265747	Neuron	ASCC3	no
55.6602	-0.263252	0.077521	-3.39588	0.000684089	0.0013769	Neuron	ASCL1	down
19.1966	-0.515388	0.132545	-3.8884	0.000100906	0.000224093	Neuron	ASCL5	down
121.935	-0.0566172	0.0509402	-1.11144	0.266377	0.33279	Neuron	ASF1A	no
9.13636	-0.125816	0.177838	-0.707475	0.479271	0.549824	Neuron	ASF1B	no
117.111	0.0736396	0.0501824	1.46744	0.142257	0.1915	Neuron	ASGR1	no
16.828	-0.259036	0.12946	-2.00089	0.0454043	0.0683633	Neuron	ASGR2	no
6425.59	0.123812	0.00878547	14.0929	4.20149e-45	7.54969e-44	Neuron	ASH1L	up
563.598	0.0798203	0.023407	3.41011	0.000649378	0.00131114	Neuron	ASH2L	up
462.27	0.222531	0.0271907	8.1841	2.74355e-16	1.56426e-15	Neuron	ASIC1	up
14414.8	0.234301	0.0172899	13.5513	7.78194e-42	1.27174e-40	Neuron	ASIC2	up
243.218	0.177915	0.0374879	4.74594	2.07539e-06	5.54935e-06	Neuron	ASIC3	up
171.231	0.402806	0.0505353	7.97078	1.57678e-15	8.63678e-15	Neuron	ASIC4	up
52.1717	-0.126035	0.0758367	-1.66192	0.0965281	0.135293	Neuron	ASIP	no
86.4384	0.145773	0.0608386	2.39607	0.016572	0.0270955	Neuron	ASL	up
207.106	-0.115256	0.039508	-2.91728	0.00353093	0.00644488	Neuron	ASNA1	down
731.63	-0.364876	0.0235243	-15.5106	2.94065e-54	6.7372e-53	Neuron	ASNS	down
336.029	0.0225937	0.0295331	0.765029	0.444254	0.515976	Neuron	ASNSD1	no
86.4404	0.0570866	0.0681762	0.837338	0.402402	0.474938	Neuron	ASPA	no
194.768	-0.153052	0.0448202	-3.41481	0.000638266	0.00129045	Neuron	ASPDH	down
20.2328	0.158324	0.140228	1.12905	0.258875	0.324609	Neuron	ASPG	no
2861.91	0.00228158	0.0122837	0.185741	0.852648	0.882309	Neuron	ASPH	no
675.827	-0.0507743	0.0225191	-2.25472	0.0241508	0.0383483	Neuron	ASPHD1	down
341.15	0.148791	0.0310884	4.78605	1.70099e-06	4.58531e-06	Neuron	ASPHD2	up
67.4644	-0.208581	0.0747362	-2.7909	0.00525615	0.00933638	Neuron	ASPM	down
17.4482	-0.0064724	0.13022	-0.0497038	0.960358	0.969596	Neuron	ASPN	no
49.2934	-0.116402	0.081252	-1.4326	0.151971	0.202926	Neuron	ASPRV1	no
461.965	0.0531674	0.0291086	1.82652	0.0677721	0.0984338	Neuron	ASPSCR1	no
388.154	0.0118424	0.0291667	0.406026	0.684724	0.738666	Neuron	ASRGL1	no
201.198	-0.02968	0.041588	-0.713668	0.475432	0.546024	Neuron	ASS1	no
112.852	-0.174457	0.053039	-3.28923	0.00100462	0.00197565	Neuron	ASTE1	down
6954.54	0.0895787	0.00856227	10.462	1.2906e-25	1.16791e-24	Neuron	ASTN1	up
8946.02	0.238593	0.0207131	11.5189	1.0595e-30	1.20213e-29	Neuron	ASTN2	up
1790.14	0.0900375	0.0150368	5.9878	2.127e-09	7.47604e-09	Neuron	ASXL1	up
1168.78	-0.0292696	0.0200315	-1.46118	0.143965	0.193483	Neuron	ASXL2	no
3211.84	0.0559987	0.0111079	5.04134	4.62277e-07	1.32181e-06	Neuron	ASXL3	up
1471.32	-0.0529748	0.0162328	-3.26344	0.00110069	0.00215197	Neuron	ATAD1	down
722.333	0.130694	0.0218167	5.99055	2.09137e-09	7.35298e-09	Neuron	ATAD2	up
1471	0.0658502	0.0163809	4.01993	5.82152e-05	0.000133016	Neuron	ATAD2B	up
357.507	0.000150995	0.0295168	0.00511558	0.995918	0.996839	Neuron	ATAD3A	no
541.671	-0.193586	0.0243665	-7.94474	1.94594e-15	1.06173e-14	Neuron	ATAD3B	down
80.9264	0.272257	0.065079	4.18349	2.87064e-05	6.80043e-05	Neuron	ATAD3C	up
593.853	-0.133755	0.0245681	-5.44426	5.20205e-08	1.62834e-07	Neuron	ATAD5	down
2394.07	0.127439	0.0121586	10.4813	1.05239e-25	9.53794e-25	Neuron	ATCAY	up
2446.47	0.0421034	0.0124	3.39545	0.00068517	0.00137873	Neuron	ATE1	up
681.904	0.16688	0.0233823	7.13705	9.53527e-13	4.34264e-12	Neuron	ATF1	up
2307.59	0.0167553	0.0124015	1.35107	0.176672	0.232073	Neuron	ATF2	no
41.1965	-0.0921389	0.0846283	-1.08875	0.276265	0.343665	Neuron	ATF3	no
541.176	-0.0802385	0.0247911	-3.23659	0.00120967	0.00235288	Neuron	ATF4	down
64.5847	0.0591096	0.0706683	0.836437	0.402909	0.47538	Neuron	ATF5	no
2122.69	-0.0459547	0.013795	-3.33126	0.000864525	0.00171601	Neuron	ATF6	down
9.58274	-0.718742	0.181037	-3.97014	7.18304e-05	0.000162336	Neuron	ATF7	down
1767.75	0.171463	0.0135705	12.635	1.35437e-36	1.88937e-35	Neuron	ATF7IP	up
1591.06	0.00474663	0.016847	0.281749	0.778136	0.821109	Neuron	ATF7IP2	no
1293.74	-0.184976	0.0191686	-9.64997	4.91715e-22	3.80146e-21	Neuron	ATG10	down
129.546	-0.0638893	0.0497876	-1.28324	0.199409	0.258028	Neuron	ATG101	no
684.227	0.0734904	0.0214567	3.42505	0.000614684	0.0012451	Neuron	ATG12	up
1048.07	0.139797	0.0186181	7.50868	5.97243e-14	2.96407e-13	Neuron	ATG13	up
619.668	-0.0803757	0.0234555	-3.42673	0.00061089	0.00123783	Neuron	ATG14	down
359.85	-0.211641	0.0285164	-7.42173	1.15598e-13	5.60968e-13	Neuron	ATG16L2	down
225.482	0.075408	0.0356994	2.1123	0.0346606	0.0534432	Neuron	ATG2A	no
1810.39	-0.0314104	0.0149354	-2.10308	0.0354589	0.0545717	Neuron	ATG2B	no
219.507	-0.0877486	0.0366542	-2.39396	0.0166676	0.0272312	Neuron	ATG3	down
176.885	-0.0576002	0.0409912	-1.40518	0.159967	0.212413	Neuron	ATG4A	no
1129.87	0.152045	0.0166968	9.10623	8.5292e-20	5.89058e-19	Neuron	ATG4B	up
1035.04	-0.0236475	0.0189102	-1.25051	0.211112	0.2713	Neuron	ATG4C	no
313.222	0.249521	0.0312406	7.98706	1.38198e-15	7.58371e-15	Neuron	ATG4D	up
1903.84	-0.0193466	0.0152713	-1.26686	0.205206	0.264664	Neuron	ATG5	no
4076.16	0.110959	0.0101571	10.9243	8.81826e-28	8.83569e-27	Neuron	ATG7	up
29.2201	-0.0771602	0.0993067	-0.776989	0.437165	0.509032	Neuron	ATG9A	no
76.6595	-0.0910275	0.0613671	-1.48333	0.137987	0.186363	Neuron	ATG9B	no
394.027	-0.0528423	0.0312753	-1.68959	0.0911073	0.12842	Neuron	ATIC	no
2610.92	-0.0717588	0.0117696	-6.09695	1.08111e-09	3.89178e-09	Neuron	ATL1	down
1453.05	-0.0263578	0.015344	-1.71779	0.0858356	0.121804	Neuron	ATL2	no
343.947	0.099262	0.028757	3.45175	0.000556968	0.00113562	Neuron	ATL3	up
1912.76	0.0586308	0.013802	4.248	2.15687e-05	5.17852e-05	Neuron	ATM	up
586.961	0.0512776	0.0257726	1.98962	0.0466332	0.0700145	Neuron	ATMIN	no
1542.87	-0.138686	0.0156021	-8.88893	6.16995e-19	4.09731e-18	Neuron	ATN1	down
25.4389	-0.229513	0.106264	-2.15985	0.0307842	0.047944	Neuron	ATOH7	down
27.8502	0.351427	0.107341	3.27392	0.00106066	0.00207882	Neuron	ATOH8	up
249.933	-0.100965	0.0340614	-2.9642	0.00303475	0.00559538	Neuron	ATOX1	down
167.333	-0.301354	0.0542842	-5.55142	2.83359e-08	9.08817e-08	Neuron	ATP10A	down
202.342	-0.0615836	0.0493069	-1.24899	0.21167	0.271958	Neuron	ATP10B	no
581.687	0.0435885	0.0247086	1.7641	0.0777149	0.111308	Neuron	ATP10D	no
1085.21	0.134057	0.0189058	7.09081	1.33333e-12	6.02149e-12	Neuron	ATP11A	up
1808.33	0.018121	0.0147416	1.22924	0.218982	0.280475	Neuron	ATP11B	no
263.286	0.125687	0.0539026	2.33174	0.0197145	0.0318065	Neuron	ATP11C	up
19.3335	0.0265973	0.132237	0.201133	0.840594	0.872911	Neuron	ATP12A	no
538.142	0.0168305	0.0238255	0.706405	0.479936	0.550448	Neuron	ATP13A1	no
1337.94	0.0745915	0.0152841	4.88034	1.05905e-06	2.91688e-06	Neuron	ATP13A2	up
1405.23	0.00870909	0.016399	0.531073	0.595368	0.658459	Neuron	ATP13A3	no
198.108	-0.0781658	0.0412011	-1.89718	0.0578046	0.0850349	Neuron	ATP13A4	no
44.4151	-0.413103	0.084045	-4.91526	8.8663e-07	2.46192e-06	Neuron	ATP13A5	down
3368.78	-0.00902337	0.0141612	-0.637188	0.524002	0.593441	Neuron	ATP1A1	no
225.887	-0.0597847	0.0417008	-1.43366	0.151669	0.20258	Neuron	ATP1A2	no
56.663	-1.17749	0.0774972	-15.1939	3.88109e-52	8.48392e-51	Neuron	ATP1A3	down
12.5798	0.05884	0.155005	0.379601	0.704242	0.756297	Neuron	ATP1A4	no
7444.54	-0.338508	0.0111055	-30.4811	4.64564e-204	1.07468e-201	Neuron	ATP1B1	down
742.916	-0.334099	0.031661	-10.5524	4.95187e-26	4.58028e-25	Neuron	ATP1B2	down
1407.67	0.00518179	0.0152516	0.339754	0.734042	0.782201	Neuron	ATP1B3	no
60.8183	-0.196977	0.0750596	-2.62427	0.00868339	0.0149202	Neuron	ATP2A1	down
3383.22	-0.117809	0.0100651	-11.7048	1.20494e-31	1.41778e-30	Neuron	ATP2A2	down
21.7617	-0.0470634	0.118853	-0.39598	0.69212	0.745227	Neuron	ATP2A3	no
13473.9	-0.0772053	0.00930437	-8.29774	1.06108e-16	6.22258e-16	Neuron	ATP2B1	down
7114.31	-0.0510458	0.0088979	-5.73683	9.64626e-09	3.21682e-08	Neuron	ATP2B2	down
788.528	-0.181258	0.0204254	-8.87414	7.04775e-19	4.65687e-18	Neuron	ATP2B3	down
2320.47	0.0934899	0.015851	5.89805	3.67832e-09	1.27241e-08	Neuron	ATP2B4	up
3678.46	-0.0422424	0.0109382	-3.86193	0.000112496	0.000248442	Neuron	ATP2C1	down
218.473	-0.0904839	0.0469779	-1.92609	0.0540926	0.0800934	Neuron	ATP2C2	no
76.4712	-1.19993	0.0677544	-17.71	3.51062e-70	1.15059e-68	Neuron	ATP5A1	down
40.3588	-1.3121	0.093707	-14.0021	1.51246e-44	2.67738e-43	Neuron	ATP5B	down
62.1673	-1.23534	0.0789955	-15.6381	4.00436e-55	9.36329e-54	Neuron	ATP5C1	down
13.2846	-1.46182	0.160639	-9.10002	9.03144e-20	6.22842e-19	Neuron	ATP5D	down
28.9121	-1.24726	0.111328	-11.2035	3.91767e-29	4.14872e-28	Neuron	ATP5E	down
39.989	-1.30796	0.103007	-12.6978	6.08432e-37	8.56803e-36	Neuron	ATP5F1	down
15.4738	-1.57643	0.152853	-10.3134	6.12859e-25	5.38444e-24	Neuron	ATP5G1	down
46.1678	-0.851759	0.0818398	-10.4076	2.28831e-25	2.04899e-24	Neuron	ATP5G2	down
18.0264	-1.44144	0.141267	-10.2037	1.90915e-24	1.64162e-23	Neuron	ATP5G3	down
21.5506	-1.18372	0.125553	-9.42801	4.17924e-21	3.09347e-20	Neuron	ATP5H	down
25.4689	-1.04505	0.116846	-8.94383	3.75898e-19	2.51941e-18	Neuron	ATP5I	down
32.5819	-1.14346	0.10118	-11.3012	1.29402e-29	1.39957e-28	Neuron	ATP5J	down
11.8528	-1.12219	0.168827	-6.64699	2.99155e-11	1.22327e-10	Neuron	ATP5J2	down
73.4325	-0.905995	0.0661191	-13.7025	9.81415e-43	1.65143e-41	Neuron	ATP5L	down
9.86658	-1.50521	0.189608	-7.93855	2.04565e-15	1.11511e-14	Neuron	ATP5O	down
382.137	-0.063553	0.0303703	-2.0926	0.0363849	0.055867	Neuron	ATP5S	no
16.9971	-1.21949	0.148574	-8.20792	2.25055e-16	1.2909e-15	Neuron	ATP5SL	down
912.405	-0.0874632	0.0227594	-3.84295	0.000121566	0.000267556	Neuron	ATP6AP1	down
970.29	-0.0501782	0.0179345	-2.79785	0.00514433	0.00914936	Neuron	ATP6AP1L	down
814.767	-0.30426	0.0209298	-14.5372	7.04346e-48	1.36111e-46	Neuron	ATP6AP2	down
4446.43	0.0604787	0.0116137	5.20754	1.91356e-07	5.68296e-07	Neuron	ATP6V0A1	up
511.994	0.0612996	0.0263977	2.32216	0.0202245	0.0325777	Neuron	ATP6V0A2	up
68.2403	0.260127	0.0733302	3.54735	0.000389133	0.000808359	Neuron	ATP6V0A4	up
1536.43	-0.0800996	0.0170133	-4.70807	2.5007e-06	6.63891e-06	Neuron	ATP6V0B	down
925.563	0.22832	0.0188562	12.1085	9.52155e-34	1.20804e-32	Neuron	ATP6V0D1	up
27.4657	0.197063	0.10862	1.81424	0.0696411	0.100847	Neuron	ATP6V0D2	no
561.541	0.0388825	0.0243674	1.59568	0.11056	0.152945	Neuron	ATP6V0E1	no
1224	-0.0824467	0.017051	-4.8353	1.32946e-06	3.62438e-06	Neuron	ATP6V0E2	down
2036.85	-0.0588875	0.0139767	-4.21325	2.5172e-05	5.99954e-05	Neuron	ATP6V1A	down
2618.88	-0.264545	0.014192	-18.6405	1.5082e-77	5.78677e-76	Neuron	ATP6V1B2	down
1539.87	-0.0211203	0.0142608	-1.481	0.138605	0.187103	Neuron	ATP6V1C1	no
62.4673	0.0638754	0.0724316	0.881872	0.377846	0.450202	Neuron	ATP6V1C2	no
690.652	-0.0689162	0.0221797	-3.10718	0.00188885	0.00357556	Neuron	ATP6V1D	down
1247.19	-0.339618	0.0180487	-18.8167	5.51251e-79	2.17822e-77	Neuron	ATP6V1E1	down
158.483	-0.150592	0.0438302	-3.43581	0.000590784	0.00120015	Neuron	ATP6V1E2	down
609.494	-0.392996	0.0231761	-16.9569	1.71011e-64	4.97518e-63	Neuron	ATP6V1F	down
620.621	-0.163582	0.0248588	-6.58044	4.69072e-11	1.8873e-10	Neuron	ATP6V1G1	down
4312.07	-0.0415915	0.012914	-3.22065	0.001279	0.00247923	Neuron	ATP6V1H	down
9.29864	-0.534011	0.18118	-2.9474	0.00320459	0.00588937	Neuron	ATP7A	down
507.828	-0.101578	0.0250891	-4.0487	5.15021e-05	0.000118461	Neuron	ATP7B	down
9227.07	-0.0823363	0.00663207	-12.4149	2.17044e-35	2.90697e-34	Neuron	ATP8A1	down
13749.1	0.130323	0.00931197	13.9952	1.6675e-44	2.94526e-43	Neuron	ATP8A2	up
851.831	-0.0275637	0.030065	-0.916803	0.359246	0.431162	Neuron	ATP8B1	no
773.251	0.0709598	0.0205735	3.44909	0.000562477	0.00114617	Neuron	ATP8B2	up
11.92	-0.179894	0.167537	-1.07375	0.282933	0.350715	Neuron	ATP8B3	no
1009.92	0.0948351	0.0231051	4.10451	4.05175e-05	9.43705e-05	Neuron	ATP8B4	up
8.64787	0.470735	0.190371	2.47273	0.0134085	0.0223276	Neuron	ATP8B5P	up
3856.78	0.0161448	0.00966232	1.67091	0.09474	0.133068	Neuron	ATP9A	no
1210.57	0.0443407	0.0157883	2.80846	0.00497789	0.0088772	Neuron	ATPAF1	up
371.214	0.182741	0.0289012	6.32296	2.56602e-10	9.71718e-10	Neuron	ATPAF2	up
2049.81	-0.0651002	0.0128792	-5.05467	4.31125e-07	1.23839e-06	Neuron	ATR	down
114.429	-0.0256073	0.0540512	-0.47376	0.635671	0.694936	Neuron	ATRAID	no
96.5283	0.0224152	0.0569623	0.39351	0.693943	0.74692	Neuron	ATRIP	no
2229.53	0.0235069	0.0122645	1.91666	0.0552813	0.0816729	Neuron	ATRN	no
35743.2	0.175932	0.00766545	22.9513	1.42869e-116	1.07726e-114	Neuron	ATRNL1	up
6682.9	0.0914133	0.0088669	10.3095	6.38284e-25	5.60162e-24	Neuron	ATRX	up
12008.1	0.0807879	0.00803479	10.0548	8.75282e-24	7.31766e-23	Neuron	ATXN1	up
3394.85	0.0274677	0.01125	2.44157	0.0146237	0.0241871	Neuron	ATXN10	up
9.77172	-0.866247	0.181789	-4.76512	1.88745e-06	5.06102e-06	Neuron	ATXN1L	down
3897.84	0.0932129	0.0101316	9.20018	3.57342e-20	2.5198e-19	Neuron	ATXN2	up
952.804	-0.0481373	0.0187262	-2.57058	0.0101529	0.0172573	Neuron	ATXN2L	down
1045.42	0.112173	0.0168984	6.63808	3.1779e-11	1.29679e-10	Neuron	ATXN3	up
242.316	-0.398793	0.0346627	-11.505	1.24557e-30	1.40922e-29	Neuron	ATXN7	down
2846.76	0.104648	0.0112325	9.31661	1.20122e-20	8.7101e-20	Neuron	ATXN7L1	up
237.236	-0.433548	0.0350753	-12.3605	4.27456e-35	5.66148e-34	Neuron	ATXN7L2	down
949.788	-0.0715663	0.0214287	-3.33974	0.000838556	0.00166711	Neuron	ATXN7L3	down
868.732	-0.206032	0.019092	-10.7916	3.77349e-27	3.67734e-26	Neuron	ATXN7L3B	down
7.53496	-0.0572356	0.242287	-0.236231	0.813254	0.850072	Neuron	ATXN8OS	no
2551.68	0.0906258	0.013663	6.63292	3.29108e-11	1.34114e-10	Neuron	AUH	up
47.6931	0.0473279	0.0782186	0.605072	0.545131	0.613318	Neuron	AUNIP	no
661.527	0.0133159	0.0225662	0.590083	0.555135	0.622398	Neuron	AUP1	no
25.8901	-0.149447	0.117975	-1.26677	0.205237	0.264664	Neuron	AURKA	no
308.118	-0.153529	0.0342876	-4.47769	7.54546e-06	1.90653e-05	Neuron	AURKAIP1	down
31.7888	-0.103202	0.0963031	-1.07164	0.283883	0.351832	Neuron	AURKC	no
25274.4	0.0751272	0.00865414	8.68108	3.92044e-18	2.49033e-17	Neuron	AUTS2	up
463.263	0.0736206	0.025853	2.84766	0.00440421	0.00792173	Neuron	AVEN	up
221.605	-0.145436	0.0418085	-3.47862	0.000503996	0.00103372	Neuron	AVIL	down
2519.16	0.0504003	0.0122682	4.10819	3.98774e-05	9.29159e-05	Neuron	AVL9	up
131.776	-0.0369815	0.0479646	-0.771016	0.440697	0.512444	Neuron	AVPI1	no
47.2738	-0.0862811	0.0787381	-1.0958	0.273167	0.340362	Neuron	AXDND1	no
557.736	0.0874285	0.0235039	3.71975	0.00019942	0.000428024	Neuron	AXIN1	up
151.872	0.119139	0.044881	2.65456	0.00794123	0.0137272	Neuron	AXIN2	up
31.0133	0.199077	0.0983136	2.02492	0.0428754	0.0648959	Neuron	AXL	no
17.5152	0.819157	0.135326	6.0532	1.41999e-09	5.06726e-09	Neuron	AZGP1	up
680.944	0.0342556	0.0215874	1.58683	0.112551	0.155238	Neuron	AZI2	no
1079.98	-0.154292	0.0182167	-8.46983	2.45755e-17	1.49225e-16	Neuron	AZIN1	down
765.539	-0.075255	0.0205056	-3.66998	0.000242569	0.000516366	Neuron	AZIN2	down
414.429	-0.0616021	0.026717	-2.30573	0.0211257	0.0339124	Neuron	B3GALNT1	down
193.131	-0.00548472	0.0431268	-0.127177	0.898801	0.921027	Neuron	B3GALT1	no
490.939	0.099252	0.0290141	3.42082	0.000624319	0.00126354	Neuron	B3GALT2	up
262.181	-0.140416	0.0397281	-3.53442	0.000408676	0.000846815	Neuron	B3GALT5	down
15.7169	-0.127476	0.136878	-0.931314	0.351691	0.423433	Neuron	B3GALT5-AS1	no
134.201	-0.119699	0.0514811	-2.3251	0.0200666	0.0323365	Neuron	B3GALT6	down
1491.43	0.0784016	0.0151547	5.17343	2.2983e-07	6.77491e-07	Neuron	B3GAT1	up
457.442	-0.046418	0.0381825	-1.21569	0.224104	0.28622	Neuron	B3GAT2	no
634.428	0.0357031	0.0241052	1.48114	0.13857	0.187066	Neuron	B3GAT3	no
1120.81	0.256278	0.0183232	13.9865	1.88339e-44	3.3192e-43	Neuron	B3GLCT	up
181.731	0.00223757	0.0426834	0.0524225	0.958192	0.968229	Neuron	B3GNT2	no
85.575	-0.230097	0.0601198	-3.82731	0.000129552	0.000284344	Neuron	B3GNT4	down
102.967	-0.130089	0.0533029	-2.44057	0.0146641	0.0242471	Neuron	B3GNT5	down
10.0965	-0.153167	0.169443	-0.903944	0.366025	0.438123	Neuron	B3GNT7	no
17.3186	-0.133785	0.134398	-0.995435	0.319525	0.389807	Neuron	B3GNT9	no
873.234	-0.0125692	0.0192909	-0.651561	0.514685	0.584305	Neuron	B4GALNT1	no
8.24148	-0.157538	0.189134	-0.832943	0.404877	0.477173	Neuron	B4GALNT2	no
928.719	-0.0536229	0.0216011	-2.48242	0.0130495	0.0217723	Neuron	B4GALNT3	down
1378.16	-0.0528458	0.0159075	-3.32207	0.000893538	0.00177065	Neuron	B4GALNT4	down
180.086	0.150502	0.0443238	3.39551	0.00068502	0.00137855	Neuron	B4GALT1	up
336.54	0.133697	0.0298543	4.47831	7.52381e-06	1.90126e-05	Neuron	B4GALT2	up
166.156	0.0785839	0.0483301	1.62598	0.103953	0.144729	Neuron	B4GALT3	no
223.504	0.129502	0.0408766	3.16812	0.00153426	0.00294031	Neuron	B4GALT4	up
1483.23	-0.0250472	0.0157064	-1.59471	0.110777	0.153182	Neuron	B4GALT5	no
1698.07	-0.0911944	0.0168855	-5.40076	6.63591e-08	2.05743e-07	Neuron	B4GALT6	down
135.752	-0.0745972	0.0478989	-1.55739	0.119378	0.163755	Neuron	B4GALT7	no
907.963	0.0879425	0.020773	4.2335	2.30087e-05	5.50595e-05	Neuron	B4GAT1	up
438.064	-0.0630804	0.0266062	-2.37089	0.0177453	0.0288692	Neuron	B9D1	down
34.4094	-0.0350442	0.0933568	-0.37538	0.707378	0.759152	Neuron	B9D2	no
1872.71	0.105001	0.0180219	5.82631	5.66648e-09	1.92907e-08	Neuron	BAALC	up
806.51	0.0941793	0.0207193	4.54549	5.4808e-06	1.40436e-05	Neuron	BACE1	up
98.2261	0.0427348	0.0542821	0.787272	0.431123	0.503079	Neuron	BACE1-AS	no
410.79	0.496122	0.0410172	12.0955	1.11589e-33	1.40828e-32	Neuron	BACE2	up
790.979	0.0559745	0.024736	2.26288	0.0236433	0.0376067	Neuron	BACH1	up
3053.92	0.0217423	0.0123816	1.75601	0.0790864	0.113122	Neuron	BACH2	no
391.73	0.212475	0.0299623	7.09141	1.3275e-12	5.99741e-12	Neuron	BAD	up
112.751	0.0981983	0.0507353	1.9355	0.0529286	0.0785458	Neuron	BAG1	no
265.747	0.135851	0.0368886	3.68274	0.000230742	0.000492377	Neuron	BAG2	up
52.1967	0.431229	0.0759885	5.67492	1.38753e-08	4.56575e-08	Neuron	BAG3	up
1097.32	0.0355642	0.0179612	1.98005	0.0476977	0.0714506	Neuron	BAG4	no
482.611	-0.0575075	0.0254238	-2.26195	0.0237004	0.03768	Neuron	BAG5	down
460.078	0.05529	0.0254666	2.17108	0.0299249	0.0467248	Neuron	BAHCC1	up
338.4	0.0741882	0.0314975	2.35536	0.0185045	0.030008	Neuron	BAHD1	up
2406.31	0.0607041	0.014097	4.30617	1.66104e-05	4.04514e-05	Neuron	BAIAP2	up
15.1796	-0.916761	0.147342	-6.22198	4.90914e-10	1.8197e-09	Neuron	BAIAP2-AS1	down
152.373	-0.267826	0.0489195	-5.47483	4.37932e-08	1.37969e-07	Neuron	BAIAP2L1	down
267.533	-0.320341	0.0341042	-9.39299	5.83203e-21	4.29153e-20	Neuron	BAIAP2L2	down
1494.67	-0.286628	0.0182735	-15.6854	1.90245e-55	4.50145e-54	Neuron	BAIAP3	down
72.7311	0.127903	0.0630785	2.02769	0.0425921	0.0644917	Neuron	BAK1	no
355.027	-0.394998	0.0294125	-13.4296	4.05648e-41	6.49118e-40	Neuron	BANF1	down
193.793	-0.0798899	0.0478563	-1.66937	0.0950438	0.133448	Neuron	BANK1	no
758.24	0.135846	0.0207799	6.5374	6.25967e-11	2.48955e-10	Neuron	BANP	up
525.157	0.1913	0.0256322	7.46326	8.44089e-14	4.13659e-13	Neuron	BAP1	up
203.471	0.240538	0.0439147	5.47738	4.31677e-08	1.36106e-07	Neuron	BARD1	up
52.5703	0.113667	0.0841985	1.34998	0.177021	0.232493	Neuron	BARX2	no
7065.36	-0.0330666	0.0110199	-3.00062	0.00269426	0.00500288	Neuron	BASP1	down
64.476	-0.281067	0.0660811	-4.25337	2.10578e-05	5.06352e-05	Neuron	BATF3	down
136.94	0.0258671	0.0461022	0.561082	0.574742	0.639864	Neuron	BAX	no
290.789	-0.0611507	0.0324102	-1.88677	0.0591912	0.0869297	Neuron	BAZ1A	no
1385.96	0.155874	0.0156526	9.95839	2.31792e-23	1.90511e-22	Neuron	BAZ1B	up
1059.68	0.0468939	0.0176951	2.6501	0.00804669	0.0138893	Neuron	BAZ2A	up
4144.32	0.0643551	0.0132462	4.8584	1.18341e-06	3.2429e-06	Neuron	BAZ2B	up
175.815	0.116627	0.04398	2.65181	0.00800614	0.0138301	Neuron	BBC3	up
786.744	-0.127314	0.0201819	-6.30834	2.82043e-10	1.06381e-09	Neuron	BBIP1	down
431.595	-0.0446847	0.0287003	-1.55694	0.119484	0.163872	Neuron	BBOF1	no
26.5142	-0.276441	0.103908	-2.66045	0.00780369	0.0135012	Neuron	BBOX1	down
7.339	-0.838063	0.208166	-4.02594	5.67483e-05	0.000129789	Neuron	BBS1	down
137.997	-0.0612277	0.04735	-1.29309	0.195981	0.254226	Neuron	BBS10	no
66.5282	0.00679445	0.0675278	0.100617	0.919854	0.938163	Neuron	BBS12	no
1186.94	0.0226959	0.0174433	1.30112	0.193216	0.251105	Neuron	BBS2	no
402.328	-0.177568	0.0273076	-6.50252	7.89877e-11	3.11544e-10	Neuron	BBS4	down
7.78106	-1.06798	0.227449	-4.69546	2.66012e-06	7.04251e-06	Neuron	BBS5	down
982.563	0.0497517	0.0194776	2.55431	0.0106399	0.0180183	Neuron	BBS7	up
3374.88	0.11781	0.0112144	10.5053	8.16825e-26	7.46834e-25	Neuron	BBS9	up
2449.6	0.0283227	0.0129269	2.19099	0.0284527	0.0445839	Neuron	BBX	up
52.0126	0.341232	0.0777315	4.38988	1.13413e-05	2.80875e-05	Neuron	BCAM	up
415.216	-0.0091472	0.0291143	-0.314183	0.753382	0.798951	Neuron	BCAN	no
2099.46	-0.00106623	0.0140481	-0.0758986	0.9395	0.953303	Neuron	BCAP29	no
765.172	-0.0179619	0.0221134	-0.812265	0.416639	0.488956	Neuron	BCAP31	no
751.142	0.091683	0.0212172	4.32117	1.55206e-05	3.79292e-05	Neuron	BCAR1	up
503.441	0.318206	0.0277212	11.4788	1.68619e-30	1.89692e-29	Neuron	BCAR3	up
255.628	-0.00862293	0.0408799	-0.210933	0.832939	0.86668	Neuron	BCAS1	no
255.886	-0.0598258	0.0362345	-1.65107	0.0987237	0.138069	Neuron	BCAS2	no
7370.13	0.0844869	0.00779986	10.8319	2.43186e-27	2.39735e-26	Neuron	BCAS3	up
617.205	-0.00276612	0.0242213	-0.114202	0.909078	0.929041	Neuron	BCAS4	no
1077.4	-0.0389428	0.0182984	-2.1282	0.0333202	0.0514965	Neuron	BCAT1	no
469.928	0.173125	0.0263039	6.58174	4.64967e-11	1.87141e-10	Neuron	BCAT2	up
494.779	0.0849043	0.025496	3.3301	0.000868158	0.00172222	Neuron	BCCIP	up
66.1105	-0.0100364	0.0680175	-0.147556	0.882693	0.907448	Neuron	BCDIN3D	no
127.027	-0.250534	0.0586788	-4.26958	1.95844e-05	4.72689e-05	Neuron	BCHE	down
1845.53	-0.0522659	0.0168519	-3.10149	0.00192547	0.00364056	Neuron	BCKDHB	down
153.002	-0.23499	0.0454302	-5.17256	2.30905e-07	6.80491e-07	Neuron	BCKDK	down
165.03	0.0204888	0.0434561	0.471481	0.637297	0.696586	Neuron	BCL10	no
3357.73	-0.0235863	0.0138925	-1.69777	0.0895517	0.126492	Neuron	BCL11A	no
1750.84	0.0118887	0.018818	0.63177	0.527537	0.596792	Neuron	BCL11B	no
2083.72	-0.0427912	0.0170204	-2.51412	0.011933	0.0200415	Neuron	BCL2	down
649.133	0.254224	0.022536	11.2808	1.63319e-29	1.75684e-28	Neuron	BCL2L1	up
8.23425	0.410871	0.19506	2.10639	0.0351706	0.0541806	Neuron	BCL2L10	no
95.2004	0.137795	0.0577794	2.38485	0.0170862	0.0278691	Neuron	BCL2L11	up
10.9072	-0.316096	0.168444	-1.87656	0.0605778	0.0888293	Neuron	BCL2L12	no
1121.03	0.0671568	0.0193408	3.47228	0.000516055	0.00105691	Neuron	BCL2L13	up
39.0639	0.0736877	0.0891686	0.826387	0.408585	0.480924	Neuron	BCL2L15	no
78.8098	-0.131521	0.0606224	-2.16951	0.0300442	0.0468954	Neuron	BCL2L2	down
387.507	0.283453	0.0281268	10.0777	6.93484e-24	5.81614e-23	Neuron	BCL2L2-PABPN1	up
27.6417	-0.267605	0.110924	-2.41251	0.015843	0.0260124	Neuron	BCL3	down
320.829	0.0683152	0.0326196	2.0943	0.0362336	0.0556597	Neuron	BCL6	no
796.947	0.0663618	0.0208813	3.17805	0.00148269	0.00284742	Neuron	BCL7A	up
331.558	-0.0227354	0.0331701	-0.685419	0.493079	0.563293	Neuron	BCL7B	no
354.414	0.330112	0.0312777	10.5542	4.85591e-26	4.49328e-25	Neuron	BCL7C	up
571.376	0.0338457	0.0251158	1.34758	0.177793	0.233429	Neuron	BCL9	no
240.731	0.243443	0.0358767	6.78554	1.15651e-11	4.87807e-11	Neuron	BCL9L	up
2072.06	0.00217479	0.0139881	0.155475	0.876447	0.902389	Neuron	BCLAF1	no
371.678	-0.722837	0.0310183	-23.3035	4.08203e-120	3.26384e-118	Neuron	BCO1	down
541.377	0.0682204	0.0242125	2.81757	0.00483885	0.00864672	Neuron	BCO2	up
536.461	0.190245	0.025112	7.57586	3.56753e-14	1.7975e-13	Neuron	BCOR	up
172.993	0.156233	0.0417717	3.74017	0.000183894	0.00039678	Neuron	BCORL1	up
998.597	0.0591891	0.0195538	3.02699	0.00247002	0.00461051	Neuron	BCR	up
76.1473	-0.345627	0.0625707	-5.52379	3.31769e-08	1.05711e-07	Neuron	BCS1L	down
15.3826	0.0878127	0.139354	0.630139	0.528603	0.597842	Neuron	BDH2	no
282.944	-0.620511	0.0479344	-12.945	2.50748e-38	3.66988e-37	Neuron	BDNF	down
49.6954	-1.16303	0.083815	-13.8762	8.83067e-44	1.53024e-42	Neuron	BDNF-AS1	down
230.415	0.0466466	0.0385258	1.21079	0.225976	0.288349	Neuron	BEAN1	no
385.251	0.045788	0.0287259	1.59396	0.110944	0.153365	Neuron	BECN1	no
760.212	-0.183472	0.0219726	-8.35002	6.82506e-17	4.05538e-16	Neuron	BEGAIN	down
58.3739	0.27299	0.0745668	3.66101	0.000251226	0.00053382	Neuron	BEND3	up
104.922	0.319162	0.0667321	4.78274	1.72924e-06	4.65776e-06	Neuron	BEND4	up
21.9181	-1.03395	0.123199	-8.39247	4.76036e-17	2.85634e-16	Neuron	BEND5	down
1677.97	0.0215225	0.016556	1.29999	0.193606	0.251502	Neuron	BEND6	no
196.166	0.0844096	0.0432585	1.95129	0.0510231	0.0759585	Neuron	BEND7	no
36.8364	-0.0826301	0.0992566	-0.83249	0.405133	0.477427	Neuron	BEST1	no
25.0503	-0.129973	0.113052	-1.14967	0.250279	0.31509	Neuron	BEST3	no
34.9356	0.147376	0.099247	1.48494	0.13756	0.185839	Neuron	BEST4	no
325.444	0.138004	0.0317948	4.34045	1.42191e-05	3.48882e-05	Neuron	BET1	up
271.832	-0.095593	0.0363473	-2.62999	0.00853878	0.0146845	Neuron	BET1L	down
1161.01	-0.424634	0.0173532	-24.4701	3.07847e-132	3.01855e-130	Neuron	BEX1	down
954.897	-0.517006	0.0224805	-22.998	4.88122e-117	3.72772e-115	Neuron	BEX2	down
1435.49	-0.528847	0.0173257	-30.5238	1.25918e-204	2.94143e-202	Neuron	BEX3	down
1037	-0.333513	0.0195924	-17.0225	5.58862e-65	1.65006e-63	Neuron	BEX4	down
346.625	-0.516265	0.0315514	-16.3627	3.53338e-60	9.35441e-59	Neuron	BEX5	down
56.3413	0.0608238	0.0768331	0.791635	0.428574	0.500668	Neuron	BFSP1	no
17.7578	-0.0433212	0.13563	-0.319407	0.749418	0.795432	Neuron	BFSP2	no
15.7599	0.0285428	0.145949	0.195566	0.84495	0.876436	Neuron	BGN	no
843.067	0.249631	0.0205638	12.1393	6.53485e-34	8.32207e-33	Neuron	BHLHB9	up
96.97	-0.542366	0.0623924	-8.69283	3.5353e-18	2.25169e-17	Neuron	BHLHE22	down
441.366	0.0353155	0.0273169	1.29281	0.196077	0.254338	Neuron	BHLHE40	no
359.596	-0.0808226	0.0335038	-2.41234	0.0158505	0.026021	Neuron	BHLHE41	down
9.76972	-0.0660375	0.168754	-0.391323	0.695558	0.748368	Neuron	BHMG1	no
8.3482	-0.00223724	0.19022	-0.0117613	0.990616	0.9929	Neuron	BHMT	no
25.3963	-0.158004	0.123057	-1.28399	0.199144	0.257754	Neuron	BHMT2	no
2259.35	-0.0277751	0.0152016	-1.82711	0.0676829	0.0983222	Neuron	BICC1	no
5610.91	0.0690438	0.0109836	6.2861	3.25531e-10	1.22225e-09	Neuron	BICD1	up
488.777	-0.0266537	0.0246476	-1.08139	0.279524	0.347122	Neuron	BICD2	no
416.781	0.265445	0.0296542	8.95135	3.51154e-19	2.35822e-18	Neuron	BID	up
17.3128	-0.612069	0.130642	-4.68509	2.79839e-06	7.39297e-06	Neuron	BIK	down
2789.26	-0.194459	0.0117326	-16.5742	1.07081e-61	2.90593e-60	Neuron	BIN1	down
16.7494	-0.222303	0.140775	-1.57913	0.114306	0.157386	Neuron	BIN2	no
508.916	0.135732	0.0255923	5.3036	1.13538e-07	3.44929e-07	Neuron	BIN3	up
518.555	-0.0900933	0.0248479	-3.62579	0.000288076	0.000607325	Neuron	BIRC2	down
60.6576	-0.00372658	0.069199	-0.0538531	0.957052	0.967406	Neuron	BIRC3	no
6319.32	0.00123325	0.00781228	0.157861	0.874567	0.900765	Neuron	BIRC6	no
29.9406	0.818128	0.107465	7.61298	2.67844e-14	1.36046e-13	Neuron	BIRC6-AS2	up
15.4253	-0.961905	0.143655	-6.69593	2.14305e-11	8.85884e-11	Neuron	BIVM	down
1805.33	-0.0343225	0.0172133	-1.99394	0.0461582	0.0693749	Neuron	BLCAP	no
77.3715	-0.0164553	0.0704665	-0.233519	0.815359	0.851712	Neuron	BLM	no
413.469	0.0162716	0.0267454	0.60839	0.542929	0.611331	Neuron	BLMH	no
22.4929	-0.359014	0.119517	-3.00387	0.00266568	0.00495515	Neuron	BLNK	down
376.586	-0.0168961	0.0282649	-0.597777	0.549988	0.617791	Neuron	BLOC1S2	no
110.284	-0.102039	0.0564415	-1.80788	0.0706253	0.102123	Neuron	BLOC1S4	no
255.198	0.0393718	0.0377892	1.04188	0.297467	0.366481	Neuron	BLOC1S5-TXNDC5	no
40.9061	-1.10314	0.0934238	-11.8079	3.55178e-32	4.26124e-31	Neuron	BLOC1S6	down
232.392	0.174722	0.0368643	4.73961	2.14132e-06	5.71603e-06	Neuron	BLVRA	up
145.49	-0.0489796	0.0515094	-0.950887	0.341662	0.413069	Neuron	BLVRB	no
691.867	0.0100038	0.0229267	0.436336	0.662593	0.719089	Neuron	BLZF1	no
14.5609	0.113452	0.140713	0.806266	0.420089	0.492253	Neuron	BMF	no
321.543	-0.0290912	0.0315836	-0.921083	0.357007	0.428988	Neuron	BMI1	no
162.49	0.0810324	0.0423074	1.91532	0.0554511	0.0819065	Neuron	BMP1	no
31.9403	-0.00108082	0.0974452	-0.0110916	0.99115	0.993276	Neuron	BMP2	no
956.785	0.0112397	0.0190436	0.590211	0.555049	0.622331	Neuron	BMP2K	no
50.8767	-0.149084	0.077001	-1.93613	0.0528515	0.0784459	Neuron	BMP3	no
30.7281	-0.276986	0.103155	-2.68513	0.00725013	0.0126085	Neuron	BMP4	down
14.0374	0.431318	0.175478	2.45796	0.0139729	0.0232009	Neuron	BMP5	up
149.973	0.357678	0.090559	3.94967	7.82599e-05	0.000176048	Neuron	BMP6	up
60.6196	-0.207657	0.0697055	-2.97906	0.00289134	0.00534335	Neuron	BMP7	down
86.6054	0.127667	0.0578787	2.20577	0.0273999	0.0430787	Neuron	BMP8A	up
30.8259	-0.787744	0.111746	-7.0494	1.79697e-12	8.0376e-12	Neuron	BMP8B	down
4158.99	0.0271852	0.0134628	2.01929	0.0434572	0.0656889	Neuron	BMPER	no
1912.06	0.0499125	0.0140391	3.55524	0.00037763	0.000785627	Neuron	BMPR1A	up
500.527	-0.0522931	0.0518675	-1.00821	0.313356	0.383282	Neuron	BMPR1B	no
4915.29	0.0122126	0.00918888	1.32906	0.183828	0.240464	Neuron	BMPR2	no
791.506	0.0564838	0.0205167	2.75306	0.00590417	0.0104037	Neuron	BMS1	up
201.641	0.75358	0.0458023	16.4529	7.99532e-61	2.1381e-59	Neuron	BMS1P1	up
16.1181	0.553783	0.135834	4.0769	4.56393e-05	0.000105567	Neuron	BMS1P7	up
39.0145	-0.0781874	0.0882195	-0.886282	0.375465	0.447781	Neuron	BMX	no
83.0663	-0.223761	0.0628419	-3.5607	0.000369867	0.000770083	Neuron	BNC2	down
92.4207	-0.0617371	0.0598549	-1.03145	0.302331	0.371424	Neuron	BNIP1	no
327.941	-0.123552	0.0347051	-3.56004	0.000370795	0.00077188	Neuron	BNIP2	down
1087.68	-0.142122	0.0177003	-8.02934	9.79989e-16	5.42271e-15	Neuron	BNIP3	down
2639.83	0.0904766	0.0119135	7.59446	3.09079e-14	1.56291e-13	Neuron	BNIP3L	up
32.9288	0.417307	0.0954824	4.37051	1.23955e-05	3.05743e-05	Neuron	BNIPL	up
258.614	0.117852	0.0345304	3.41299	0.000642552	0.00129862	Neuron	BOC	up
211.452	0.00406897	0.0375078	0.108483	0.913612	0.932635	Neuron	BOD1	no
1908.61	0.118991	0.0134747	8.83069	1.04035e-18	6.82126e-18	Neuron	BOD1L1	up
153.452	0.182613	0.0486513	3.75351	0.000174377	0.000377442	Neuron	BOK	up
48.6585	-0.234253	0.0814608	-2.87566	0.00403188	0.00729443	Neuron	BOLA1	down
224.068	-0.136598	0.0378799	-3.60609	0.00031085	0.000653372	Neuron	BOLA3	down
21.7037	-0.254694	0.119592	-2.12969	0.0331973	0.0513232	Neuron	BOLL	no
279.302	0.0751647	0.034573	2.17409	0.0296984	0.0463984	Neuron	BOP1	up
76.4567	-0.144447	0.0622316	-2.32112	0.0202803	0.0326609	Neuron	BORA	down
52.7409	0.17835	0.0772683	2.30819	0.0209887	0.0337198	Neuron	BORCS6	up
11.4022	-0.950116	0.170507	-5.57229	2.51413e-08	8.09406e-08	Neuron	BORCS7	down
134.607	0.2444	0.0466041	5.24417	1.56989e-07	4.70394e-07	Neuron	BORCS7-ASMT	up
12.6039	-0.788683	0.156204	-5.04905	4.44011e-07	1.27294e-06	Neuron	BORCS8	down
12.5567	0.339246	0.156176	2.17221	0.0298401	0.0466015	Neuron	BORCS8-MEF2B	up
76.714	-0.263409	0.0650592	-4.04876	5.14896e-05	0.000118444	Neuron	BPGM	down
275.299	0.0496036	0.0354813	1.39802	0.162107	0.214896	Neuron	BPHL	no
20.121	-0.667723	0.134738	-4.9557	7.20695e-07	2.01834e-06	Neuron	BPIFB1	down
9.2292	-0.158687	0.179686	-0.883136	0.377163	0.449535	Neuron	BPIFB5P	no
35.9512	-0.404658	0.0921707	-4.39031	1.13188e-05	2.80347e-05	Neuron	BPIFB9P	down
13.1729	0.196843	0.160281	1.22811	0.219405	0.280911	Neuron	BPIFC	no
172.024	-0.00807992	0.0426792	-0.189318	0.849844	0.880286	Neuron	BPNT1	no
4301.77	0.16589	0.0107423	15.4427	8.44275e-54	1.91952e-52	Neuron	BPTF	up
5800.99	0.0657599	0.00879158	7.47987	7.43934e-14	3.66234e-13	Neuron	BRAF	up
540.193	0.0267134	0.0290678	0.919004	0.358094	0.430055	Neuron	BRAP	no
504.714	0.000421927	0.0247069	0.0170773	0.986375	0.989698	Neuron	BRAT1	no
160.478	0.0405362	0.051451	0.787859	0.430779	0.502751	Neuron	BRCA1	no
28.4274	-0.259193	0.103626	-2.50123	0.0123764	0.0207335	Neuron	BRCA2	down
643.899	0.0989651	0.0220946	4.47916	7.49384e-06	1.89449e-05	Neuron	BRCC3	up
657.187	0.0392016	0.0231794	1.69122	0.090794	0.128031	Neuron	BRD1	no
513.501	-0.000763737	0.0240739	-0.0317247	0.974692	0.980618	Neuron	BRD3	no
2322.6	0.079753	0.01196	6.6683	2.58787e-11	1.06312e-10	Neuron	BRD4	up
445.766	0.011959	0.026142	0.457462	0.647339	0.705652	Neuron	BRD7	no
638.731	0.178745	0.0224967	7.94536	1.9362e-15	1.05666e-14	Neuron	BRD8	up
520.269	-0.0726731	0.0253242	-2.86971	0.00410845	0.00742449	Neuron	BRD9	down
26.8762	0.136165	0.113779	1.19676	0.231401	0.294309	Neuron	BRDT	no
578.154	-1.02142	0.0254422	-40.1466	0	0	Neuron	BRE	down
929.664	0.0772435	0.0190337	4.05825	4.94414e-05	0.000113897	Neuron	BRF1	up
64.7131	-0.157759	0.0716363	-2.20223	0.0276493	0.0434393	Neuron	BRF2	down
592.371	0.0326479	0.0254871	1.28096	0.200209	0.258978	Neuron	BRI3	no
773.962	0.110555	0.0205925	5.36868	7.93142e-08	2.44257e-07	Neuron	BRI3BP	up
293.695	0.112318	0.0331107	3.3922	0.000693326	0.00139432	Neuron	BRICD5	up
4741.87	-0.0139962	0.0133431	-1.04895	0.294202	0.363022	Neuron	BRINP1	no
3431.7	0.095746	0.0168852	5.67042	1.4245e-08	4.6816e-08	Neuron	BRINP2	up
5681.34	-0.0114019	0.0177322	-0.643003	0.520222	0.589776	Neuron	BRINP3	no
241.107	0.230022	0.0352154	6.53185	6.49602e-11	2.57968e-10	Neuron	BRIP1	up
217.896	-0.200641	0.0369649	-5.42788	5.70283e-08	1.77902e-07	Neuron	BRIX1	down
611.29	-0.239836	0.0265116	-9.04644	1.47701e-19	1.00839e-18	Neuron	BRK1	down
97.3877	0.131409	0.0603087	2.17894	0.0293363	0.045869	Neuron	BRMS1	up
745.414	0.0990633	0.0226142	4.38057	1.18367e-05	2.92414e-05	Neuron	BRMS1L	up
398.026	0.0313981	0.0281585	1.11505	0.264829	0.331081	Neuron	BROX	no
99.9963	-0.0833027	0.0538248	-1.54766	0.121704	0.166569	Neuron	BRPF1	no
400.931	0.136287	0.0289896	4.70125	2.58578e-06	6.85637e-06	Neuron	BRPF3	up
1261.11	0.00968448	0.0160695	0.602662	0.546734	0.614801	Neuron	BRSK1	no
2153.56	0.0674743	0.0128805	5.23849	1.61894e-07	4.84635e-07	Neuron	BRSK2	up
5506.54	0.0451799	0.00898188	5.03012	4.90174e-07	1.39739e-06	Neuron	BRWD1	up
1131.72	0.0529657	0.0171711	3.08459	0.00203836	0.00384118	Neuron	BRWD3	up
1150.69	0.11891	0.0163943	7.25312	4.07276e-13	1.90166e-12	Neuron	BSDC1	up
3017.58	-0.138298	0.0132854	-10.4097	2.23813e-25	2.00556e-24	Neuron	BSG	down
2464.88	-0.0122117	0.0144661	-0.844162	0.398579	0.471125	Neuron	BSN	no
12.8203	0.309686	0.155603	1.99023	0.0465652	0.0699256	Neuron	BSPH1	no
60.0627	0.352727	0.0778497	4.53087	5.87423e-06	1.50113e-05	Neuron	BSPRY	up
16.8593	0.416039	0.134569	3.09165	0.00199049	0.00375663	Neuron	BST1	up
10.1747	0.722356	0.182612	3.95568	7.63158e-05	0.000171967	Neuron	BST2	up
1633.36	-0.0766706	0.0152467	-5.02868	4.93875e-07	1.40744e-06	Neuron	BTAF1	down
686.642	0.12136	0.0218404	5.55668	2.74953e-08	8.82568e-08	Neuron	BTBD1	up
2383.55	-0.0245988	0.0136667	-1.79991	0.071875	0.103723	Neuron	BTBD10	no
1966.57	0.361733	0.0374339	9.66324	4.31982e-22	3.34944e-21	Neuron	BTBD11	up
24.9605	-0.0442648	0.107185	-0.412975	0.679625	0.733991	Neuron	BTBD16	no
9.83357	0.00897671	0.176089	0.0509782	0.959343	0.968991	Neuron	BTBD18	no
32.6262	0.083846	0.0961498	0.872035	0.383189	0.455692	Neuron	BTBD19	no
1123.94	0.131709	0.0174582	7.54424	4.54923e-14	2.27337e-13	Neuron	BTBD2	up
1472.05	-0.0780837	0.0165897	-4.70676	2.51681e-06	6.67869e-06	Neuron	BTBD3	down
253.759	0.0454232	0.0369835	1.2282	0.219371	0.280883	Neuron	BTBD6	no
3044.79	-0.0302292	0.011796	-2.56267	0.0103872	0.0176254	Neuron	BTBD8	down
9894.55	0.0262318	0.0121678	2.15584	0.0310961	0.0483698	Neuron	BTBD9	up
164.44	-0.145429	0.0424496	-3.42592	0.000612728	0.00124135	Neuron	BTC	down
212.993	0.1144	0.0379182	3.01702	0.00255272	0.00475779	Neuron	BTD	up
281.07	-0.181336	0.0334631	-5.41898	5.99398e-08	1.86666e-07	Neuron	BTF3	down
779.222	0.0038155	0.0202413	0.188501	0.850484	0.880835	Neuron	BTF3L4	no
472.74	0.0373402	0.0286102	1.30514	0.191847	0.249611	Neuron	BTG1	no
67.0955	0.039759	0.0713145	0.557516	0.577175	0.641988	Neuron	BTG2	no
10.1168	0.205158	0.168793	1.21544	0.224197	0.286309	Neuron	BTK	no
11.7248	-0.00116098	0.164522	-0.00705665	0.99437	0.99565	Neuron	BTLA	no
245.848	-0.109707	0.035377	-3.10109	0.00192811	0.00364495	Neuron	BTN2A1	down
30.3009	-0.0729011	0.104705	-0.696252	0.486271	0.556582	Neuron	BTN2A2	no
79.1371	0.362271	0.0620744	5.83608	5.34427e-09	1.82276e-08	Neuron	BTN3A1	up
36.2076	0.404065	0.0946878	4.26734	1.97815e-05	4.77204e-05	Neuron	BTN3A2	up
83.0721	0.14839	0.0616853	2.4056	0.0161458	0.0264476	Neuron	BTN3A3	up
10.0916	0.115577	0.177766	0.650161	0.515588	0.585247	Neuron	BTNL8	no
244.722	-0.585024	0.0457508	-12.7872	1.93364e-37	2.76216e-36	Neuron	BTNL9	down
3904.93	-0.046814	0.00984841	-4.75346	1.99966e-06	5.35108e-06	Neuron	BTRC	down
10.2716	-0.337882	0.176113	-1.91855	0.0550411	0.0813611	Neuron	BUB1	no
24.8552	-0.296443	0.114039	-2.59948	0.00933654	0.0159631	Neuron	BUB1B	down
362.37	-0.0601914	0.0302981	-1.98664	0.0469624	0.0704688	Neuron	BUB3	no
138.672	0.0817341	0.0458046	1.78441	0.0743574	0.106916	Neuron	BUD13	no
154.155	0.0177976	0.0475574	0.374235	0.708229	0.759792	Neuron	BUD31	no
59.5813	-0.185213	0.0726593	-2.54906	0.0108015	0.0182725	Neuron	BVES	down
104.92	-0.226004	0.0628995	-3.5931	0.000326769	0.000684958	Neuron	BX255923.2	down
18.9596	-1.25589	0.129283	-9.71429	2.62073e-22	2.05476e-21	Neuron	BX255923.3	down
27.3824	-0.0385774	0.102995	-0.374555	0.707992	0.75964	Neuron	BYSL	no
268.479	-1.30613	0.0367707	-35.5209	2.33995e-276	1.09321e-273	Neuron	BZRAP1	down
319.766	-0.156551	0.0314801	-4.973	6.59254e-07	1.85411e-06	Neuron	BZW1	down
1138.95	0.122656	0.0178715	6.86319	6.73404e-12	2.8905e-11	Neuron	BZW2	up
40.0273	-1.1281	0.101865	-11.0745	1.669e-28	1.71781e-27	Neuron	C10orf107	down
134.991	-0.833771	0.0626795	-13.3021	2.24963e-40	3.53109e-39	Neuron	C10orf11	down
12.6293	-0.804516	0.156952	-5.12586	2.96188e-07	8.64437e-07	Neuron	C10orf110	down
14.7824	-0.631787	0.14645	-4.31402	1.6031e-05	3.91004e-05	Neuron	C10orf142	down
8.29748	0.104418	0.188066	0.555221	0.578744	0.643297	Neuron	C10orf25	no
48.563	-0.903916	0.0799571	-11.305	1.23933e-29	1.34165e-28	Neuron	C10orf31	down
10.7439	-1.4345	0.187203	-7.66279	1.81935e-14	9.34866e-14	Neuron	C10orf35	down
39.5449	-0.0540664	0.087373	-0.6188	0.536048	0.604841	Neuron	C10orf53	no
218.116	-0.112702	0.0408421	-2.75946	0.0057897	0.0102201	Neuron	C10orf67	down
249.874	-0.976638	0.0391631	-24.9377	2.90426e-137	3.07555e-135	Neuron	C10orf76	down
19.3809	0.241961	0.127186	1.90241	0.0571171	0.0841066	Neuron	C10orf82	no
249.615	0.0288057	0.0364749	0.789739	0.42968	0.50169	Neuron	C10orf88	no
332.416	0.205604	0.0462716	4.44341	8.85442e-06	2.22008e-05	Neuron	C10orf90	up
13.4367	-0.276358	0.149192	-1.85237	0.0639731	0.0934	Neuron	C10orf95	no
62.2053	0.0380708	0.0722202	0.527148	0.598091	0.660856	Neuron	C11orf1	no
99.6388	-0.123964	0.0564983	-2.19412	0.0282265	0.0442585	Neuron	C11orf24	down
29.1427	-1.24141	0.107636	-11.5334	8.94925e-31	1.01734e-29	Neuron	C11orf31	down
7.89905	-0.613642	0.206761	-2.96789	0.00299856	0.0055325	Neuron	C11orf42	down
8.09596	-0.850457	0.195119	-4.35866	1.30864e-05	3.22017e-05	Neuron	C11orf45	down
3137.72	0.0770369	0.011951	6.44608	1.14779e-10	4.47599e-10	Neuron	C11orf49	up
29.1436	-0.776899	0.102637	-7.56939	3.74981e-14	1.88535e-13	Neuron	C11orf54	down
34.2036	-0.96532	0.0974808	-9.90267	4.0531e-23	3.30165e-22	Neuron	C11orf57	down
1494.93	0.10274	0.015134	6.78869	1.13159e-11	4.77548e-11	Neuron	C11orf58	up
61.4609	-0.93989	0.0736737	-12.7575	2.83241e-37	4.03395e-36	Neuron	C11orf63	down
114.675	-0.0788571	0.0528675	-1.4916	0.135804	0.183753	Neuron	C11orf65	no
490.516	0.0802018	0.0265607	3.01956	0.0025314	0.00471991	Neuron	C11orf68	up
13.7399	-0.856058	0.159753	-5.35865	8.38475e-08	2.57652e-07	Neuron	C11orf70	down
91.4241	0.0687971	0.0579076	1.18805	0.234814	0.29795	Neuron	C11orf71	no
60.3428	-1.10307	0.0816887	-13.5034	1.4936e-41	2.41111e-40	Neuron	C11orf73	down
558.025	-0.121997	0.0257387	-4.73981	2.13921e-06	5.71104e-06	Neuron	C11orf74	down
2609.48	0.144611	0.0134289	10.7687	4.83817e-27	4.69186e-26	Neuron	C11orf80	up
19.066	-0.930434	0.136076	-6.83762	8.05223e-12	3.43528e-11	Neuron	C11orf84	down
1119.17	-0.0373363	0.0173312	-2.15429	0.0312177	0.0485398	Neuron	C11orf87	down
111.765	0.133578	0.0523835	2.55	0.0107722	0.0182267	Neuron	C11orf95	up
56.7555	-0.0821406	0.0751637	-1.09282	0.274471	0.341791	Neuron	C11orf96	no
24.9233	-0.565314	0.113387	-4.98569	6.17415e-07	1.74241e-06	Neuron	C11orf97	down
209.534	-0.15571	0.0419691	-3.7101	0.000207176	0.000443919	Neuron	C12orf10	down
361.801	-0.0836988	0.0298713	-2.80198	0.00507904	0.00904608	Neuron	C12orf29	down
889.575	-0.0674814	0.0191977	-3.51508	0.000439628	0.00090685	Neuron	C12orf4	down
233.192	-0.012313	0.0359752	-0.342263	0.732153	0.780677	Neuron	C12orf40	no
135.684	-0.35262	0.0498372	-7.07544	1.48975e-12	6.70498e-12	Neuron	C12orf42	down
294.786	-0.106518	0.0335711	-3.17292	0.00150913	0.00289494	Neuron	C12orf43	down
470.12	-0.0209974	0.0277804	-0.755833	0.449749	0.521424	Neuron	C12orf45	no
18.22	-1.21905	0.140515	-8.67564	4.11223e-18	2.61007e-17	Neuron	C12orf48	down
186.347	-0.0654643	0.0415984	-1.57372	0.115552	0.158964	Neuron	C12orf49	no
11.8104	0.254902	0.162657	1.56711	0.117089	0.160865	Neuron	C12orf50	no
19.0954	0.180242	0.126971	1.41955	0.155739	0.207377	Neuron	C12orf54	no
39.8108	-0.0177805	0.090158	-0.197215	0.84366	0.875555	Neuron	C12orf56	no
205.09	0.015374	0.0421306	0.364913	0.715176	0.766106	Neuron	C12orf57	no
119.005	-0.0618547	0.05994	-1.03194	0.302099	0.371228	Neuron	C12orf60	no
420.323	0.134066	0.0271337	4.94092	7.77529e-07	2.17214e-06	Neuron	C12orf65	up
134.927	-0.210413	0.0474493	-4.43448	9.22953e-06	2.3083e-05	Neuron	C12orf66	down
30.9599	-1.08182	0.102706	-10.5332	6.07432e-26	5.58383e-25	Neuron	C12orf72	down
193.335	0.0409793	0.0399215	1.0265	0.304658	0.37391	Neuron	C12orf73	no
112.267	0.209833	0.054075	3.8804	0.000104283	0.000231161	Neuron	C12orf75	up
801.399	-0.0535287	0.0193354	-2.76843	0.00563276	0.0099571	Neuron	C12orf76	down
65.9277	-1.07168	0.081433	-13.1602	1.48661e-39	2.2677e-38	Neuron	C12orf79	down
42.5705	-0.210316	0.0859855	-2.44595	0.0144471	0.0239116	Neuron	C14orf119	down
924.683	-0.0100078	0.0190726	-0.524724	0.599775	0.66238	Neuron	C14orf132	no
150.046	-0.974535	0.0470279	-20.7225	2.17182e-95	1.13482e-93	Neuron	C14orf145	down
23.3281	-0.983524	0.120335	-8.17324	3.00221e-16	1.70847e-15	Neuron	C14orf156	down
147.003	-0.917886	0.051808	-17.7171	3.09612e-70	1.01613e-68	Neuron	C14orf159	down
21.068	-1.19223	0.125773	-9.47925	2.56108e-21	1.91414e-20	Neuron	C14orf166	down
37.3927	0.303865	0.0931413	3.26241	0.00110469	0.00215926	Neuron	C14orf178	up
102.071	-1.07129	0.0613564	-17.4601	2.88576e-68	9.11923e-67	Neuron	C14orf179	down
43.7884	-1.04639	0.0855613	-12.2298	2.15538e-34	2.79262e-33	Neuron	C14orf2	down
143.75	-1.14901	0.0492641	-23.3235	2.55856e-120	2.05262e-118	Neuron	C14orf23	down
86.0625	-0.142679	0.0586409	-2.4331	0.0149701	0.0247068	Neuron	C14orf28	down
73.6519	-1.0036	0.0671295	-14.9502	1.55373e-50	3.26462e-49	Neuron	C14orf37	down
21.6937	0.0199712	0.137396	0.145355	0.884431	0.908764	Neuron	C14orf39	no
17.7649	-0.977906	0.143025	-6.83729	8.07047e-12	3.44245e-11	Neuron	C14orf64	down
20.2597	-0.802765	0.12457	-6.44431	1.1613e-10	4.52721e-10	Neuron	C14orf79	down
72.8724	-0.156197	0.0645395	-2.42017	0.0155132	0.0255254	Neuron	C14orf93	down
7.63031	0.353872	0.211251	1.67512	0.0939101	0.132027	Neuron	C15orf38-AP3S2	no
34.1384	0.394583	0.0987763	3.99471	6.47741e-05	0.000147086	Neuron	C15orf39	up
355.428	0.114968	0.0310255	3.70558	0.000210911	0.000451719	Neuron	C15orf40	up
1348.35	0.0850065	0.0175493	4.84386	1.27341e-06	3.47868e-06	Neuron	C15orf41	up
8.60641	0.0448649	0.188096	0.238522	0.811476	0.848661	Neuron	C15orf48	no
17.8869	-1.10956	0.144192	-7.69497	1.41529e-14	7.3341e-14	Neuron	C15orf57	down
9.56473	-1.07032	0.209423	-5.11079	3.20816e-07	9.33456e-07	Neuron	C15orf58	down
212.998	-0.155613	0.0424168	-3.66867	0.000243815	0.000518881	Neuron	C15orf59	down
33.8493	-1.00091	0.108617	-9.215	3.11278e-20	2.20411e-19	Neuron	C15orf60	down
371.732	-0.0490824	0.028808	-1.70378	0.0884222	0.125042	Neuron	C15orf61	no
12.6448	-0.936831	0.16152	-5.80011	6.62733e-09	2.24208e-08	Neuron	C16orf13	down
364.344	-0.0765004	0.0293004	-2.6109	0.00903047	0.0154764	Neuron	C16orf58	down
230.189	-0.969051	0.0387596	-25.0016	5.87803e-138	6.30882e-136	Neuron	C16orf62	down
557.409	0.0845953	0.0262203	3.22632	0.00125392	0.0024326	Neuron	C16orf70	up
22.6384	-0.296497	0.117817	-2.51659	0.0118496	0.0199098	Neuron	C16orf71	down
[truncated: 115,979 more rows]

## Sheet: Significant_DEGs
baseMean	log2FoldChange	lfcSE	stat	pvalue	padj	celltype	genes	regulated
378.901	0.164598	0.0289795	5.6798	1.34855e-08	4.44302e-08	Neuron	AAMDC	up
271.103	0.129714	0.034047	3.80986	0.000139044	0.000304391	Neuron	AAMP	up
187.124	0.216858	0.0396896	5.46386	4.65895e-08	1.46604e-07	Neuron	AAR2	up
1546.88	0.124977	0.0149423	8.36399	6.06307e-17	3.61343e-16	Neuron	ABAT	up
334.251	0.207646	0.0387977	5.35203	8.69747e-08	2.66901e-07	Neuron	ABCA1	up
2078.51	0.0669929	0.0150546	4.44999	8.5876e-06	2.15568e-05	Neuron	ABCA10	up
335.655	0.532307	0.0348531	15.2729	1.15904e-52	2.56897e-51	Neuron	ABCA17P	up
1818.41	0.161763	0.0136479	11.8526	2.08735e-32	2.52592e-31	Neuron	ABCA3	up
605.702	0.12692	0.0225469	5.62918	1.81066e-08	5.89139e-08	Neuron	ABCA7	up
862.504	0.0541308	0.0211807	2.55566	0.0105986	0.0179585	Neuron	ABCA9	up
250.993	0.222972	0.0785219	2.83962	0.00451672	0.00811368	Neuron	ABCB1	up
473.204	0.117612	0.0265331	4.43265	9.30828e-06	2.32702e-05	Neuron	ABCB10	up
28.8841	0.256532	0.116054	2.21046	0.0270736	0.0426163	Neuron	ABCB4	up
692.249	0.157922	0.0215275	7.33582	2.20363e-13	1.04991e-12	Neuron	ABCB7	up
1045.66	0.247512	0.0175942	14.0679	5.98556e-45	1.07151e-43	Neuron	ABCB9	up
315.813	0.253945	0.0329046	7.71761	1.1853e-14	6.1691e-14	Neuron	ABCG1	up
88.9665	0.168128	0.0602204	2.79187	0.00524042	0.00930983	Neuron	ABCG8	up
506.637	0.0685047	0.0258601	2.64905	0.00807186	0.0139277	Neuron	ABHD10	up
599.308	0.0755685	0.0230315	3.2811	0.00103403	0.00202965	Neuron	ABHD13	up
40.1472	0.215572	0.0987704	2.18255	0.0290687	0.0454934	Neuron	ABHD14A-ACY1	up
613.866	0.0581083	0.0258842	2.24493	0.0247726	0.0392459	Neuron	ABHD17B	up
1747.71	0.108826	0.0168445	6.46061	1.04281e-10	4.07731e-10	Neuron	ABHD18	up
2861.81	0.112759	0.0127544	8.84081	9.50246e-19	6.23905e-18	Neuron	ABHD2	up
449.633	0.341215	0.035255	9.67848	3.72198e-22	2.89627e-21	Neuron	ABHD3	up
566.396	0.0705066	0.0229702	3.06948	0.00214431	0.00403128	Neuron	ABHD5	up
929.573	0.2697	0.0197137	13.6808	1.32146e-42	2.21113e-41	Neuron	ABHD8	up
4765.12	0.0326306	0.00910116	3.58533	0.000336653	0.000704684	Neuron	ABI2	up
446.339	0.276023	0.0689297	4.00441	6.21715e-05	0.000141567	Neuron	ABI3BP	up
1651.5	0.116138	0.0139838	8.3052	9.96501e-17	5.8554e-16	Neuron	ABL1	up
2343.59	0.0269328	0.0122005	2.20752	0.0272777	0.0429058	Neuron	ABL2	up
5280.22	0.170837	0.0107695	15.8631	1.14158e-56	2.78124e-55	Neuron	ABLIM1	up
2665.03	0.161284	0.0135553	11.8982	1.20892e-32	1.47265e-31	Neuron	ABLIM2	up
886.783	0.304371	0.0209386	14.5364	7.12939e-48	1.37548e-46	Neuron	ABLIM3	up
59.8593	0.237861	0.0706965	3.36454	0.00076671	0.00153297	Neuron	AC004448.2	up
13.7526	1.56479	0.168351	9.29484	1.47428e-20	1.06448e-19	Neuron	AC004947.2	up
154.047	0.208346	0.0443061	4.70242	2.57092e-06	6.81849e-06	Neuron	AC005498.3	up
302.126	0.572987	0.0331383	17.2908	5.51929e-67	1.70347e-65	Neuron	AC006030.1	up
112.708	1.42147	0.0680539	20.8875	6.96296e-97	3.71987e-95	Neuron	AC006460.2	up
53.6925	1.22774	0.096882	12.6725	8.3962e-37	1.1768e-35	Neuron	AC006994.2	up
14.2159	1.27501	0.16401	7.774	7.60459e-15	3.99723e-14	Neuron	AC007238.1	up
172.676	0.156256	0.0468354	3.33628	0.000849061	0.00168729	Neuron	AC007325.4	up
563.117	0.274301	0.032684	8.39253	4.75811e-17	2.8557e-16	Neuron	AC007364.1	up
2956.13	0.195055	0.0207166	9.41538	4.71382e-21	3.48375e-20	Neuron	AC007563.2	up
30.2919	0.245631	0.101632	2.41687	0.0156548	0.0257317	Neuron	AC007743.1	up
503.453	0.436727	0.0317666	13.748	5.23374e-43	8.89475e-42	Neuron	AC008691.1	up
126.779	0.145998	0.0498248	2.93023	0.00338709	0.00619943	Neuron	AC009228.1	up
38.5491	0.233476	0.0866083	2.69577	0.00702266	0.0122388	Neuron	AC009312.1	up
508.104	0.340268	0.0276507	12.3059	8.41611e-35	1.10668e-33	Neuron	AC011997.1	up
307.464	0.283432	0.0672752	4.21303	2.51971e-05	6.0049e-05	Neuron	AC012593.1	up
33.4567	0.411392	0.104714	3.92872	8.53974e-05	0.000191255	Neuron	AC013460.1	up
54.5393	0.293425	0.0735637	3.98872	6.64308e-05	0.000150647	Neuron	AC015726.1	up
1073.96	1.58462	0.0407431	38.893	0	0	Neuron	AC016831.6	up
57.7263	1.29068	0.088678	14.5547	5.45272e-48	1.05628e-46	Neuron	AC025171.1	up
30.4721	1.46829	0.110656	13.269	3.50291e-40	5.45872e-39	Neuron	AC044860.1	up
131.109	1.21672	0.0521302	23.3401	1.73733e-120	1.40323e-118	Neuron	AC073869.1	up
228.182	0.318909	0.0517674	6.16041	7.25576e-10	2.6463e-09	Neuron	AC074286.1	up
14.5419	1.87621	0.178063	10.5368	5.84702e-26	5.37904e-25	Neuron	AC090616.2	up
15.6739	0.625936	0.141714	4.41689	1.00131e-05	2.49224e-05	Neuron	AC092620.2	up
24.0923	0.41417	0.116514	3.55469	0.000378428	0.000787219	Neuron	AC092652.1	up
115.026	0.26013	0.0511636	5.08428	3.69022e-07	1.0672e-06	Neuron	AC099850.1	up
27.0059	0.277536	0.111096	2.49817	0.0124838	0.0208987	Neuron	AC100793.2	up
19.5465	0.403267	0.121558	3.31748	0.000908321	0.0017983	Neuron	AC104532.2	up
24.746	0.739284	0.113036	6.54027	6.14072e-11	2.44477e-10	Neuron	AC105749.1	up
208.875	1.31799	0.0493238	26.7211	2.67713e-157	3.62431e-155	Neuron	AC124944.3	up
208.55	0.248531	0.0423356	5.87051	4.34461e-09	1.49443e-08	Neuron	ACACB	up
357.233	0.0780739	0.0302051	2.58479	0.00974391	0.016619	Neuron	ACAD10	up
8.64691	0.437411	0.190657	2.29424	0.0217769	0.0348615	Neuron	ACAD11	up
136.626	0.367291	0.0539282	6.81074	9.70964e-12	4.12024e-11	Neuron	ACADL	up
1049.91	0.0695469	0.0176916	3.93107	8.45678e-05	0.000189504	Neuron	ACADSB	up
27.3312	0.553176	0.115207	4.8016	1.57407e-06	4.26197e-06	Neuron	ACAN	up
799.852	0.0965469	0.0208578	4.62881	3.67775e-06	9.59694e-06	Neuron	ACAT1	up
206.476	0.148498	0.040096	3.70357	0.000212584	0.000455098	Neuron	ACAT2	up
626.641	0.0927377	0.0225988	4.10366	4.06671e-05	9.46818e-05	Neuron	ACBD3	up
577.396	0.0969871	0.025141	3.85773	0.000114446	0.000252537	Neuron	ACBD5	up
3622.11	0.0640292	0.0103872	6.16427	7.08101e-10	2.58607e-09	Neuron	ACBD6	up
451.628	0.206204	0.029109	7.08385	1.40206e-12	6.31867e-12	Neuron	ACER2	up
1286.55	0.079696	0.0182064	4.37737	1.2012e-05	2.9656e-05	Neuron	ACER3	up
2039.83	0.0372088	0.0134222	2.77217	0.00556835	0.00984982	Neuron	ACIN1	up
225.425	0.281876	0.0377077	7.47529	7.70313e-14	3.78498e-13	Neuron	ACKR1	up
580.501	0.344101	0.0249189	13.8088	2.25486e-43	3.86245e-42	Neuron	ACOT11	up
1225.88	0.100109	0.017899	5.593	2.23178e-08	7.20648e-08	Neuron	ACOT7	up
566.786	0.0583143	0.0247232	2.35869	0.0183398	0.0297631	Neuron	ACOX1	up
436.862	0.107266	0.0323756	3.31316	0.000922473	0.0018242	Neuron	ACOX3	up
311.076	0.0977913	0.0313067	3.12365	0.00178621	0.00339232	Neuron	ACP6	up
522.419	0.130406	0.0249962	5.21702	1.81826e-07	5.41006e-07	Neuron	ACSS2	up
682.92	0.0570842	0.0221558	2.57648	0.00998106	0.016987	Neuron	ACTL6B	up
2369.3	0.108357	0.0138856	7.80351	6.02093e-15	3.18377e-14	Neuron	ACTN1	up
895.146	0.112293	0.0186836	6.01028	1.85209e-09	6.54161e-09	Neuron	ACTR10	up
336.854	0.269887	0.0352131	7.66438	1.79691e-14	9.24331e-14	Neuron	ACTR3C	up
201.698	0.094439	0.0427043	2.21146	0.0270038	0.0425121	Neuron	ACTR5	up
1328.37	0.0819238	0.0153662	5.33142	9.74494e-08	2.97836e-07	Neuron	ACVR1B	up
487.231	0.0877592	0.0252125	3.48078	0.000499953	0.00102587	Neuron	ACVR2B	up
2544.93	0.0353804	0.0129448	2.73317	0.00627287	0.01101	Neuron	ADAM10	up
390.791	0.168949	0.0549401	3.07516	0.00210393	0.00395911	Neuron	ADAM12	up
583.797	0.148433	0.0244643	6.06734	1.30042e-09	4.65312e-09	Neuron	ADAM19	up
158.789	0.342541	0.0535824	6.39279	1.62885e-10	6.28613e-10	Neuron	ADAM33	up
15.3837	1.85689	0.229607	8.08723	6.10376e-16	3.41716e-15	Neuron	ADAM5	up
895.225	0.206058	0.0194388	10.6003	2.96913e-26	2.77433e-25	Neuron	ADAMTS10	up
1253.31	0.468897	0.0433262	10.8225	2.69383e-27	2.64248e-26	Neuron	ADAMTS17	up
1949.08	0.345683	0.0197048	17.5431	6.71347e-69	2.14139e-67	Neuron	ADAMTS19	up
406.377	1.00927	0.032793	30.7771	5.3107e-208	1.29121e-205	Neuron	ADAMTS2	up
635.66	0.179557	0.037896	4.73815	2.15675e-06	5.75464e-06	Neuron	ADAMTS6	up
1222.47	0.34041	0.032467	10.4848	1.01441e-25	9.21122e-25	Neuron	ADAMTSL3	up
103.7	0.401993	0.0652848	6.15753	7.38903e-10	2.69334e-09	Neuron	ADAMTSL4-AS1	up
805.685	0.0865214	0.0207379	4.17213	3.01761e-05	7.12874e-05	Neuron	ADAP1	up
99.566	0.143303	0.0548193	2.61411	0.00894607	0.0153384	Neuron	ADAP2	up
1634.83	0.0436452	0.0142947	3.05324	0.00226386	0.00424466	Neuron	ADAR	up
1519.21	0.0515572	0.0151186	3.41018	0.000649198	0.00131088	Neuron	ADARB1	up
16138.3	0.463494	0.0408424	11.3483	7.55808e-30	8.26463e-29	Neuron	ADARB2	up
325.31	0.135827	0.0331375	4.09888	4.15158e-05	9.65447e-05	Neuron	ADCY10	up
7818.35	0.123838	0.0116713	10.6105	2.66414e-26	2.49816e-25	Neuron	ADCY2	up
967.501	0.121841	0.0182313	6.68304	2.34032e-11	9.64586e-11	Neuron	ADCY3	up
1204.22	0.157867	0.0170293	9.2703	1.85622e-20	1.33499e-19	Neuron	ADCY5	up
1965.56	0.0586123	0.0236468	2.47866	0.0131878	0.0219922	Neuron	ADCY8	up
2943.78	0.114645	0.0121672	9.42251	4.40418e-21	3.25794e-20	Neuron	ADCY9	up
769.654	0.131532	0.0221693	5.93308	2.97305e-09	1.03596e-08	Neuron	ADCYAP1R1	up
2779.48	0.0835232	0.0115351	7.2408	4.46044e-13	2.07414e-12	Neuron	ADD1	up
3307.39	0.154521	0.0115024	13.4338	3.83344e-41	6.1384e-40	Neuron	ADD2	up
3229.86	0.085202	0.0138817	6.1377	8.37259e-10	3.03736e-09	Neuron	ADD3	up
110.204	0.273462	0.0789424	3.46407	0.000532059	0.00108772	Neuron	ADD3-AS1	up
412.11	0.117755	0.0293418	4.01323	5.9893e-05	0.000136692	Neuron	ADGRA3	up
1602.95	0.129906	0.0149259	8.70342	3.22037e-18	2.05826e-17	Neuron	ADGRB2	up
86921.4	0.0238889	0.00561209	4.25669	2.07476e-05	4.99094e-05	Neuron	ADGRB3	up
78.2992	0.218079	0.0626737	3.4796	0.00050216	0.00103022	Neuron	ADGRF3	up
8.44951	0.44859	0.190816	2.3509	0.018728	0.0303374	Neuron	ADGRF4	up
2388.21	0.0890001	0.0121058	7.35183	1.95515e-13	9.34322e-13	Neuron	ADGRL1	up
16047	0.0484859	0.00826274	5.86802	4.41039e-09	1.51465e-08	Neuron	ADGRL2	up
44.9068	0.248155	0.0855086	2.90211	0.00370664	0.00674647	Neuron	ADGRL4	up
5758.06	0.0943186	0.0108916	8.6598	4.72605e-18	2.98694e-17	Neuron	ADK	up
2186.35	0.048815	0.0134872	3.61936	0.000295331	0.000621959	Neuron	ADNP	up
739.779	0.139773	0.0215861	6.47513	9.47274e-11	3.71412e-10	Neuron	ADNP2	up
486.424	0.0790153	0.0262553	3.0095	0.00261682	0.00486964	Neuron	ADORA1	up
516.081	0.236578	0.0310165	7.62748	2.39392e-14	1.22011e-13	Neuron	ADRA1B	up
212.86	0.204386	0.0385692	5.2992	1.16314e-07	3.52805e-07	Neuron	ADRB1	up
32.7336	0.233571	0.0942858	2.47727	0.0132392	0.0220703	Neuron	AEBP1	up
7704.18	0.0407738	0.00921404	4.42519	9.63586e-06	2.40412e-05	Neuron	AEBP2	up
57.6145	0.256045	0.0727149	3.52121	0.000429579	0.000887598	Neuron	AEN	up
81.6679	0.26551	0.0626453	4.2383	2.25217e-05	5.39539e-05	Neuron	AF038458.3	up
1179.13	0.118723	0.0252778	4.69673	2.64361e-06	7.00114e-06	Neuron	AFAP1	up
54.0632	0.19163	0.0762692	2.51255	0.0119861	0.0201221	Neuron	AFAP1L1	up
243.772	0.0924747	0.035878	2.57747	0.00995252	0.0169457	Neuron	AFAP1L2	up
1719.32	0.117872	0.0141682	8.31948	8.83535e-17	5.20702e-16	Neuron	AFF1	up
14027.4	0.0476742	0.00943571	5.05254	4.35984e-07	1.25136e-06	Neuron	AFF3	up
2813.99	0.0789079	0.0108482	7.27379	3.49528e-13	1.64167e-12	Neuron	AFF4	up
168.346	0.199994	0.04711	4.24525	2.18352e-05	5.23935e-05	Neuron	AFG3L1P	up
9169.07	0.115444	0.00919619	12.5535	3.80546e-36	5.22308e-35	Neuron	AGAP1	up
2814.52	0.0979757	0.0122045	8.02783	9.92135e-16	5.48737e-15	Neuron	AGAP3	up
790.217	0.192985	0.0214484	8.99764	2.30623e-19	1.56065e-18	Neuron	AGBL3	up
962.947	0.10355	0.0184096	5.6248	1.8572e-08	6.0387e-08	Neuron	AGO1	up
2840.32	0.156193	0.01473	10.6038	2.8624e-26	2.67881e-25	Neuron	AGO3	up
1517.77	0.153651	0.0153479	10.0112	1.36138e-23	1.13062e-22	Neuron	AGO4	up
922.49	0.0742498	0.0188195	3.94537	7.96759e-05	0.000179115	Neuron	AGPAT3	up
2695.13	0.0923521	0.0134418	6.87052	6.39669e-12	2.75215e-11	Neuron	AGPAT4	up
4100.49	0.0555945	0.011999	4.63327	3.59941e-06	9.4018e-06	Neuron	AGTPBP1	up
1157.09	0.0461585	0.0180412	2.55851	0.0105122	0.017816	Neuron	AHCYL1	up
1355.64	0.129002	0.0156363	8.25016	1.5818e-16	9.18139e-16	Neuron	AHDC1	up
11795.8	0.0586437	0.00713943	8.21405	2.13844e-16	1.22926e-15	Neuron	AHI1	up
38.4776	0.249412	0.0925646	2.69447	0.00705011	0.012282	Neuron	AIF1L	up
24.5899	0.65645	0.133273	4.92559	8.41047e-07	2.33998e-06	Neuron	AIM2	up
61.6648	0.303132	0.0690531	4.38985	1.13431e-05	2.8089e-05	Neuron	AJ239322.1	up
1786.92	0.0962144	0.0155042	6.20569	5.44563e-10	2.01105e-09	Neuron	AJAP1	up
188.076	0.130069	0.0406961	3.19611	0.00139293	0.0026863	Neuron	AK1	up
751.506	0.13337	0.0219969	6.06312	1.33503e-09	4.77194e-09	Neuron	AK3	up
909.24	0.171086	0.0201956	8.47146	2.42329e-17	1.4722e-16	Neuron	AK9	up
602.037	0.0533983	0.0236711	2.25585	0.0240803	0.0382482	Neuron	AKAP1	up
1363.29	0.0832377	0.0161664	5.14882	2.62132e-07	7.69283e-07	Neuron	AKAP10	up
1455.6	0.107059	0.0157148	6.81262	9.58346e-12	4.06887e-11	Neuron	AKAP12	up
16.8295	0.384622	0.13709	2.80563	0.00502189	0.00894829	Neuron	AKAP14	up
13435.8	0.0253975	0.00721149	3.52181	0.000428614	0.000885741	Neuron	AKAP6	up
382.205	0.133237	0.0310919	4.28527	1.82518e-05	4.42452e-05	Neuron	AKAP8	up
4664.13	0.194807	0.00965676	20.1731	1.68665e-90	8.02151e-89	Neuron	AKAP9	up
263.073	0.187018	0.0368912	5.06944	3.98982e-07	1.15022e-06	Neuron	AKR1B1	up
131.034	0.1195	0.0475397	2.51369	0.0119475	0.0200629	Neuron	AKR7A2	up
17.1363	0.389771	0.134061	2.90742	0.00364429	0.00664314	Neuron	AKR7L	up
16.7851	0.552791	0.140042	3.94733	7.90289e-05	0.000177694	Neuron	AL133245.1	up
73.981	0.255897	0.0759072	3.37118	0.000748478	0.00149815	Neuron	ALDH1L1	up
475.542	0.161083	0.0279537	5.76251	8.28712e-09	2.77796e-08	Neuron	ALDH1L2	up
357.256	0.133969	0.0295265	4.53725	5.69918e-06	1.45765e-05	Neuron	ALDH2	up
489.792	0.105105	0.0263442	3.98969	6.61591e-05	0.000150059	Neuron	ALDH7A1	up
259.882	0.247314	0.0373852	6.61528	3.70843e-11	1.50301e-10	Neuron	ALG1	up
13.3266	0.3757	0.148191	2.53524	0.0112369	0.0189472	Neuron	ALG1L	up
2376.62	0.308639	0.0407501	7.57394	3.62064e-14	1.82271e-13	Neuron	ALK	up
412.144	0.103364	0.0272414	3.79437	0.000148017	0.000323234	Neuron	ALKBH1	up
152.042	0.156981	0.0460392	3.40972	0.000650292	0.00131287	Neuron	ALKBH4	up
644.407	0.124995	0.0222513	5.61744	1.9381e-08	6.294e-08	Neuron	ALKBH5	up
368.401	1.42963	0.0615035	23.2446	1.61216e-119	1.28043e-117	Neuron	ALOX12P2	up
43.8869	0.43652	0.0901692	4.84112	1.29111e-06	3.52344e-06	Neuron	ALOXE3	up
23.549	0.396692	0.114641	3.4603	0.000539571	0.00110175	Neuron	AMACR	up
2504.67	0.0556193	0.0120921	4.59963	4.23242e-06	1.09794e-05	Neuron	AMBRA1	up
45.8015	0.178675	0.0828363	2.15696	0.0310084	0.0482491	Neuron	AMER1	up
793.155	0.179047	0.0212813	8.41333	3.98529e-17	2.39973e-16	Neuron	AMER2	up
323.251	0.253987	0.0304598	8.33844	7.52764e-17	4.45507e-16	Neuron	AMER3	up
2607.78	0.131556	0.012583	10.4551	1.38918e-25	1.25522e-24	Neuron	AMMECR1	up
222.889	0.0903483	0.0371198	2.43397	0.0149344	0.0246547	Neuron	AMMECR1L	up
1226.25	0.0847718	0.0175392	4.83327	1.34312e-06	3.66035e-06	Neuron	AMN1	up
584.65	0.223159	0.0310316	7.19135	6.41524e-13	2.95146e-12	Neuron	AMOTL1	up
904.203	0.238836	0.0212877	11.2194	3.27355e-29	3.47434e-28	Neuron	AMPD2	up
263.064	0.092582	0.0370334	2.49996	0.0124207	0.0207975	Neuron	AMPD3	up
6611.91	0.16651	0.0104667	15.9085	5.53056e-57	1.35433e-55	Neuron	AMPH	up
68.4332	0.88591	0.0714645	12.3965	2.72953e-35	3.64351e-34	Neuron	AMZ2P1	up
1178.2	0.265926	0.0175618	15.1423	8.52051e-52	1.84562e-50	Neuron	ANAPC16	up
349.124	0.242348	0.0640834	3.78175	0.000155729	0.000338956	Neuron	ANGPT1	up
43.7367	0.210077	0.0844238	2.48837	0.0128331	0.0214398	Neuron	ANGPTL5	up
1474.66	0.308246	0.0256855	12.0008	3.51921e-33	4.36957e-32	Neuron	ANK1	up
1148.49	0.178464	0.0181126	9.853	6.6527e-23	5.36607e-22	Neuron	ANKAR	up
905.285	0.0582217	0.0198438	2.934	0.00334629	0.00612852	Neuron	ANKDD1A	up
1356.72	0.10602	0.0155593	6.81389	9.49954e-12	4.03468e-11	Neuron	ANKFY1	up
4671.19	0.143212	0.0116803	12.261	1.46762e-34	1.91192e-33	Neuron	ANKH	up
110.51	0.374382	0.0516336	7.25075	4.14477e-13	1.93225e-12	Neuron	ANKHD1-EIF4EBP3	up
4227.52	0.0994783	0.0100738	9.87492	5.3474e-23	4.33523e-22	Neuron	ANKIB1	up
551.39	0.0755943	0.0252513	2.99367	0.00275641	0.00511065	Neuron	ANKMY1	up
1203.66	0.0712035	0.01648	4.3206	1.55605e-05	3.8019e-05	Neuron	ANKMY2	up
4228.06	0.0925242	0.0103593	8.93155	4.20087e-19	2.80769e-18	Neuron	ANKRD11	up
4462.77	0.0562938	0.00906237	6.21182	5.23749e-10	1.93779e-09	Neuron	ANKRD12	up
598.134	0.0726786	0.0233642	3.11068	0.00186656	0.00353675	Neuron	ANKRD13A	up
2391.19	0.0415033	0.012019	3.45313	0.000554117	0.00113019	Neuron	ANKRD13C	up
729.171	0.12303	0.0211642	5.8131	6.13267e-09	2.08034e-08	Neuron	ANKRD13D	up
645.241	0.163263	0.0224299	7.27881	3.36778e-13	1.58474e-12	Neuron	ANKRD16	up
7479.14	0.0335751	0.00758923	4.42404	9.68713e-06	2.41565e-05	Neuron	ANKRD17	up
370.217	0.416306	0.0336642	12.3664	3.97114e-35	5.26254e-34	Neuron	ANKRD18A	up
41.5029	0.464824	0.0863696	5.3818	7.3746e-08	2.27821e-07	Neuron	ANKRD20A2	up
276.252	0.901185	0.0508613	17.7185	3.01983e-70	9.9246e-69	Neuron	ANKRD20A5P	up
428.191	0.226816	0.0302085	7.50834	5.98823e-14	2.97068e-13	Neuron	ANKRD23	up
4491.97	0.109244	0.0118524	9.21703	3.05445e-20	2.16473e-19	Neuron	ANKRD26	up
675.714	0.155106	0.0223308	6.94585	3.76201e-12	1.64442e-11	Neuron	ANKRD27	up
90.1513	0.33952	0.10444	3.25087	0.00115052	0.0022435	Neuron	ANKRD30A	up
123.041	0.190537	0.0494623	3.85217	0.000117077	0.000258034	Neuron	ANKRD35	up
2280.88	0.195357	0.0143735	13.5914	4.50112e-42	7.41176e-41	Neuron	ANKRD36B	up
6061.45	0.0823106	0.0104563	7.87184	3.49471e-15	1.87331e-14	Neuron	ANKRD36C	up
1747.72	0.113025	0.0181911	6.2132	5.19173e-10	1.92116e-09	Neuron	ANKRD44	up
517.77	0.072634	0.0241551	3.00698	0.00263856	0.00490704	Neuron	ANKRD52	up
1225.73	0.438251	0.0205426	21.3338	5.51558e-101	3.15913e-99	Neuron	ANKRD6	up
256.979	0.374772	0.0430497	8.70557	3.15996e-18	2.02073e-17	Neuron	ANKRD62	up
2228.76	0.101524	0.0135007	7.51987	5.48294e-14	2.72569e-13	Neuron	ANKS1A	up
53533.8	0.0979923	0.0066949	14.6369	1.63422e-48	3.22072e-47	Neuron	ANKS1B	up
267.913	0.210266	0.0350831	5.99337	2.05535e-09	7.22954e-09	Neuron	ANKUB1	up
720.497	0.14172	0.0217246	6.5235	6.86868e-11	2.72358e-10	Neuron	ANKZF1	up
242.993	0.172434	0.0493348	3.49517	0.000473757	0.000973542	Neuron	ANLN	up
162.828	0.300733	0.0559294	5.377	7.57362e-08	2.33631e-07	Neuron	ANO1	up
2064.87	0.08081	0.0148857	5.4287	5.67675e-08	1.77181e-07	Neuron	ANO10	up
224.169	0.18716	0.0501903	3.72901	0.000192237	0.000413695	Neuron	ANO2	up
974.469	0.0804609	0.0199413	4.0349	5.46264e-05	0.000125212	Neuron	ANO6	up
273.505	0.0984312	0.0339435	2.89986	0.00373333	0.00679246	Neuron	ANP32B	up
1257.09	0.132624	0.0173061	7.66343	1.81026e-14	9.30392e-14	Neuron	ANTXR1	up
483.292	0.128916	0.0256228	5.0313	4.87169e-07	1.38965e-06	Neuron	ANXA4	up
271.645	0.0929006	0.0352576	2.63491	0.00841593	0.0144847	Neuron	AOAH	up
11.5824	0.412627	0.175868	2.34624	0.018964	0.0306968	Neuron	AP000253.1	up
30.1484	0.387598	0.106205	3.64953	0.000262722	0.000556533	Neuron	AP000265.1	up
7.1596	0.491671	0.216375	2.27231	0.0230678	0.0367531	Neuron	AP000640.2	up
16.089	1.24275	0.148229	8.38396	5.1177e-17	3.06921e-16	Neuron	AP002387.1	up
75.3912	1.36806	0.0815637	16.7728	3.85595e-63	1.07962e-61	Neuron	AP006222.1	up
1401.21	0.0464317	0.0153688	3.02117	0.00251801	0.00469641	Neuron	AP1G1	up
1144.77	0.0696594	0.0170571	4.08389	4.42882e-05	0.000102661	Neuron	AP5M1	up
2062.72	0.0643156	0.0146425	4.39241	1.12103e-05	2.77802e-05	Neuron	APBB1	up
3566.11	0.0289855	0.0115601	2.50737	0.0121633	0.0204067	Neuron	APBB2	up
229.853	0.109689	0.0399881	2.74305	0.00608708	0.0107054	Neuron	APH1A	up
478.981	0.131566	0.0278153	4.72999	2.24533e-06	5.98229e-06	Neuron	APH1B	up
12.148	0.672607	0.161357	4.16843	3.06702e-05	7.2383e-05	Neuron	APOL1	up
575.645	0.109764	0.0232595	4.71911	2.36882e-06	6.29931e-06	Neuron	APOL2	up
283.466	0.471624	0.0375545	12.5584	3.57585e-36	4.92212e-35	Neuron	APOLD1	up
1591.03	0.114531	0.0151196	7.57499	3.59152e-14	1.80882e-13	Neuron	APPBP2	up
1117.9	0.0435937	0.0180339	2.41732	0.0156354	0.0257088	Neuron	APPL1	up
1251.54	0.18796	0.0167856	11.1977	4.18566e-29	4.42858e-28	Neuron	APPL2	up
139.749	0.202493	0.0460863	4.39379	1.11394e-05	2.76132e-05	Neuron	AQP11	up
15.4956	0.597226	0.142961	4.17753	2.94688e-05	6.96926e-05	Neuron	AQP7	up
64.0548	0.174339	0.0671302	2.59702	0.00940353	0.0160753	Neuron	AQP9	up
183.561	0.137715	0.0526794	2.6142	0.0089436	0.0153353	Neuron	AR	up
117.052	0.219081	0.0509166	4.30274	1.68698e-05	4.10537e-05	Neuron	ARAF	up
353.948	0.175298	0.0327233	5.35697	8.46312e-08	2.59993e-07	Neuron	ARAP1	up
1066.77	0.132281	0.0178333	7.41767	1.19195e-13	5.78186e-13	Neuron	ARFGAP1	up
2670.93	0.14658	0.0127403	11.5053	1.24103e-30	1.40475e-29	Neuron	ARFGEF2	up
5237.22	0.0304488	0.0105525	2.88547	0.00390828	0.00708803	Neuron	ARFGEF3	up
509.951	0.106594	0.0248507	4.2894	1.79159e-05	4.34663e-05	Neuron	ARFRP1	up
370.999	0.297755	0.0316374	9.41149	4.89136e-21	3.61384e-20	Neuron	ARG2	up
562.576	0.115223	0.0249077	4.62599	3.72805e-06	9.72288e-06	Neuron	ARHGAP1	up
909.387	0.114098	0.0204442	5.58095	2.39214e-08	7.71279e-08	Neuron	ARHGAP17	up
761.712	0.125208	0.0275266	4.54861	5.40011e-06	1.38517e-05	Neuron	ARHGAP18	up
878.313	0.0897424	0.0222073	4.04112	5.3197e-05	0.000122077	Neuron	ARHGAP22	up
11760.4	0.0320457	0.010197	3.14267	0.00167413	0.00319296	Neuron	ARHGAP26	up
729.284	0.200283	0.0276314	7.2484	4.21728e-13	1.96452e-12	Neuron	ARHGAP28	up
160.305	0.384863	0.0818754	4.7006	2.59404e-06	6.87674e-06	Neuron	ARHGAP31	up
2069.3	0.0529054	0.0121869	4.34117	1.41725e-05	3.47774e-05	Neuron	ARHGAP35	up
4726.85	0.0945165	0.0103162	9.16199	5.0949e-20	3.57153e-19	Neuron	ARHGAP44	up
3107.06	0.125541	0.0131428	9.55204	1.27163e-21	9.63713e-21	Neuron	ARHGAP5	up
5743.81	0.0242302	0.00924142	2.62191	0.00874389	0.0150188	Neuron	ARHGEF12	up
963.764	0.123699	0.0211734	5.84219	5.15182e-09	1.75888e-08	Neuron	ARHGEF17	up
2919.03	0.0909521	0.0125276	7.26014	3.867e-13	1.80949e-12	Neuron	ARHGEF3	up
2201.46	0.0444092	0.0129196	3.43735	0.00058743	0.00119405	Neuron	ARHGEF4	up
5484.86	0.0227954	0.00960506	2.37327	0.0176315	0.0286958	Neuron	ARHGEF7	up
1430.1	0.0948856	0.0151687	6.25537	3.96564e-10	1.47986e-09	Neuron	ARID1A	up
11728.1	0.0420724	0.00795169	5.291	1.2165e-07	3.68165e-07	Neuron	ARID1B	up
1389.56	0.0433196	0.0161284	2.68591	0.00723316	0.0125799	Neuron	ARID2	up
357.556	0.0977728	0.0299531	3.2642	0.00109773	0.00214637	Neuron	ARID3A	up
2065.84	0.061691	0.0134034	4.60263	4.17186e-06	1.08289e-05	Neuron	ARID4A	up
4431.53	0.0506622	0.00940719	5.38548	7.22512e-08	2.2343e-07	Neuron	ARID4B	up
144.554	0.105752	0.0462955	2.28428	0.022355	0.0357173	Neuron	ARID5A	up
4448.05	0.0592189	0.00938015	6.31321	2.73304e-10	1.03202e-09	Neuron	ARID5B	up
3977.46	0.0485639	0.00973009	4.99111	6.00344e-07	1.69684e-06	Neuron	ARIH1	up
1419.19	0.0685827	0.0163904	4.18432	2.86023e-05	6.77913e-05	Neuron	ARIH2	up
575.976	0.157673	0.0236728	6.66052	2.72857e-11	1.11899e-10	Neuron	ARL10	up
8390.2	0.0445149	0.010923	4.07533	4.59501e-05	0.000106214	Neuron	ARL15	up
909.258	0.0564763	0.0225902	2.50004	0.0124179	0.0207947	Neuron	ARL3	up
391.825	0.108669	0.0341646	3.18076	0.0014689	0.00282232	Neuron	ARL4A	up
554.842	0.0674324	0.0234448	2.87622	0.00402472	0.00728202	Neuron	ARL5A	up
22.36	0.402815	0.121784	3.30762	0.000940907	0.00185834	Neuron	ARL5C	up
529.737	0.0835321	0.0244283	3.41948	0.000627414	0.00126927	Neuron	ARL6IP6	up
2070.06	0.0303726	0.0123579	2.45775	0.0139809	0.0232109	Neuron	ARMC8	up
2880.29	0.0423114	0.0114249	3.70345	0.00021269	0.000455284	Neuron	ARMC9	up
1317	0.0685986	0.0176289	3.89126	9.97269e-05	0.000221618	Neuron	ARMCX4	up
1025.07	0.138057	0.0182945	7.54637	4.47542e-14	2.23837e-13	Neuron	ARNT	up
1276.26	0.172734	0.0162595	10.6236	2.31491e-26	2.17841e-25	Neuron	ARNTL	up
1205.69	0.0769077	0.0179707	4.27961	1.87223e-05	4.53396e-05	Neuron	ARNTL2	up
785.531	0.253637	0.0201183	12.6073	1.92513e-36	2.67308e-35	Neuron	ARRB1	up
340.815	0.0690405	0.0315438	2.18872	0.0286173	0.0448241	Neuron	ARSA	up
1055.99	0.121108	0.0192569	6.28906	3.19402e-10	1.20038e-09	Neuron	ARSB	up
281.47	0.0764424	0.0328754	2.32522	0.0200604	0.0323287	Neuron	ARSK	up
200.214	0.137556	0.0400483	3.43476	0.000593084	0.00120421	Neuron	ASAH2B	up
1112.62	0.0814878	0.0175614	4.64017	3.48127e-06	9.11318e-06	Neuron	ASAP2	up
192.72	0.157215	0.0401396	3.91671	8.97655e-05	0.00020051	Neuron	ASB1	up
192.396	0.0980625	0.0398048	2.46359	0.0137555	0.0228749	Neuron	ASB13	up
490.292	0.114983	0.0270762	4.24663	2.1701e-05	5.20872e-05	Neuron	ASB3	up
920.239	0.172057	0.0199717	8.61501	6.99326e-18	4.37001e-17	Neuron	ASCC1	up
6425.59	0.123812	0.00878547	14.0929	4.20149e-45	7.54969e-44	Neuron	ASH1L	up
563.598	0.0798203	0.023407	3.41011	0.000649378	0.00131114	Neuron	ASH2L	up
462.27	0.222531	0.0271907	8.1841	2.74355e-16	1.56426e-15	Neuron	ASIC1	up
14414.8	0.234301	0.0172899	13.5513	7.78194e-42	1.27174e-40	Neuron	ASIC2	up
243.218	0.177915	0.0374879	4.74594	2.07539e-06	5.54935e-06	Neuron	ASIC3	up
171.231	0.402806	0.0505353	7.97078	1.57678e-15	8.63678e-15	Neuron	ASIC4	up
86.4384	0.145773	0.0608386	2.39607	0.016572	0.0270955	Neuron	ASL	up
341.15	0.148791	0.0310884	4.78605	1.70099e-06	4.58531e-06	Neuron	ASPHD2	up
6954.54	0.0895787	0.00856227	10.462	1.2906e-25	1.16791e-24	Neuron	ASTN1	up
8946.02	0.238593	0.0207131	11.5189	1.0595e-30	1.20213e-29	Neuron	ASTN2	up
1790.14	0.0900375	0.0150368	5.9878	2.127e-09	7.47604e-09	Neuron	ASXL1	up
3211.84	0.0559987	0.0111079	5.04134	4.62277e-07	1.32181e-06	Neuron	ASXL3	up
722.333	0.130694	0.0218167	5.99055	2.09137e-09	7.35298e-09	Neuron	ATAD2	up
1471	0.0658502	0.0163809	4.01993	5.82152e-05	0.000133016	Neuron	ATAD2B	up
80.9264	0.272257	0.065079	4.18349	2.87064e-05	6.80043e-05	Neuron	ATAD3C	up
2394.07	0.127439	0.0121586	10.4813	1.05239e-25	9.53794e-25	Neuron	ATCAY	up
2446.47	0.0421034	0.0124	3.39545	0.00068517	0.00137873	Neuron	ATE1	up
681.904	0.16688	0.0233823	7.13705	9.53527e-13	4.34264e-12	Neuron	ATF1	up
1767.75	0.171463	0.0135705	12.635	1.35437e-36	1.88937e-35	Neuron	ATF7IP	up
684.227	0.0734904	0.0214567	3.42505	0.000614684	0.0012451	Neuron	ATG12	up
1048.07	0.139797	0.0186181	7.50868	5.97243e-14	2.96407e-13	Neuron	ATG13	up
1129.87	0.152045	0.0166968	9.10623	8.5292e-20	5.89058e-19	Neuron	ATG4B	up
313.222	0.249521	0.0312406	7.98706	1.38198e-15	7.58371e-15	Neuron	ATG4D	up
4076.16	0.110959	0.0101571	10.9243	8.81826e-28	8.83569e-27	Neuron	ATG7	up
343.947	0.099262	0.028757	3.45175	0.000556968	0.00113562	Neuron	ATL3	up
1912.76	0.0586308	0.013802	4.248	2.15687e-05	5.17852e-05	Neuron	ATM	up
27.8502	0.351427	0.107341	3.27392	0.00106066	0.00207882	Neuron	ATOH8	up
1085.21	0.134057	0.0189058	7.09081	1.33333e-12	6.02149e-12	Neuron	ATP11A	up
263.286	0.125687	0.0539026	2.33174	0.0197145	0.0318065	Neuron	ATP11C	up
1337.94	0.0745915	0.0152841	4.88034	1.05905e-06	2.91688e-06	Neuron	ATP13A2	up
2320.47	0.0934899	0.015851	5.89805	3.67832e-09	1.27241e-08	Neuron	ATP2B4	up
4446.43	0.0604787	0.0116137	5.20754	1.91356e-07	5.68296e-07	Neuron	ATP6V0A1	up
511.994	0.0612996	0.0263977	2.32216	0.0202245	0.0325777	Neuron	ATP6V0A2	up
68.2403	0.260127	0.0733302	3.54735	0.000389133	0.000808359	Neuron	ATP6V0A4	up
925.563	0.22832	0.0188562	12.1085	9.52155e-34	1.20804e-32	Neuron	ATP6V0D1	up
13749.1	0.130323	0.00931197	13.9952	1.6675e-44	2.94526e-43	Neuron	ATP8A2	up
773.251	0.0709598	0.0205735	3.44909	0.000562477	0.00114617	Neuron	ATP8B2	up
1009.92	0.0948351	0.0231051	4.10451	4.05175e-05	9.43705e-05	Neuron	ATP8B4	up
8.64787	0.470735	0.190371	2.47273	0.0134085	0.0223276	Neuron	ATP8B5P	up
1210.57	0.0443407	0.0157883	2.80846	0.00497789	0.0088772	Neuron	ATPAF1	up
371.214	0.182741	0.0289012	6.32296	2.56602e-10	9.71718e-10	Neuron	ATPAF2	up
35743.2	0.175932	0.00766545	22.9513	1.42869e-116	1.07726e-114	Neuron	ATRNL1	up
6682.9	0.0914133	0.0088669	10.3095	6.38284e-25	5.60162e-24	Neuron	ATRX	up
12008.1	0.0807879	0.00803479	10.0548	8.75282e-24	7.31766e-23	Neuron	ATXN1	up
3394.85	0.0274677	0.01125	2.44157	0.0146237	0.0241871	Neuron	ATXN10	up
3897.84	0.0932129	0.0101316	9.20018	3.57342e-20	2.5198e-19	Neuron	ATXN2	up
1045.42	0.112173	0.0168984	6.63808	3.1779e-11	1.29679e-10	Neuron	ATXN3	up
2846.76	0.104648	0.0112325	9.31661	1.20122e-20	8.7101e-20	Neuron	ATXN7L1	up
2551.68	0.0906258	0.013663	6.63292	3.29108e-11	1.34114e-10	Neuron	AUH	up
25274.4	0.0751272	0.00865414	8.68108	3.92044e-18	2.49033e-17	Neuron	AUTS2	up
463.263	0.0736206	0.025853	2.84766	0.00440421	0.00792173	Neuron	AVEN	up
2519.16	0.0504003	0.0122682	4.10819	3.98774e-05	9.29159e-05	Neuron	AVL9	up
557.736	0.0874285	0.0235039	3.71975	0.00019942	0.000428024	Neuron	AXIN1	up
151.872	0.119139	0.044881	2.65456	0.00794123	0.0137272	Neuron	AXIN2	up
17.5152	0.819157	0.135326	6.0532	1.41999e-09	5.06726e-09	Neuron	AZGP1	up
490.939	0.099252	0.0290141	3.42082	0.000624319	0.00126354	Neuron	B3GALT2	up
1491.43	0.0784016	0.0151547	5.17343	2.2983e-07	6.77491e-07	Neuron	B3GAT1	up
1120.81	0.256278	0.0183232	13.9865	1.88339e-44	3.3192e-43	Neuron	B3GLCT	up
180.086	0.150502	0.0443238	3.39551	0.00068502	0.00137855	Neuron	B4GALT1	up
336.54	0.133697	0.0298543	4.47831	7.52381e-06	1.90126e-05	Neuron	B4GALT2	up
223.504	0.129502	0.0408766	3.16812	0.00153426	0.00294031	Neuron	B4GALT4	up
907.963	0.0879425	0.020773	4.2335	2.30087e-05	5.50595e-05	Neuron	B4GAT1	up
1872.71	0.105001	0.0180219	5.82631	5.66648e-09	1.92907e-08	Neuron	BAALC	up
806.51	0.0941793	0.0207193	4.54549	5.4808e-06	1.40436e-05	Neuron	BACE1	up
410.79	0.496122	0.0410172	12.0955	1.11589e-33	1.40828e-32	Neuron	BACE2	up
790.979	0.0559745	0.024736	2.26288	0.0236433	0.0376067	Neuron	BACH1	up
391.73	0.212475	0.0299623	7.09141	1.3275e-12	5.99741e-12	Neuron	BAD	up
265.747	0.135851	0.0368886	3.68274	0.000230742	0.000492377	Neuron	BAG2	up
52.1967	0.431229	0.0759885	5.67492	1.38753e-08	4.56575e-08	Neuron	BAG3	up
460.078	0.05529	0.0254666	2.17108	0.0299249	0.0467248	Neuron	BAHCC1	up
338.4	0.0741882	0.0314975	2.35536	0.0185045	0.030008	Neuron	BAHD1	up
2406.31	0.0607041	0.014097	4.30617	1.66104e-05	4.04514e-05	Neuron	BAIAP2	up
758.24	0.135846	0.0207799	6.5374	6.25967e-11	2.48955e-10	Neuron	BANP	up
525.157	0.1913	0.0256322	7.46326	8.44089e-14	4.13659e-13	Neuron	BAP1	up
203.471	0.240538	0.0439147	5.47738	4.31677e-08	1.36106e-07	Neuron	BARD1	up
1385.96	0.155874	0.0156526	9.95839	2.31792e-23	1.90511e-22	Neuron	BAZ1B	up
1059.68	0.0468939	0.0176951	2.6501	0.00804669	0.0138893	Neuron	BAZ2A	up
4144.32	0.0643551	0.0132462	4.8584	1.18341e-06	3.2429e-06	Neuron	BAZ2B	up
175.815	0.116627	0.04398	2.65181	0.00800614	0.0138301	Neuron	BBC3	up
982.563	0.0497517	0.0194776	2.55431	0.0106399	0.0180183	Neuron	BBS7	up
3374.88	0.11781	0.0112144	10.5053	8.16825e-26	7.46834e-25	Neuron	BBS9	up
2449.6	0.0283227	0.0129269	2.19099	0.0284527	0.0445839	Neuron	BBX	up
52.0126	0.341232	0.0777315	4.38988	1.13413e-05	2.80875e-05	Neuron	BCAM	up
751.142	0.091683	0.0212172	4.32117	1.55206e-05	3.79292e-05	Neuron	BCAR1	up
503.441	0.318206	0.0277212	11.4788	1.68619e-30	1.89692e-29	Neuron	BCAR3	up
7370.13	0.0844869	0.00779986	10.8319	2.43186e-27	2.39735e-26	Neuron	BCAS3	up
469.928	0.173125	0.0263039	6.58174	4.64967e-11	1.87141e-10	Neuron	BCAT2	up
494.779	0.0849043	0.025496	3.3301	0.000868158	0.00172222	Neuron	BCCIP	up
649.133	0.254224	0.022536	11.2808	1.63319e-29	1.75684e-28	Neuron	BCL2L1	up
95.2004	0.137795	0.0577794	2.38485	0.0170862	0.0278691	Neuron	BCL2L11	up
1121.03	0.0671568	0.0193408	3.47228	0.000516055	0.00105691	Neuron	BCL2L13	up
387.507	0.283453	0.0281268	10.0777	6.93484e-24	5.81614e-23	Neuron	BCL2L2-PABPN1	up
796.947	0.0663618	0.0208813	3.17805	0.00148269	0.00284742	Neuron	BCL7A	up
354.414	0.330112	0.0312777	10.5542	4.85591e-26	4.49328e-25	Neuron	BCL7C	up
240.731	0.243443	0.0358767	6.78554	1.15651e-11	4.87807e-11	Neuron	BCL9L	up
541.377	0.0682204	0.0242125	2.81757	0.00483885	0.00864672	Neuron	BCO2	up
536.461	0.190245	0.025112	7.57586	3.56753e-14	1.7975e-13	Neuron	BCOR	up
172.993	0.156233	0.0417717	3.74017	0.000183894	0.00039678	Neuron	BCORL1	up
998.597	0.0591891	0.0195538	3.02699	0.00247002	0.00461051	Neuron	BCR	up
58.3739	0.27299	0.0745668	3.66101	0.000251226	0.00053382	Neuron	BEND3	up
104.922	0.319162	0.0667321	4.78274	1.72924e-06	4.65776e-06	Neuron	BEND4	up
325.444	0.138004	0.0317948	4.34045	1.42191e-05	3.48882e-05	Neuron	BET1	up
843.067	0.249631	0.0205638	12.1393	6.53485e-34	8.32207e-33	Neuron	BHLHB9	up
5610.91	0.0690438	0.0109836	6.2861	3.25531e-10	1.22225e-09	Neuron	BICD1	up
416.781	0.265445	0.0296542	8.95135	3.51154e-19	2.35822e-18	Neuron	BID	up
508.916	0.135732	0.0255923	5.3036	1.13538e-07	3.44929e-07	Neuron	BIN3	up
29.9406	0.818128	0.107465	7.61298	2.67844e-14	1.36046e-13	Neuron	BIRC6-AS2	up
232.392	0.174722	0.0368643	4.73961	2.14132e-06	5.71603e-06	Neuron	BLVRA	up
14.0374	0.431318	0.175478	2.45796	0.0139729	0.0232009	Neuron	BMP5	up
149.973	0.357678	0.090559	3.94967	7.82599e-05	0.000176048	Neuron	BMP6	up
86.6054	0.127667	0.0578787	2.20577	0.0273999	0.0430787	Neuron	BMP8A	up
1912.06	0.0499125	0.0140391	3.55524	0.00037763	0.000785627	Neuron	BMPR1A	up
791.506	0.0564838	0.0205167	2.75306	0.00590417	0.0104037	Neuron	BMS1	up
201.641	0.75358	0.0458023	16.4529	7.99532e-61	2.1381e-59	Neuron	BMS1P1	up
16.1181	0.553783	0.135834	4.0769	4.56393e-05	0.000105567	Neuron	BMS1P7	up
2639.83	0.0904766	0.0119135	7.59446	3.09079e-14	1.56291e-13	Neuron	BNIP3L	up
32.9288	0.417307	0.0954824	4.37051	1.23955e-05	3.05743e-05	Neuron	BNIPL	up
258.614	0.117852	0.0345304	3.41299	0.000642552	0.00129862	Neuron	BOC	up
1908.61	0.118991	0.0134747	8.83069	1.04035e-18	6.82126e-18	Neuron	BOD1L1	up
153.452	0.182613	0.0486513	3.75351	0.000174377	0.000377442	Neuron	BOK	up
279.302	0.0751647	0.034573	2.17409	0.0296984	0.0463984	Neuron	BOP1	up
52.7409	0.17835	0.0772683	2.30819	0.0209887	0.0337198	Neuron	BORCS6	up
134.607	0.2444	0.0466041	5.24417	1.56989e-07	4.70394e-07	Neuron	BORCS7-ASMT	up
12.5567	0.339246	0.156176	2.17221	0.0298401	0.0466015	Neuron	BORCS8-MEF2B	up
4301.77	0.16589	0.0107423	15.4427	8.44275e-54	1.91952e-52	Neuron	BPTF	up
5800.99	0.0657599	0.00879158	7.47987	7.43934e-14	3.66234e-13	Neuron	BRAF	up
643.899	0.0989651	0.0220946	4.47916	7.49384e-06	1.89449e-05	Neuron	BRCC3	up
2322.6	0.079753	0.01196	6.6683	2.58787e-11	1.06312e-10	Neuron	BRD4	up
638.731	0.178745	0.0224967	7.94536	1.9362e-15	1.05666e-14	Neuron	BRD8	up
929.664	0.0772435	0.0190337	4.05825	4.94414e-05	0.000113897	Neuron	BRF1	up
773.962	0.110555	0.0205925	5.36868	7.93142e-08	2.44257e-07	Neuron	BRI3BP	up
293.695	0.112318	0.0331107	3.3922	0.000693326	0.00139432	Neuron	BRICD5	up
3431.7	0.095746	0.0168852	5.67042	1.4245e-08	4.6816e-08	Neuron	BRINP2	up
241.107	0.230022	0.0352154	6.53185	6.49602e-11	2.57968e-10	Neuron	BRIP1	up
97.3877	0.131409	0.0603087	2.17894	0.0293363	0.045869	Neuron	BRMS1	up
745.414	0.0990633	0.0226142	4.38057	1.18367e-05	2.92414e-05	Neuron	BRMS1L	up
400.931	0.136287	0.0289896	4.70125	2.58578e-06	6.85637e-06	Neuron	BRPF3	up
2153.56	0.0674743	0.0128805	5.23849	1.61894e-07	4.84635e-07	Neuron	BRSK2	up
5506.54	0.0451799	0.00898188	5.03012	4.90174e-07	1.39739e-06	Neuron	BRWD1	up
1131.72	0.0529657	0.0171711	3.08459	0.00203836	0.00384118	Neuron	BRWD3	up
1150.69	0.11891	0.0163943	7.25312	4.07276e-13	1.90166e-12	Neuron	BSDC1	up
60.0627	0.352727	0.0778497	4.53087	5.87423e-06	1.50113e-05	Neuron	BSPRY	up
16.8593	0.416039	0.134569	3.09165	0.00199049	0.00375663	Neuron	BST1	up
10.1747	0.722356	0.182612	3.95568	7.63158e-05	0.000171967	Neuron	BST2	up
686.642	0.12136	0.0218404	5.55668	2.74953e-08	8.82568e-08	Neuron	BTBD1	up
1966.57	0.361733	0.0374339	9.66324	4.31982e-22	3.34944e-21	Neuron	BTBD11	up
1123.94	0.131709	0.0174582	7.54424	4.54923e-14	2.27337e-13	Neuron	BTBD2	up
9894.55	0.0262318	0.0121678	2.15584	0.0310961	0.0483698	Neuron	BTBD9	up
212.993	0.1144	0.0379182	3.01702	0.00255272	0.00475779	Neuron	BTD	up
79.1371	0.362271	0.0620744	5.83608	5.34427e-09	1.82276e-08	Neuron	BTN3A1	up
36.2076	0.404065	0.0946878	4.26734	1.97815e-05	4.77204e-05	Neuron	BTN3A2	up
83.0721	0.14839	0.0616853	2.4056	0.0161458	0.0264476	Neuron	BTN3A3	up
1138.95	0.122656	0.0178715	6.86319	6.73404e-12	2.8905e-11	Neuron	BZW2	up
332.416	0.205604	0.0462716	4.44341	8.85442e-06	2.22008e-05	Neuron	C10orf90	up
3137.72	0.0770369	0.011951	6.44608	1.14779e-10	4.47599e-10	Neuron	C11orf49	up
1494.93	0.10274	0.015134	6.78869	1.13159e-11	4.77548e-11	Neuron	C11orf58	up
490.516	0.0802018	0.0265607	3.01956	0.0025314	0.00471991	Neuron	C11orf68	up
2609.48	0.144611	0.0134289	10.7687	4.83817e-27	4.69186e-26	Neuron	C11orf80	up
111.765	0.133578	0.0523835	2.55	0.0107722	0.0182267	Neuron	C11orf95	up
420.323	0.134066	0.0271337	4.94092	7.77529e-07	2.17214e-06	Neuron	C12orf65	up
112.267	0.209833	0.054075	3.8804	0.000104283	0.000231161	Neuron	C12orf75	up
37.3927	0.303865	0.0931413	3.26241	0.00110469	0.00215926	Neuron	C14orf178	up
34.1384	0.394583	0.0987763	3.99471	6.47741e-05	0.000147086	Neuron	C15orf39	up
355.428	0.114968	0.0310255	3.70558	0.000210911	0.000451719	Neuron	C15orf40	up
1348.35	0.0850065	0.0175493	4.84386	1.27341e-06	3.47868e-06	Neuron	C15orf41	up
557.409	0.0845953	0.0262203	3.22632	0.00125392	0.0024326	Neuron	C16orf70	up
432.228	0.0886695	0.0316545	2.80117	0.00509177	0.00906603	Neuron	C16orf95	up
1159.28	0.282001	0.0180584	15.616	5.66076e-55	1.31758e-53	Neuron	C17orf51	up
268.867	0.272835	0.0363038	7.51533	5.6769e-14	2.82034e-13	Neuron	C17orf67	up
290.075	0.0709087	0.0322777	2.19683	0.0280326	0.0439776	Neuron	C17orf75	up
765.653	0.106832	0.0219228	4.87308	1.09872e-06	3.02195e-06	Neuron	C19orf12	up
67.8666	0.47756	0.0668044	7.14864	8.76433e-13	4.00283e-12	Neuron	C19orf18	up
335.695	0.147624	0.0327977	4.50104	6.76206e-06	1.71769e-05	Neuron	C19orf25	up
90.3611	0.174331	0.0592221	2.94368	0.00324336	0.00595374	Neuron	C19orf57	up
42.745	0.722044	0.0861855	8.37779	5.39288e-17	3.22693e-16	Neuron	C19orf71	up
23.2627	0.290686	0.122921	2.36481	0.0180392	0.0293233	Neuron	C1QTNF1	up
27.3166	0.278025	0.110802	2.50921	0.0121002	0.0203064	Neuron	C1QTNF12	up
75.2197	0.226415	0.0644817	3.5113	0.000445921	0.000918956	Neuron	C1QTNF2	up
1140.94	0.171504	0.0237975	7.2068	5.72825e-13	2.64612e-12	Neuron	C1QTNF3-AMACR	up
269.142	0.215149	0.038025	5.65809	1.53069e-08	5.01605e-08	Neuron	C1S	up
338.61	0.0918278	0.0322747	2.8452	0.00443841	0.00797963	Neuron	C1orf112	up
3562.52	0.0441408	0.0100082	4.41045	1.03155e-05	2.56455e-05	Neuron	C1orf21	up
4524.76	0.10036	0.00954197	10.5178	7.1526e-26	6.55229e-25	Neuron	C20orf194	up
713.703	0.136042	0.0254627	5.3428	9.15233e-08	2.80083e-07	Neuron	C2CD2	up
306.837	0.115866	0.0319084	3.6312	0.00028211	0.000595801	Neuron	C2orf42	up
57.842	0.359646	0.0751846	4.7835	1.72268e-06	4.6422e-06	Neuron	C2orf68	up
185.857	0.131617	0.0405754	3.24376	0.00117964	0.00229767	Neuron	C3orf20	up
61.8357	0.456621	0.0707733	6.45189	1.10466e-10	4.31557e-10	Neuron	C3orf52	up
1353.59	0.077885	0.0179988	4.32723	1.50995e-05	3.69684e-05	Neuron	C3orf58	up
559.819	0.133787	0.0266742	5.01559	5.28699e-07	1.50218e-06	Neuron	C3orf70	up
1023.62	0.058875	0.0180111	3.26881	0.00108	0.00211361	Neuron	C4orf50	up
147.185	0.110188	0.0473422	2.32749	0.0199393	0.0321488	Neuron	C5AR1	up
286.909	0.15273	0.0329947	4.62892	3.67574e-06	9.59381e-06	Neuron	C5orf15	up
353.458	0.421924	0.0625148	6.74919	1.48674e-11	6.22467e-11	Neuron	C5orf17	up
22.3029	0.447348	0.147261	3.03778	0.00238326	0.00445625	Neuron	C5orf64	up
1051.57	0.0915053	0.0181386	5.04478	4.5404e-07	1.29998e-06	Neuron	C6orf106	up
1181.47	0.0844842	0.0165588	5.10206	3.35967e-07	9.74805e-07	Neuron	C6orf89	up
40.3866	0.206825	0.0873065	2.36896	0.0178383	0.0290125	Neuron	C7orf61	up
81.586	1.10406	0.0735118	15.0188	5.53323e-51	1.17191e-49	Neuron	C8orf86	up
35.9161	0.472334	0.105165	4.49137	7.07666e-06	1.79359e-05	Neuron	C8orf87	up
397.316	0.147982	0.0269816	5.48455	4.1452e-08	1.30888e-07	Neuron	C9orf129	up
145.169	0.32868	0.0492949	6.66763	2.59964e-11	1.06778e-10	Neuron	C9orf147	up
159.076	0.15963	0.0488253	3.26941	0.00107773	0.00210968	Neuron	C9orf153	up
329.836	0.266937	0.0312833	8.53288	1.42746e-17	8.79321e-17	Neuron	C9orf24	up
346.663	0.10489	0.0318865	3.28949	0.0010037	0.00197401	Neuron	CA13	up
183.454	0.302028	0.05714	5.28575	1.25192e-07	3.78451e-07	Neuron	CA2	up
607.101	0.25797	0.0277207	9.30603	1.32699e-20	9.60163e-20	Neuron	CA3	up
567.953	0.282285	0.0475121	5.94133	2.82714e-09	9.85839e-09	Neuron	CA8	up
1054	0.118527	0.0186959	6.33971	2.302e-10	8.75776e-10	Neuron	CAB39L	up
732.692	0.261043	0.0219166	11.9108	1.04033e-32	1.26987e-31	Neuron	CABLES1	up
10285.1	0.192392	0.0114135	16.8565	9.39189e-64	2.67041e-62	Neuron	CACNA1A	up
11610.1	0.19494	0.0089211	21.8516	7.51263e-106	4.58983e-104	Neuron	CACNA1B	up
6429.24	0.161679	0.0100658	16.0622	4.69557e-58	1.18143e-56	Neuron	CACNA1D	up
503.483	0.108232	0.0300896	3.59697	0.000321945	0.000675739	Neuron	CACNA2D2	up
18091.1	0.093413	0.0111102	8.40787	4.17512e-17	2.51187e-16	Neuron	CACNA2D3	up
3822.77	0.0614967	0.0155452	3.95599	7.62186e-05	0.000171764	Neuron	CACNB4	up
2450.05	0.226808	0.0129896	17.4607	2.8553e-68	9.03496e-67	Neuron	CACNG2	up
371.997	0.269548	0.0355458	7.58311	3.37375e-14	1.70274e-13	Neuron	CACNG4	up
24.3333	0.259853	0.114285	2.27372	0.0229826	0.0366316	Neuron	CACNG6	up
930.716	0.304182	0.018586	16.3662	3.33553e-60	8.84044e-59	Neuron	CACNG7	up
1642.87	0.0775647	0.0147297	5.26589	1.39514e-07	4.19987e-07	Neuron	CACUL1	up
9984.48	0.113738	0.00937908	12.1268	7.6184e-34	9.68126e-33	Neuron	CADM1	up
18710.1	0.0417654	0.0092974	4.49216	7.0504e-06	1.78732e-05	Neuron	CADPS	up
214.502	0.872001	0.0388276	22.4583	1.06197e-111	7.27116e-110	Neuron	CALCB	up
914.154	0.0446012	0.0203587	2.19076	0.0284688	0.0446062	Neuron	CALCOCO1	up
974.792	0.16938	0.01977	8.56753	1.05724e-17	6.55842e-17	Neuron	CALCOCO2	up
1390.69	0.214379	0.0202224	10.6011	2.94471e-26	2.75367e-25	Neuron	CALD1	up
58.146	0.188919	0.0705089	2.67937	0.00737614	0.0128119	Neuron	CALHM2	up
1886.16	0.282478	0.0141206	20.0047	5.01608e-89	2.32979e-87	Neuron	CAMK2G	up
1828.93	0.122617	0.0163935	7.47958	7.45601e-14	3.66979e-13	Neuron	CAMKK1	up
1737.13	0.0998551	0.0172878	5.77605	7.64742e-09	2.57293e-08	Neuron	CAMKMT	up
1857.65	0.230491	0.0150155	15.3501	3.53372e-53	7.93571e-52	Neuron	CAMKV	up
1073.56	0.0493158	0.0180925	2.72575	0.00641553	0.0112474	Neuron	CAMSAP1	up
10123.7	0.0203438	0.00823069	2.4717	0.0134474	0.0223813	Neuron	CAMTA1	up
388.032	0.101066	0.0308281	3.27838	0.00104405	0.0020483	Neuron	CAPN2	up
1539.13	0.0617458	0.0148213	4.16602	3.09967e-05	7.3139e-05	Neuron	CAPN7	up
7.9002	0.591567	0.204029	2.89943	0.00373845	0.00680074	Neuron	CAPSL	up
393.998	0.147275	0.0279356	5.27196	1.34976e-07	4.06892e-07	Neuron	CARF	up
175.572	0.132966	0.0447913	2.96857	0.00299185	0.00552098	Neuron	CARHSP1	up
961.774	0.0398262	0.0176248	2.25967	0.0238419	0.0378973	Neuron	CARS2	up
1081.58	0.121705	0.0172019	7.07507	1.49374e-12	6.72041e-12	Neuron	CASC3	up
4052.65	0.156427	0.0113264	13.8109	2.19075e-43	3.75533e-42	Neuron	CASC4	up
1582.92	0.0418898	0.0150761	2.77856	0.00546001	0.00967397	Neuron	CASD1	up
2870.58	0.0318709	0.0123742	2.5756	0.0100067	0.0170282	Neuron	CASK	up
1330.09	0.12605	0.0159799	7.88806	3.06912e-15	1.65149e-14	Neuron	CASKIN1	up
217.791	0.203394	0.0396465	5.1302	2.8943e-07	8.45751e-07	Neuron	CASP2	up
319.948	0.0694984	0.0312678	2.22268	0.0262374	0.0413931	Neuron	CASP3	up
127.799	0.235558	0.0488904	4.81809	1.44943e-06	3.93971e-06	Neuron	CASP6	up
56.9058	0.240748	0.0778951	3.09067	0.00199705	0.00376832	Neuron	CASP7	up
997.288	0.0960504	0.0186714	5.14426	2.68581e-07	7.87629e-07	Neuron	CASP8AP2	up
68.6154	0.164976	0.0698138	2.36308	0.0181237	0.0294426	Neuron	CASS4	up
1947.97	0.265294	0.0169459	15.6554	3.05415e-55	7.16251e-54	Neuron	CATSPER2	up
58.3141	0.474688	0.0773268	6.13872	8.31873e-10	3.01948e-09	Neuron	CATSPER2P1	up
28.8681	0.246386	0.10427	2.36297	0.0181292	0.0294474	Neuron	CATSPERD	up
181.041	0.207848	0.0412209	5.0423	4.59969e-07	1.31585e-06	Neuron	CATSPERG	up
261.272	0.154567	0.0348154	4.4396	9.01257e-06	2.25694e-05	Neuron	CBFA2T3	up
423.348	0.186486	0.0358719	5.19867	2.00723e-07	5.94928e-07	Neuron	CBFB	up
9848.88	0.229129	0.0260032	8.81155	1.23429e-18	8.06177e-18	Neuron	CBLN2	up
1669.31	0.0437934	0.0140642	3.11382	0.00184683	0.00350158	Neuron	CBR4	up
470.78	0.130209	0.0259882	5.01031	5.43423e-07	1.54218e-06	Neuron	CBWD2	up
454.495	0.193153	0.0271434	7.116	1.11108e-12	5.0426e-12	Neuron	CBWD3	up
1873.55	0.184065	0.0149578	12.3056	8.44887e-35	1.11038e-33	Neuron	CBWD5	up
650.191	0.245343	0.0224051	10.9503	6.62107e-28	6.66217e-27	Neuron	CBWD6	up
1376.25	0.0982676	0.0152653	6.43731	1.21612e-10	4.7293e-10	Neuron	CBX6	up
780.183	0.07719	0.0199124	3.87647	0.000105981	0.000234642	Neuron	CBX7	up
395.058	0.13846	0.0271349	5.10265	3.34933e-07	9.72157e-07	Neuron	CBY1	up
1361.61	0.121868	0.015841	7.6932	1.43498e-14	7.43286e-14	Neuron	CC2D1A	up
1767.61	0.150128	0.0145058	10.3495	4.20619e-25	3.72845e-24	Neuron	CCAR1	up
280.403	0.0963966	0.0325927	2.95761	0.00310033	0.00570878	Neuron	CCDC106	up
204.946	0.0865812	0.0403792	2.1442	0.0320166	0.0496621	Neuron	CCDC120	up
307.767	0.129826	0.0341412	3.80261	0.000143178	0.000313096	Neuron	CCDC126	up
66.3625	0.240378	0.0725151	3.31488	0.000916836	0.00181395	Neuron	CCDC134	up
1579.16	0.168582	0.0168059	10.0311	1.11221e-23	9.26271e-23	Neuron	CCDC138	up
637.882	0.649567	0.0309525	20.9859	8.82354e-98	4.77815e-96	Neuron	CCDC144B	up
52.2897	0.524815	0.0792237	6.62447	3.4849e-11	1.41697e-10	Neuron	CCDC15	up
109.5	0.202854	0.0542675	3.73804	0.000185459	0.000399831	Neuron	CCDC151	up
8.87209	0.418868	0.18754	2.23349	0.0255167	0.0403307	Neuron	CCDC160	up
218.976	0.250699	0.0385867	6.49702	8.19291e-11	3.22879e-10	Neuron	CCDC162P	up
53.5431	0.625681	0.0755087	8.28622	1.16906e-16	6.8256e-16	Neuron	CCDC168	up
418.94	0.162719	0.0272728	5.96634	2.42642e-09	8.49336e-09	Neuron	CCDC175	up
356.888	0.523703	0.0309396	16.9266	2.86221e-64	8.2564e-63	Neuron	CCDC178	up
1273.95	0.0596209	0.0160079	3.72446	0.00019573	0.000420605	Neuron	CCDC186	up
3543.41	0.146328	0.0132175	11.0707	1.73994e-28	1.78774e-27	Neuron	CCDC3	up
2581.46	0.0558668	0.0148175	3.77032	0.000163038	0.00035412	Neuron	CCDC30	up
71.4228	0.185207	0.0656155	2.8226	0.00476357	0.00852178	Neuron	CCDC36	up
32.904	0.310011	0.096644	3.20777	0.0013377	0.00258503	Neuron	CCDC38	up
257.925	0.188853	0.0374483	5.04302	4.58233e-07	1.31119e-06	Neuron	CCDC40	up
679.981	0.0848441	0.0227252	3.73349	0.000188846	0.000406765	Neuron	CCDC50	up
2065.43	0.0820534	0.0141619	5.79397	6.87418e-09	2.32196e-08	Neuron	CCDC57	up
64.0877	0.232512	0.0703831	3.30352	0.000954807	0.00188392	Neuron	CCDC60	up
258.922	0.216942	0.0347263	6.24721	4.17859e-10	1.55689e-09	Neuron	CCDC65	up
139.38	0.142826	0.0593151	2.40792	0.0160438	0.0262985	Neuron	CCDC68	up
2200.98	0.036989	0.0131234	2.81855	0.00482413	0.00862106	Neuron	CCDC7	up
15.4867	0.33788	0.143663	2.35189	0.0186782	0.0302628	Neuron	CCDC80	up
962.831	0.0583524	0.0201774	2.89197	0.00382832	0.00695255	Neuron	CCDC85B	up
7922.07	0.0298453	0.00868943	3.43467	0.000593272	0.00120439	Neuron	CCDC88A	up
269.414	0.21632	0.0349154	6.19556	5.8077e-10	2.1378e-09	Neuron	CCDC88B	up
1223.58	0.0884493	0.0177247	4.99018	6.03237e-07	1.70462e-06	Neuron	CCDC93	up
88.3346	0.237077	0.0603985	3.92521	8.66524e-05	0.00019392	Neuron	CCDC97	up
149.153	0.734656	0.0511707	14.357	9.63498e-47	1.80198e-45	Neuron	CCND2-AS1	up
1267.99	0.278173	0.0178222	15.6082	6.40255e-55	1.48688e-53	Neuron	CCND3	up
292.688	0.0717353	0.0325975	2.20064	0.0277615	0.0436041	Neuron	CCNDBP1	up
226.151	0.196591	0.0378719	5.19095	2.09227e-07	6.19439e-07	Neuron	CCNF	up
808.798	0.311724	0.025232	12.3543	4.61654e-35	6.10762e-34	Neuron	CCNG2	up
6585.2	0.3601	0.0193026	18.6555	1.13999e-77	4.38814e-76	Neuron	CCNH	up
377.768	0.100565	0.0317627	3.16612	0.00154487	0.00295968	Neuron	CCNJL	up
784.958	0.0611703	0.0216499	2.82542	0.00472182	0.00845153	Neuron	CCNL1	up
10.8646	0.492954	0.167197	2.94835	0.00319478	0.00587271	Neuron	CCNYL2	up
1142.42	0.0569472	0.0170815	3.33384	0.000856556	0.00170119	Neuron	CCP110	up
1417.08	0.0996661	0.0151094	6.59629	4.21568e-11	1.70336e-10	Neuron	CCSAP	up
583.229	0.142442	0.0228426	6.2358	4.49462e-10	1.67046e-09	Neuron	CCT4	up
36.3672	0.49159	0.0914635	5.37472	7.67037e-08	2.36493e-07	Neuron	CCT4P2	up
99.9968	0.155267	0.0594988	2.60958	0.00906545	0.0155263	Neuron	CCT6B	up
70.4934	0.960745	0.0684223	14.0414	8.69627e-45	1.55094e-43	Neuron	CCT6P1	up
191.769	0.522048	0.0445017	11.731	8.84463e-32	1.04586e-30	Neuron	CCT6P3	up
274.561	0.137928	0.0328925	4.19329	2.74941e-05	6.52428e-05	Neuron	CCZ1B	up
107.876	0.230013	0.0668375	3.44138	0.000578765	0.00117714	Neuron	CD22	up
390.604	0.088487	0.032009	2.76444	0.00570208	0.0100744	Neuron	CD247	up
75.8942	0.485196	0.0731479	6.63309	3.28739e-11	1.33987e-10	Neuron	CD27-AS1	up
949.687	0.0598005	0.0181524	3.29436	0.00098646	0.00194203	Neuron	CD2AP	up
15.9356	0.426005	0.152736	2.78917	0.00528437	0.00938022	Neuron	CD40	up
146.317	0.303584	0.0593371	5.11625	3.11669e-07	9.08063e-07	Neuron	CD53	up
215.996	0.13627	0.0374541	3.63833	0.000274415	0.000580218	Neuron	CDAN1	up
56.3694	0.198015	0.0777068	2.54824	0.0108269	0.0183128	Neuron	CDC14A	up
800.399	0.114384	0.0206363	5.54287	2.97555e-08	9.52552e-08	Neuron	CDC25B	up
2572.85	0.102769	0.0116713	8.80524	1.30573e-18	8.51905e-18	Neuron	CDC27	up
11598.3	0.0570629	0.00642936	8.87537	6.9703e-19	4.60825e-18	Neuron	CDC42BPA	up
1768.66	0.0320343	0.0145181	2.20652	0.0273479	0.0429998	Neuron	CDC42BPB	up
40.1251	0.222135	0.0920538	2.4131	0.0158174	0.0259744	Neuron	CDCA7	up
7620.26	0.111458	0.0127561	8.73766	2.37993e-18	1.53219e-17	Neuron	CDH10	up
9413.99	0.271988	0.0197327	13.7836	3.19763e-43	5.45773e-42	Neuron	CDH13	up
19940.3	0.0786657	0.0164458	4.78332	1.72427e-06	4.64543e-06	Neuron	CDH18	up
2734.51	0.278866	0.01937	14.3968	5.41733e-47	1.02281e-45	Neuron	CDH20	up
228.107	0.211491	0.0389416	5.43098	5.60463e-08	1.74999e-07	Neuron	CDH26	up
375.448	0.198533	0.030143	6.58635	4.50765e-11	1.8164e-10	Neuron	CDH3	up
872.9	0.227761	0.0337642	6.74564	1.52357e-11	6.37102e-11	Neuron	CDH6	up
1141.27	0.0600422	0.0265377	2.26253	0.023665	0.0376362	Neuron	CDH7	up
230.605	0.285612	0.0370933	7.69981	1.36266e-14	7.06905e-14	Neuron	CDHR1	up
1792.88	0.0586799	0.0192001	3.05623	0.0022414	0.00420585	Neuron	CDHR3	up
565.243	0.11604	0.0233515	4.96929	6.71983e-07	1.88791e-06	Neuron	CDK11B	up
1641.82	0.0956088	0.015713	6.08469	1.16716e-09	4.19581e-09	Neuron	CDK12	up
4449.24	0.0617694	0.00948697	6.51097	7.46669e-11	2.95039e-10	Neuron	CDK13	up
808.459	0.0666877	0.0234622	2.84235	0.00447818	0.00804688	Neuron	CDK16	up
596.131	0.132526	0.0250265	5.29544	1.18733e-07	3.59839e-07	Neuron	CDK18	up
772.16	0.062543	0.0196314	3.18587	0.0014432	0.00277652	Neuron	CDK5RAP1	up
1461.27	0.0621901	0.017521	3.54946	0.00038602	0.000802311	Neuron	CDK5RAP2	up
2629.66	0.0749422	0.0129713	5.77754	7.58022e-09	2.55177e-08	Neuron	CDK8	up
4514.32	0.0477471	0.0102642	4.65179	3.29062e-06	8.63022e-06	Neuron	CDKAL1	up
1502.78	0.214674	0.0151168	14.201	9.02741e-46	1.64196e-44	Neuron	CDKL1	up
4761.65	0.0201197	0.00935485	2.15072	0.0314982	0.0489376	Neuron	CDKL5	up
146.014	0.135662	0.0469337	2.89051	0.00384617	0.00698194	Neuron	CDKN2AIP	up
1417.46	0.0371798	0.0154744	2.40267	0.0162759	0.0266387	Neuron	CDON	up
1762.29	0.349277	0.0168269	20.7571	1.05786e-95	5.58881e-94	Neuron	CDR2	up
1441.13	0.0451059	0.0152236	2.96289	0.00304769	0.00561706	Neuron	CDS2	up
399.998	0.080162	0.0297217	2.69708	0.00699498	0.0121923	Neuron	CEACAM19	up
31.7196	0.581313	0.100971	5.75721	8.55175e-09	2.86183e-08	Neuron	CEACAM22P	up
23.0224	0.345934	0.111498	3.10262	0.00191818	0.00362762	Neuron	CEACAMP5	up
588.599	0.0710878	0.0246123	2.88831	0.00387324	0.00702823	Neuron	CEBPZOS	up
238.139	0.409216	0.0422918	9.67603	3.81228e-22	2.96459e-21	Neuron	CECR7	up
5174.23	0.0774801	0.0097329	7.96064	1.71155e-15	9.36421e-15	Neuron	CELF1	up
7778.09	0.097246	0.0086034	11.3032	1.26507e-29	1.36888e-28	Neuron	CELF4	up
3284.42	0.133022	0.010989	12.105	9.93328e-34	1.25827e-32	Neuron	CELF5	up
583.049	0.0704785	0.0254462	2.76971	0.00561065	0.00992022	Neuron	CELSR3	up
1334.75	0.334998	0.0205432	16.307	8.79998e-60	2.31432e-58	Neuron	CEMIP	up
78.4836	0.363644	0.0626425	5.80507	6.43377e-09	2.17969e-08	Neuron	CENPA	up
191.064	0.107038	0.0443051	2.41593	0.015695	0.0257942	Neuron	CENPB	up
2279.19	0.0525153	0.0121529	4.32123	1.55164e-05	3.79227e-05	Neuron	CENPC	up
599.212	0.294709	0.0237918	12.387	3.07406e-35	4.09651e-34	Neuron	CENPJ	up
61.9764	0.246088	0.0698121	3.52501	0.000423466	0.000875634	Neuron	CENPK	up
1975.39	0.304845	0.0154419	19.7414	9.50413e-87	4.25667e-85	Neuron	CENPP	up
448.308	0.0967041	0.0257757	3.75175	0.000175603	0.000379957	Neuron	CENPV	up
709.285	0.100868	0.0208064	4.84791	1.24768e-06	3.41078e-06	Neuron	CEP104	up
3205.47	0.110717	0.0135833	8.15097	3.61029e-16	2.04512e-15	Neuron	CEP126	up
263.225	0.125432	0.0378036	3.318	0.000906658	0.00179516	Neuron	CEP135	up
893.572	0.0779413	0.0195156	3.9938	6.50216e-05	0.00014762	Neuron	CEP164	up
729.159	0.0907376	0.0227293	3.99209	6.54925e-05	0.000148632	Neuron	CEP170B	up
13.6669	0.852056	0.156676	5.43834	5.37786e-08	1.68116e-07	Neuron	CEP170P1	up
577.384	0.0630461	0.0232552	2.71105	0.0067071	0.0117214	Neuron	CEP250	up
2915.56	0.0475039	0.0116088	4.09208	4.27524e-05	9.92848e-05	Neuron	CEP290	up
2855.19	0.102006	0.011598	8.79516	1.42844e-18	9.30439e-18	Neuron	CEP350	up
1478.33	0.078034	0.0157016	4.96982	6.7016e-07	1.88301e-06	Neuron	CEP57	up
1351.67	0.0810294	0.0162707	4.98007	6.35601e-07	1.79055e-06	Neuron	CEP63	up
740.555	0.196979	0.0225843	8.72193	2.73504e-18	1.75512e-17	Neuron	CEP68	up
1356.08	0.133799	0.016109	8.30589	9.9076e-17	5.82597e-16	Neuron	CEP70	up
923.164	0.12659	0.0193649	6.5371	6.27247e-11	2.49381e-10	Neuron	CEP78	up
644.205	0.0878877	0.0260179	3.37798	0.000730212	0.00146491	Neuron	CEP89	up
1135.5	0.0655017	0.0168036	3.89808	9.69565e-05	0.000215744	Neuron	CEP95	up
368.181	0.0920297	0.0291852	3.1533	0.00161436	0.00308538	Neuron	CERK	up
45.1089	0.224604	0.0954656	2.35272	0.0186366	0.0302016	Neuron	CERS3	up
1331.19	0.317171	0.0179126	17.7066	3.72964e-70	1.21734e-68	Neuron	CERS4	up
1389.41	0.185327	0.0151072	12.2675	1.3541e-34	1.76693e-33	Neuron	CERS5	up
11.1007	0.593759	0.167178	3.55165	0.000382818	0.000795864	Neuron	CETN4P	up
1333.6	0.220908	0.0241008	9.16598	4.91002e-20	3.44598e-19	Neuron	CFAP161	up
189.105	0.119672	0.0397136	3.01337	0.00258361	0.00481235	Neuron	CFAP20	up
128.529	0.228094	0.0503494	4.53022	5.89229e-06	1.50558e-05	Neuron	CFAP53	up
427.273	0.0587888	0.0266246	2.20806	0.0272398	0.0428581	Neuron	CFAP97	up
79.3625	0.137025	0.0598499	2.28948	0.0220514	0.035263	Neuron	CFP	up
872.845	0.0670929	0.0210246	3.19116	0.00141701	0.00272987	Neuron	CGGBP1	up
16.1276	0.643657	0.139468	4.61508	3.92946e-06	1.02224e-05	Neuron	CH25H	up
1265.91	0.0469406	0.0156543	2.99858	0.00271242	0.00503419	Neuron	CHD1	up
762.218	0.136662	0.0204646	6.67794	2.42328e-11	9.97571e-11	Neuron	CHD1L	up
5887.14	0.0350711	0.00905097	3.87484	0.000106695	0.000236135	Neuron	CHD5	up
6201.09	0.0474092	0.00833706	5.68656	1.29627e-08	4.27611e-08	Neuron	CHD9	up
1058.45	0.111649	0.0188916	5.91002	3.42062e-09	1.18653e-08	Neuron	CHFR	up
824.986	0.217864	0.0203685	10.6961	1.06112e-26	1.01417e-25	Neuron	CHIC2	up
599.184	0.128635	0.0238649	5.39013	7.04058e-08	2.17893e-07	Neuron	CHMP1A	up
149.199	0.132475	0.047153	2.80946	0.00496241	0.00885383	Neuron	CHMP6	up
2225.38	0.226	0.0155878	14.4985	1.23787e-47	2.37096e-46	Neuron	CHPT1	up
182.833	0.153238	0.0457154	3.35201	0.000802272	0.00159897	Neuron	CHRDL1	up
1147.91	0.201589	0.0383924	5.25075	1.51483e-07	4.54755e-07	Neuron	CHRM2	up
19298.8	0.114686	0.00947504	12.1041	1.00525e-33	1.27135e-32	Neuron	CHRM3	up
153.994	0.158721	0.054902	2.89098	0.00384038	0.00697392	Neuron	CHRM5	up
129.39	0.22863	0.0596388	3.83357	0.000126294	0.000277475	Neuron	CHRNA2	up
516.218	0.240753	0.0426207	5.64874	1.61624e-08	5.28767e-08	Neuron	CHRNA7	up
38.5386	0.304503	0.0877137	3.47155	0.000517458	0.00105969	Neuron	CHRNB3	up
714.702	0.116643	0.0243344	4.79334	1.64024e-06	4.43207e-06	Neuron	CHST1	up
2050.8	0.184489	0.0215906	8.54485	1.28702e-17	7.94863e-17	Neuron	CHST11	up
375.101	0.149419	0.0290894	5.13655	2.79831e-07	8.18606e-07	Neuron	CHST12	up
1352.95	0.15755	0.0155306	10.1445	3.50658e-24	2.98397e-23	Neuron	CHST15	up
145.478	0.135876	0.045882	2.96141	0.00306231	0.00564226	Neuron	CHST2	up
38.6019	0.353235	0.0990113	3.56763	0.000360226	0.000751134	Neuron	CHST6	up
48.0029	0.20098	0.0788378	2.54928	0.0107945	0.0182618	Neuron	CHST7	up
340.469	0.378053	0.0927077	4.0779	4.54434e-05	0.000105134	Neuron	CHST9	up
287.126	0.147979	0.0323424	4.57537	4.75372e-06	1.22676e-05	Neuron	CHTF8	up
196.744	0.254186	0.0398812	6.37359	1.8465e-10	7.08592e-10	Neuron	CHURC1-FNTB	up
62.6895	0.269686	0.0730242	3.69311	0.000221528	0.000473395	Neuron	CIB2	up
56.1581	0.447193	0.0735006	6.08422	1.17063e-09	4.20765e-09	Neuron	CIDECP	up
5543.71	0.0455353	0.0110172	4.13311	3.57892e-05	8.38494e-05	Neuron	CIT	up
218.935	0.137449	0.0529491	2.59587	0.0094352	0.016126	Neuron	CKMT2	up
7875.34	0.0325864	0.00867701	3.75549	0.000173004	0.000374605	Neuron	CLASP1	up
11527.7	0.0486873	0.0058678	8.29737	1.06441e-16	6.23903e-16	Neuron	CLASP2	up
1004.66	0.15739	0.0187067	8.41355	3.97791e-17	2.3959e-16	Neuron	CLASRP	up
311.432	0.285654	0.0322423	8.85959	8.0306e-19	5.29016e-18	Neuron	CLCN6	up
1257.05	0.147717	0.0173619	8.50811	1.76792e-17	1.08288e-16	Neuron	CLCN7	up
53.2387	0.181378	0.0786989	2.3047	0.0211833	0.033998	Neuron	CLDN15	up
54.8037	0.39999	0.0753702	5.30701	1.11439e-07	3.38708e-07	Neuron	CLDN4	up
44.3971	0.303496	0.0985681	3.07905	0.0020766	0.00390985	Neuron	CLDN5	up
2562.51	0.135925	0.0127379	10.6709	1.39297e-26	1.3237e-25	Neuron	CLEC16A	up
17.4385	0.730576	0.138403	5.27862	1.30157e-07	3.92912e-07	Neuron	CLEC2A	up
743.406	0.113094	0.0247868	4.56267	5.05068e-06	1.29918e-05	Neuron	CLEC2L	up
3451.34	0.164821	0.0117001	14.0871	4.55636e-45	8.17503e-44	Neuron	CLIP1	up
2402.55	0.313666	0.0123657	25.3659	6.00184e-142	6.59013e-140	Neuron	CLIP2	up
2271.13	0.0314361	0.0136992	2.29474	0.0217478	0.0348196	Neuron	CLIP4	up
594.727	0.108935	0.0316654	3.4402	0.000581278	0.00118215	Neuron	CLMN	up
1392.89	0.165964	0.0154295	10.7563	5.53485e-27	5.35006e-26	Neuron	CLNS1A	up
2515.41	0.0890799	0.0120754	7.37697	1.61931e-13	7.78361e-13	Neuron	CLOCK	up
420.276	0.139207	0.0277099	5.02373	5.06766e-07	1.44227e-06	Neuron	CLPB	up
1099.65	0.112694	0.0189377	5.95078	2.6686e-09	9.31781e-09	Neuron	CLTB	up
246.612	0.366925	0.040089	9.15276	5.54954e-20	3.8811e-19	Neuron	CLTCL1	up
3092.9	0.0942218	0.0116375	8.09642	5.66018e-16	3.17629e-15	Neuron	CLVS1	up
3927.35	0.0613363	0.0100616	6.09608	1.087e-09	3.9118e-09	Neuron	CLVS2	up
243.601	0.998229	0.0794409	12.5657	3.26085e-36	4.50152e-35	Neuron	CMAHP	up
4533.01	0.0211683	0.00949268	2.22996	0.0257501	0.0406781	Neuron	CMIP	up
58.1586	0.194093	0.0727165	2.66918	0.0076037	0.0131791	Neuron	CMPK2	up
3998.68	0.0881646	0.0129864	6.78902	1.12901e-11	4.76546e-11	Neuron	CMSS1	up
1782.37	0.0981203	0.0144741	6.77905	1.2097e-11	5.09429e-11	Neuron	CMTM4	up
728.016	0.112067	0.0249036	4.50004	6.79395e-06	1.72561e-05	Neuron	CMYA5	up
36.8803	0.243153	0.0966364	2.51617	0.0118639	0.0199309	Neuron	CNGA3	up
189.23	0.308622	0.0444776	6.93882	3.95396e-12	1.72611e-11	Neuron	CNGB3	up
280.688	0.240843	0.0382482	6.29685	3.03763e-10	1.14323e-09	Neuron	CNKSR3	up
1771.38	0.141708	0.0141587	10.0086	1.39782e-23	1.16049e-22	Neuron	CNNM1	up
3038.95	0.164499	0.0124364	13.2272	6.11239e-40	9.451e-39	Neuron	CNNM2	up
139.091	0.171713	0.0472965	3.63056	0.000282803	0.000596928	Neuron	CNNM3	up
341.571	0.096654	0.0302143	3.19895	0.00137928	0.0026617	Neuron	CNNM4	up
334.356	0.0833411	0.0317119	2.62807	0.00858709	0.0147633	Neuron	CNOT11	up
355.206	0.182286	0.0324852	5.61135	2.00756e-08	6.50981e-08	Neuron	CNOT8	up
1797.78	0.0677828	0.0141254	4.79866	1.5973e-06	4.32192e-06	Neuron	CNST	up
63.1141	0.356011	0.0737059	4.83015	1.36431e-06	3.7164e-06	Neuron	CNTD2	up
288.083	0.139785	0.0361377	3.86812	0.000109676	0.000242507	Neuron	CNTFR	up
802.531	0.117421	0.0196093	5.98803	2.12398e-09	7.46652e-09	Neuron	CNTLN	up
21716.3	0.0775637	0.00698145	11.11	1.12191e-28	1.16428e-27	Neuron	CNTN1	up
16875.8	0.23803	0.0107933	22.0535	8.83287e-108	5.50944e-106	Neuron	CNTN4	up
33047.8	0.348061	0.0176639	19.7047	1.96525e-86	8.68755e-85	Neuron	CNTN5	up
1221.5	0.129524	0.0237732	5.44833	5.08448e-08	1.59342e-07	Neuron	CNTN6	up
775.592	0.292989	0.0255466	11.4688	1.89252e-30	2.12503e-29	Neuron	CNTNAP3	up
2032.03	0.164621	0.0246522	6.67775	2.42643e-11	9.98695e-11	Neuron	CNTNAP3B	up
4133.61	0.226617	0.0230986	9.81083	1.01137e-22	8.06759e-22	Neuron	CNTNAP4	up
19968.2	0.0420427	0.0130927	3.21115	0.00132203	0.00255724	Neuron	CNTNAP5	up
1122.05	0.177224	0.0185574	9.55001	1.29681e-21	9.82485e-21	Neuron	CNTRL	up
4713.48	0.150592	0.014002	10.7551	5.6093e-27	5.41982e-26	Neuron	COBL	up
854.694	0.09575	0.0194085	4.9334	8.081e-07	2.25226e-06	Neuron	COG7	up
205.764	0.194005	0.0373224	5.1981	2.01336e-07	5.96522e-07	Neuron	COG8	up
192.397	0.246132	0.044772	5.49745	3.85314e-08	1.21956e-07	Neuron	COL10A1	up
1444.51	0.0505088	0.0228004	2.21526	0.0267419	0.0421276	Neuron	COL11A1	up
863.519	0.119607	0.0279251	4.28313	1.84284e-05	4.46551e-05	Neuron	COL12A1	up
19.6626	0.322929	0.139307	2.3181	0.0204438	0.0329086	Neuron	COL1A1	up
1159.22	0.102097	0.0301129	3.39049	0.000697673	0.0014023	Neuron	COL21A1	up
345.937	0.220417	0.0310953	7.08846	1.35614e-12	6.11752e-12	Neuron	COL27A1	up
91.2677	0.142847	0.0611204	2.33714	0.0194321	0.0313921	Neuron	COL4A4	up
167.748	0.161637	0.0506627	3.19045	0.00142053	0.00273607	Neuron	COL5A1	up
330.636	0.141218	0.0365567	3.86299	0.000112009	0.000247459	Neuron	COL5A3	up
31.4766	0.249601	0.104805	2.38157	0.0172388	0.0280969	Neuron	COL6A2	up
21.0786	0.310873	0.142649	2.17929	0.02931	0.0458307	Neuron	COL6A4P2	up
1529.85	0.125854	0.0155571	8.08981	5.97599e-16	3.34878e-15	Neuron	COLGALT2	up
956.79	0.207773	0.0221232	9.39162	5.90871e-21	4.34661e-20	Neuron	COLQ	up
2561.35	0.100529	0.014592	6.88932	5.60614e-12	2.42164e-11	Neuron	COMMD1	up
280.353	0.0973302	0.0372264	2.61455	0.00893461	0.0153232	Neuron	COMMD2	up
1718.02	0.0773881	0.0149335	5.18219	2.19295e-07	6.48201e-07	Neuron	COPA	up
557.589	0.0649629	0.0235322	2.7606	0.00576954	0.0101868	Neuron	COPS4	up
885.38	0.0578535	0.018573	3.11493	0.00183991	0.00348889	Neuron	CORO1C	up
261.854	0.236956	0.0384123	6.16875	6.88315e-10	2.51696e-09	Neuron	CORO2A	up
2129.25	0.0587396	0.0131968	4.45106	8.54476e-06	2.14583e-05	Neuron	CORO2B	up
214.137	0.134365	0.0385685	3.4838	0.000494349	0.00101463	Neuron	COTL1	up
706.466	0.437263	0.0372073	11.7521	6.89159e-32	8.16945e-31	Neuron	COX10-AS1	up
496.137	0.0615222	0.0250372	2.45723	0.0140011	0.0232364	Neuron	COX19	up
4636.41	0.040731	0.0122185	3.33356	0.000857413	0.00170275	Neuron	CPE	up
1655.94	0.0486154	0.0152208	3.194	0.00140315	0.00270487	Neuron	CPEB2	up
6555.37	0.115457	0.00836432	13.8035	2.4266e-43	4.15364e-42	Neuron	CPEB3	up
158.704	0.182741	0.0563015	3.24575	0.00117142	0.00228202	Neuron	CPED1	up
15.3493	1.00295	0.156064	6.42655	1.30533e-10	5.06465e-10	Neuron	CPHXL	up
108.085	0.3523	0.0566172	6.2225	4.89309e-10	1.81403e-09	Neuron	CPM	up
179.694	0.129315	0.0439858	2.93992	0.00328299	0.00602184	Neuron	CPNE2	up
1504.62	0.10202	0.0164465	6.20315	5.53446e-10	2.04196e-09	Neuron	CPNE5	up
551.629	0.0720964	0.0246914	2.91989	0.00350151	0.00639511	Neuron	CPNE9	up
378.215	0.220348	0.0291989	7.54642	4.47373e-14	2.23799e-13	Neuron	CPPED1	up
535.072	0.0570266	0.0244686	2.3306	0.0197745	0.0318982	Neuron	CPSF2	up
341.161	0.249446	0.0302609	8.24318	1.67698e-16	9.72197e-16	Neuron	CPSF4	up
25.9574	0.351174	0.110532	3.17713	0.00148739	0.00285554	Neuron	CPT1B	up
1197.3	0.150215	0.0163023	9.2144	3.1303e-20	2.21585e-19	Neuron	CPT1C	up
171.536	0.120055	0.0436723	2.74899	0.00597784	0.0105265	Neuron	CPTP	up
89.2135	0.15185	0.0631948	2.40288	0.0162664	0.0266268	Neuron	CPXM2	up
14.1246	0.488802	0.153038	3.194	0.00140315	0.00270487	Neuron	CR1	up
1981.62	0.101583	0.0153151	6.63283	3.2932e-11	1.34155e-10	Neuron	CRADD	up
175.976	0.172013	0.0439199	3.91652	8.98353e-05	0.000200629	Neuron	CRAT	up
1198.63	0.0737741	0.0234699	3.14334	0.00167029	0.00318613	Neuron	CRB1	up
2638.39	0.107818	0.0120472	8.94963	3.56688e-19	2.39336e-18	Neuron	CREBBP	up
2062.44	0.0585306	0.0144813	4.04179	5.30437e-05	0.00012176	Neuron	CREBRF	up
369.215	0.0781171	0.0291732	2.6777	0.00741293	0.0128691	Neuron	CREG1	up
135.435	0.173752	0.0470198	3.69529	0.000219633	0.000469556	Neuron	CRHR2	up
272.681	0.139923	0.0356857	3.92099	8.81848e-05	0.000197183	Neuron	CRISPLD1	up
587.098	0.300818	0.0242123	12.4242	1.93201e-35	2.59639e-34	Neuron	CRK	up
627.151	0.138995	0.0234668	5.92304	3.16037e-09	1.0985e-08	Neuron	CRLF1	up
1195.48	0.0383288	0.0174228	2.19992	0.0278124	0.0436666	Neuron	CROCC	up
260.506	0.182487	0.034097	5.35201	8.69805e-08	2.66901e-07	Neuron	CROCCP2	up
688.213	0.491327	0.0259116	18.9616	3.54035e-80	1.42734e-78	Neuron	CROCCP3	up
770.203	0.259228	0.0248936	10.4135	2.15256e-25	1.93106e-24	Neuron	CRTAC1	up
349.735	0.107704	0.0321742	3.34755	0.000815306	0.001624	Neuron	CRTAP	up
2052.27	0.163207	0.0144352	11.3061	1.22362e-29	1.32584e-28	Neuron	CRTC1	up
1895.29	0.105837	0.0135965	7.78414	7.01877e-15	3.69583e-14	Neuron	CRTC3	up
533.375	0.233386	0.0325791	7.16369	7.85344e-13	3.59577e-12	Neuron	CRY1	up
1045.27	0.0947893	0.0187808	5.04715	4.48451e-07	1.2849e-06	Neuron	CRY2	up
198.395	0.649156	0.0426221	15.2305	2.21903e-52	4.88208e-51	Neuron	CRYBB2P1	up
513.198	0.131883	0.0280001	4.71007	2.47633e-06	6.57713e-06	Neuron	CRYBG3	up
1420.65	0.0430148	0.0176331	2.43943	0.0147104	0.0243152	Neuron	CRYL1	up
493.34	0.111333	0.0291709	3.81658	0.000135315	0.000296556	Neuron	CS	up
3408.03	0.187393	0.0166659	11.2441	2.47555e-29	2.64388e-28	Neuron	CSGALNACT1	up
359.877	0.0837495	0.0302316	2.77026	0.00560111	0.0099041	Neuron	CSK	up
113027	0.106182	0.00729015	14.5652	4.67954e-48	9.09457e-47	Neuron	CSMD1	up
4648.54	0.0766372	0.0125282	6.11716	9.52577e-10	3.44156e-09	Neuron	CSMD2	up
425.657	0.0656398	0.0301521	2.17696	0.0294836	0.0460835	Neuron	CSNK1G1	up
473.58	0.14087	0.0251574	5.59955	2.14914e-08	6.95e-08	Neuron	CSNK1G2	up
1453.92	0.0509161	0.0150965	3.37272	0.000744303	0.00149105	Neuron	CSNK2A1	up
2866.96	0.0399479	0.0109683	3.64212	0.000270407	0.000572099	Neuron	CSPP1	up
111.787	0.241721	0.0516892	4.67642	2.91921e-06	7.69766e-06	Neuron	CSRNP1	up
294.515	0.227761	0.0334235	6.81439	9.46631e-12	4.02128e-11	Neuron	CSRP1	up
1797.4	0.0404752	0.0148453	2.72647	0.00640166	0.0112239	Neuron	CSTF3	up
23.0849	0.284348	0.122756	2.31636	0.0205384	0.0330431	Neuron	CTAGE3P	up
1034.38	0.0506067	0.0193082	2.621	0.00876728	0.0150546	Neuron	CTBP2	up
77.0088	0.509774	0.0673176	7.57267	3.65627e-14	1.83987e-13	Neuron	CTC-338M12.4	up
347.156	0.132991	0.0311404	4.27068	1.94875e-05	4.70588e-05	Neuron	CTC1	up
689.708	0.106029	0.023408	4.52961	5.90926e-06	1.5096e-05	Neuron	CTCF	up
23.1445	1.60904	0.139322	11.5491	7.46205e-31	8.51117e-30	Neuron	CTD-2201I18.1	up
32.7493	0.336357	0.105497	3.1883	0.00143114	0.0027551	Neuron	CTD-2297D10.2	up
584.901	0.111803	0.0235151	4.75455	1.98891e-06	5.32408e-06	Neuron	CTDSP2	up
3546.87	0.12418	0.0107421	11.5601	6.56217e-31	7.49913e-30	Neuron	CTDSPL	up
1375.83	0.0563933	0.0166831	3.38028	0.000724128	0.00145295	Neuron	CTDSPL2	up
46.7863	0.428148	0.0898309	4.76615	1.87775e-06	5.03785e-06	Neuron	CTGF	up
37469.9	0.025263	0.0115344	2.19022	0.028508	0.0446617	Neuron	CTNNA2	up
1454.5	0.0518325	0.0155529	3.33266	0.000860195	0.00170813	Neuron	CTNNAL1	up
519.234	0.163757	0.0247544	6.61528	3.70848e-11	1.50301e-10	Neuron	CTNNBIP1	up
404.712	0.201511	0.0284022	7.0949	1.29445e-12	5.85032e-12	Neuron	CTPS2	up
12.5092	0.621949	0.15924	3.90574	9.39385e-05	0.000209341	Neuron	CTRC	up
783.57	0.0852744	0.0204882	4.16212	3.153e-05	7.43165e-05	Neuron	CTSF	up
102.808	0.173129	0.0529683	3.26855	0.00108101	0.00211542	Neuron	CTSK	up
262.012	0.186935	0.0401271	4.65858	3.18402e-06	8.36815e-06	Neuron	CUBN	up
317.428	0.263378	0.0316998	8.3085	9.69185e-17	5.70051e-16	Neuron	CUEDC1	up
2199.93	0.0411354	0.0134165	3.06603	0.00216922	0.00407682	Neuron	CUL1	up
1004.1	0.108591	0.0175309	6.19427	5.85541e-10	2.15437e-09	Neuron	CUL4A	up
2173.46	0.0423451	0.0122177	3.4659	0.000528466	0.00108074	Neuron	CUL5	up
3387.12	0.160485	0.0111171	14.4359	3.07578e-47	5.83492e-46	Neuron	CUX1	up
3015.15	0.187706	0.0212193	8.84598	9.07269e-19	5.9618e-18	Neuron	CUX2	up
1593.38	0.116544	0.0161617	7.21114	5.54843e-13	2.56455e-12	Neuron	CWF19L2	up
1172.82	0.0979445	0.0173322	5.651	1.59519e-08	5.22096e-08	Neuron	CXADR	up
45.2529	0.253807	0.0906918	2.79856	0.00513306	0.00913204	Neuron	CXCL12	up
139.669	0.590805	0.0593244	9.95889	2.30622e-23	1.89615e-22	Neuron	CXCL13	up
1039.6	0.346945	0.0254108	13.6535	1.92541e-42	3.19859e-41	Neuron	CXXC4	up
484.336	0.369053	0.0260135	14.187	1.10263e-45	2.00246e-44	Neuron	CYB561	up
590.63	0.063613	0.0243734	2.60994	0.00905575	0.015512	Neuron	CYB5D2	up
1155.04	0.0388291	0.016289	2.38375	0.017137	0.0279464	Neuron	CYB5R4	up
48.1492	0.238211	0.0795262	2.99538	0.00274102	0.0050841	Neuron	CYBRD1	up
1134.24	0.0840902	0.01696	4.95814	7.11727e-07	1.99416e-06	Neuron	CYHR1	up
1316.98	0.0633644	0.0179532	3.52943	0.000416458	0.00086189	Neuron	CYLD	up
380.853	0.220726	0.0313488	7.041	1.9087e-12	8.5134e-12	Neuron	CYP20A1	up
240.298	0.1233	0.0398082	3.09735	0.0019526	0.00368891	Neuron	CYP2E1	up
566.521	0.130955	0.0256747	5.10056	3.38657e-07	9.8237e-07	Neuron	CYP2U1	up
115.625	0.543807	0.0545447	9.96993	2.06382e-23	1.70154e-22	Neuron	CYP39A1	up
1723.62	0.120937	0.0145703	8.30023	1.03912e-16	6.0968e-16	Neuron	CYP46A1	up
71.7205	0.222231	0.0663231	3.35074	0.000805952	0.00160604	Neuron	CYS1	up
1101.88	0.175582	0.0182208	9.63635	5.61487e-22	4.32263e-21	Neuron	CYTH1	up
339.201	0.152554	0.0313299	4.8693	1.11997e-06	3.0772e-06	Neuron	D2HGDH	up
900.988	0.0636726	0.0228234	2.78979	0.00527425	0.00936365	Neuron	DAB2IP	up
1565.73	0.285265	0.0208487	13.6826	1.28955e-42	2.15925e-41	Neuron	DACH1	up
350.153	0.105003	0.0295011	3.55928	0.000371879	0.000774067	Neuron	DACT3	up
106.172	0.286974	0.0548807	5.22905	1.70383e-07	5.09054e-07	Neuron	DACT3-AS1	up
720.08	0.121735	0.0209139	5.82079	5.85692e-09	1.99134e-08	Neuron	DAGLB	up
309.247	0.175769	0.0388586	4.5233	6.08832e-06	1.55317e-05	Neuron	DAPK2	up
491.815	0.103593	0.0255415	4.05588	4.99467e-05	0.000114984	Neuron	DAPK3	up
720.578	0.153289	0.0214433	7.14856	8.76901e-13	4.0042e-12	Neuron	DBN1	up
253.911	0.118066	0.0370585	3.18593	0.00144288	0.00277635	Neuron	DBP	up
126.946	0.15668	0.052852	2.9645	0.00303176	0.00559073	Neuron	DBR1	up
1742.71	0.317154	0.0161902	19.5892	1.91241e-85	8.33033e-84	Neuron	DCAF10	up
310.037	0.183791	0.0330886	5.55453	2.78365e-08	8.93281e-08	Neuron	DCAF12	up
483.762	0.0692354	0.0245176	2.82391	0.00474423	0.00848974	Neuron	DCAF17	up
22.3021	0.386325	0.127533	3.02922	0.00245189	0.00457738	Neuron	DCAF4L1	up
2072.82	0.0744247	0.0137656	5.40657	6.42445e-08	1.99525e-07	Neuron	DCAF5	up
3847.02	0.0305013	0.0112642	2.70782	0.00677275	0.011831	Neuron	DCAF6	up
1087.73	0.113732	0.0171095	6.64732	2.98468e-11	1.22067e-10	Neuron	DCAF7	up
700.641	0.0836511	0.0217946	3.83816	0.000123958	0.000272668	Neuron	DCAF8	up
545.213	0.20286	0.0259038	7.83131	4.82813e-15	2.569e-14	Neuron	DCAKD	up
1113.88	0.143227	0.0172579	8.29922	1.04798e-16	6.14729e-16	Neuron	DCBLD2	up
27.0676	0.322895	0.102758	3.1423	0.00167628	0.0031968	Neuron	DCLRE1B	up
1002.13	0.1784	0.018842	9.46822	2.84658e-21	2.12419e-20	Neuron	DCP1A	up
918.236	0.122814	0.0192024	6.39576	1.59752e-10	6.16922e-10	Neuron	DCP2	up
161.655	0.193136	0.0461256	4.18719	2.82434e-05	6.69608e-05	Neuron	DCPS	up
1079.78	0.0806522	0.0171894	4.69196	2.70594e-06	7.16065e-06	Neuron	DCTN5	up
1039.84	0.0570842	0.0197345	2.89261	0.00382049	0.00693992	Neuron	DCUN1D2	up
1370.31	0.144208	0.0165155	8.73169	2.50885e-18	1.61258e-17	Neuron	DCX	up
2291.98	0.0658707	0.0161677	4.07421	4.61706e-05	0.000106693	Neuron	DDAH1	up
173.355	0.262966	0.0425854	6.17504	6.61453e-10	2.42282e-09	Neuron	DDB2	up
737.403	0.0551384	0.0222102	2.48257	0.0130437	0.0217648	Neuron	DDI2	up
375.497	0.275844	0.029596	9.3203	1.16008e-20	8.42975e-20	Neuron	DDN	up
235.07	0.408712	0.0479206	8.52894	1.47693e-17	9.09089e-17	Neuron	DDR2	up
380.495	0.103686	0.0299585	3.46097	0.000538235	0.00109931	Neuron	DDX27	up
566.719	0.302913	0.0277569	10.9131	9.98109e-28	9.97146e-27	Neuron	DDX3Y	up
1337.71	0.0821386	0.0163194	5.0332	4.82347e-07	1.37689e-06	Neuron	DDX46	up
248.287	0.179926	0.0367619	4.89435	9.86296e-07	2.72659e-06	Neuron	DDX58	up
1685.43	0.0917789	0.015134	6.0644	1.32443e-09	4.7362e-09	Neuron	DDX6	up
40.2461	0.527328	0.105891	4.97991	6.36125e-07	1.79181e-06	Neuron	2025-12-01	up
389.68	0.128105	0.0308307	4.15512	3.25118e-05	7.65474e-05	Neuron	DEK	up
791.456	0.380652	0.026186	14.5365	7.11489e-48	1.3738e-46	Neuron	DENND2A	up
4907.85	0.0780126	0.0104654	7.45432	9.0335e-14	4.4152e-13	Neuron	DENND4A	up
1674.92	0.0929915	0.0140914	6.59916	4.1349e-11	1.67213e-10	Neuron	DENND4C	up
5602.44	0.0823069	0.00898224	9.1633	5.03348e-20	3.53159e-19	Neuron	DENND5B	up
1310.36	0.0607103	0.0168443	3.6042	0.00031312	0.000657853	Neuron	DENND6A	up
977.221	0.070713	0.0180616	3.91511	9.03641e-05	0.000201791	Neuron	DENND6B	up
63.8173	0.172246	0.077845	2.21268	0.0269195	0.0423905	Neuron	DEPDC4	up
275.09	0.165905	0.0346783	4.78412	1.71736e-06	4.62837e-06	Neuron	DERA	up
485.162	0.106309	0.0254305	4.18039	2.91014e-05	6.88647e-05	Neuron	DESI2	up
225.844	0.167234	0.0414153	4.03798	5.39129e-05	0.000123648	Neuron	DEXI	up
328.06	0.148817	0.0311177	4.7824	1.73214e-06	4.66348e-06	Neuron	DFFA	up
431.348	0.171901	0.0277044	6.20483	5.47558e-10	2.02148e-09	Neuron	DFFB	up
497.495	0.157182	0.0253829	6.19242	5.92465e-10	2.1785e-09	Neuron	DGCR8	up
1224.92	0.147589	0.0231329	6.38004	1.77043e-10	6.80059e-10	Neuron	DGKD	up
44.4831	0.50115	0.0863197	5.80575	6.40802e-09	2.17127e-08	Neuron	DHDH	up
66.2348	0.282756	0.0661218	4.27629	1.90038e-05	4.59885e-05	Neuron	DHRS13	up
148.048	0.169082	0.0512479	3.29929	0.000969314	0.0019108	Neuron	DHRS3	up
755.991	0.165454	0.023846	6.93846	3.96404e-12	1.73019e-11	Neuron	DHRS7B	up
496.074	0.189741	0.0248827	7.62542	2.43242e-14	1.23893e-13	Neuron	DHTKD1	up
1004.6	0.0694091	0.0194833	3.56249	0.000367354	0.000765251	Neuron	DHX29	up
737.974	0.0969532	0.0217074	4.46636	7.956e-06	2.00622e-05	Neuron	DHX32	up
976.893	0.0575368	0.0181588	3.16853	0.00153211	0.00293665	Neuron	DHX57	up
514.236	0.300111	0.0247116	12.1446	6.13138e-34	7.82079e-33	Neuron	DHX8	up
322.796	0.122601	0.0336457	3.64388	0.000268557	0.000568388	Neuron	DIAPH3	up
1054.91	0.0631672	0.0174029	3.62969	0.000283765	0.000598767	Neuron	DIDO1	up
185.39	0.151575	0.0436325	3.47389	0.00051297	0.00105104	Neuron	DIO2	up
55.3995	0.283393	0.0790417	3.58536	0.000336617	0.000704672	Neuron	DIO3OS	up
1465.5	0.168382	0.0184488	9.12695	7.04557e-20	4.89431e-19	Neuron	DIP2A	up
3331.36	0.101936	0.0129453	7.87441	3.42358e-15	1.836e-14	Neuron	DIP2B	up
6961.48	0.095867	0.00911719	10.515	7.37031e-26	6.74654e-25	Neuron	DIP2C	up
2608.02	0.108075	0.0176627	6.11884	9.42597e-10	3.40756e-09	Neuron	DIRC3	up
356.751	0.0963595	0.0301047	3.20082	0.00137038	0.00264518	Neuron	DIS3L	up
2407.16	0.0468655	0.012482	3.75466	0.000173577	0.000375812	Neuron	DIS3L2	up
354.527	0.180251	0.0350759	5.13889	2.76371e-07	8.09179e-07	Neuron	DISC1	up
597.561	0.121977	0.0223313	5.46213	4.70445e-08	1.47978e-07	Neuron	DISP2	up
1444.25	0.189828	0.0202785	9.36104	7.89561e-21	5.78501e-20	Neuron	DIXDC1	up
380.61	0.283357	0.0382213	7.41359	1.22927e-13	5.95463e-13	Neuron	DKK2	up
2603.21	0.138665	0.0226643	6.1182	9.46383e-10	3.42021e-09	Neuron	DLC1	up
113.413	0.455008	0.0814639	5.5854	2.33164e-08	7.52689e-08	Neuron	DLEU1	up
7102.47	0.0948573	0.00972661	9.75235	1.80255e-22	1.425e-21	Neuron	DLG1	up
82391.5	0.054868	0.00504465	10.8765	1.49213e-27	1.48323e-26	Neuron	DLG2	up
1482.31	0.0416211	0.0155879	2.67008	0.00758327	0.0131447	Neuron	DLG4	up
62983	0.0913328	0.00945568	9.65904	4.50077e-22	3.48748e-21	Neuron	DLGAP1	up
2678.65	0.157239	0.0121804	12.9092	3.9943e-38	5.81027e-37	Neuron	DLGAP4	up
448.009	0.112153	0.0312251	3.59175	0.000328462	0.000688326	Neuron	DLST	up
45.135	0.228793	0.082478	2.77398	0.00553745	0.00979951	Neuron	DLX2	up
1849.98	0.14641	0.0405392	3.61157	0.000304353	0.000640224	Neuron	DLX6-AS1	up
10.5454	0.876046	0.180652	4.84936	1.23861e-06	3.38676e-06	Neuron	DMRT3	up
22.7547	0.422078	0.116108	3.63521	0.000277759	0.000587134	Neuron	DMRTC1	up
41.7806	0.228353	0.0898675	2.54099	0.0110538	0.0186648	Neuron	DMRTC1B	up
1910.96	0.0333282	0.0147923	2.25307	0.0242546	0.0384943	Neuron	DMTN	up
116.598	0.260832	0.0596601	4.37197	1.23128e-05	3.0386e-05	Neuron	DNAH11	up
184.787	0.130775	0.0434212	3.01178	0.0025972	0.0048354	Neuron	DNAI1	up
676.547	0.123406	0.0363817	3.39199	0.000693878	0.00139526	Neuron	DNAJA4	up
618.058	0.3155	0.0298714	10.5619	4.4728e-26	4.14521e-25	Neuron	DNAJB1	up
1370.56	0.0760128	0.0158827	4.78589	1.70233e-06	4.58839e-06	Neuron	DNAJB6	up
2565.29	0.111465	0.0124313	8.96644	3.06262e-19	2.0643e-18	Neuron	DNAJC1	up
922.796	0.0837453	0.019096	4.38549	1.15726e-05	2.86246e-05	Neuron	DNAJC11	up
853.519	0.0571485	0.0184831	3.09194	0.00198853	0.00375353	Neuron	DNAJC16	up
683.699	0.049902	0.0219984	2.26844	0.0233022	0.0371038	Neuron	DNAJC18	up
508.978	0.0835762	0.0256697	3.25583	0.00113063	0.00220617	Neuron	DNAJC2	up
690.101	0.127045	0.021122	6.01484	1.80069e-09	6.3695e-09	Neuron	DNAJC21	up
10.0273	0.404958	0.183847	2.20269	0.0276169	0.043397	Neuron	DNAJC25-GNG10	up
119.525	0.127526	0.0577935	2.20659	0.027343	0.0429948	Neuron	DNAJC30	up
222.629	0.120188	0.0387522	3.10145	0.00192578	0.00364085	Neuron	DNAJC4	up
11.954	0.375536	0.17035	2.20449	0.0274896	0.0432112	Neuron	DNAJC5B	up
934.133	0.208166	0.019196	10.8442	2.12487e-27	2.10255e-26	Neuron	DNAJC9	up
616.924	0.0853276	0.0238194	3.58227	0.000340617	0.000712357	Neuron	DNASE1	up
66.6566	0.181342	0.0688782	2.6328	0.00846844	0.0145698	Neuron	DNASE1L1	up
3339.17	0.142555	0.0256976	5.54741	2.89932e-08	9.29521e-08	Neuron	DNER	up
757.097	0.157701	0.0280207	5.62803	1.82284e-08	5.92939e-08	Neuron	DNHD1	up
9138.39	0.0292904	0.00962178	3.04418	0.00233318	0.00436637	Neuron	DNM1	up
7.18961	0.542725	0.220579	2.46046	0.0138758	0.0230606	Neuron	DNM1P51	up
1222.18	0.134077	0.0171082	7.83698	4.61497e-15	2.45942e-14	Neuron	DNM2	up
10824	0.0656171	0.00882326	7.43683	1.03127e-13	5.02289e-13	Neuron	DNM3	up
470.843	0.142664	0.0270885	5.2666	1.38973e-07	4.18413e-07	Neuron	DNMBP	up
490.881	0.09494	0.0259903	3.6529	0.0002593	0.000549723	Neuron	DNMT1	up
2062.65	0.0511442	0.0152144	3.36157	0.000775018	0.00154841	Neuron	DNMT3A	up
99.9682	0.159986	0.0544043	2.94069	0.00327482	0.00600825	Neuron	DNMT3B	up
291.476	0.148183	0.0381478	3.88444	0.000102567	0.00022759	Neuron	DOCK1	up
3431.15	0.0574768	0.0248491	2.31303	0.0207208	0.0333208	Neuron	DOCK10	up
778.08	0.0885422	0.0264813	3.34357	0.000827081	0.0016458	Neuron	DOCK11	up
20457.6	0.177	0.00694037	25.503	1.82811e-143	2.05465e-141	Neuron	DOCK3	up
4408.75	0.0571049	0.0127432	4.48121	7.42208e-06	1.87675e-05	Neuron	DOCK9	up
6074.29	0.0370232	0.0145678	2.54144	0.0110397	0.0186462	Neuron	DOK6	up
183.557	0.218752	0.0419869	5.21	1.88836e-07	5.61161e-07	Neuron	DONSON	up
328.955	0.143689	0.0304761	4.71481	2.41934e-06	6.43078e-06	Neuron	DOT1L	up
863.708	0.288114	0.0195381	14.7463	3.25101e-49	6.53135e-48	Neuron	DPF1	up
1694.85	0.0697116	0.0197356	3.53228	0.000411995	0.000853469	Neuron	DPH6	up
899.74	0.0503918	0.0191577	2.63036	0.00852947	0.0146706	Neuron	DPM1	up
68024.3	0.0829846	0.0184869	4.48882	7.16186e-06	1.81364e-05	Neuron	DPP10	up
79.0744	0.177642	0.0607776	2.92282	0.00346876	0.00633771	Neuron	DPP3	up
20685.7	0.0722244	0.00974678	7.41008	1.26227e-13	6.10932e-13	Neuron	DPP6	up
2130.19	0.126791	0.0149143	8.50134	1.8741e-17	1.14704e-16	Neuron	DPP7	up
1441.25	0.0507328	0.0147947	3.42913	0.000605516	0.00122736	Neuron	DPP8	up
1735.92	0.177599	0.0198936	8.92741	4.36086e-19	2.91217e-18	Neuron	DPY19L1	up
1227.73	0.881969	0.037266	23.6669	7.91431e-124	6.71083e-122	Neuron	DPY19L2P1	up
46.6431	0.969629	0.0913758	10.6114	2.63643e-26	2.47315e-25	Neuron	DPY19L2P4	up
441.927	0.0851246	0.0269228	3.1618	0.00156797	0.00300249	Neuron	DPY19L4	up
8399.87	0.0639128	0.0130366	4.90257	9.45908e-07	2.61828e-06	Neuron	DPYD	up
911.859	0.0771199	0.021005	3.6715	0.000241128	0.000513482	Neuron	DPYSL5	up
238.055	0.172778	0.0385372	4.48342	7.34574e-06	1.85843e-05	Neuron	DRD1	up
531.556	0.0878294	0.0247285	3.55175	0.000382672	0.000795631	Neuron	DRG1	up
112.328	0.120735	0.0529074	2.282	0.0224892	0.0359076	Neuron	DRICH1	up
23835	0.080162	0.00814445	9.84253	7.38271e-23	5.93882e-22	Neuron	DSCAM	up
4372.51	0.205362	0.0189666	10.8275	2.54947e-27	2.50603e-26	Neuron	DSCAML1	up
1375.01	0.0597649	0.0170512	3.50502	0.000456571	0.000939927	Neuron	DSE	up
14949.6	0.0201495	0.00586928	3.43304	0.000596853	0.00121104	Neuron	DST	up
1010.21	0.141145	0.0181073	7.79489	6.44646e-15	3.40425e-14	Neuron	DSTYK	up
756.599	0.0610727	0.0224875	2.71585	0.0066106	0.0115613	Neuron	DTNBP1	up
348.658	0.200654	0.03111	6.44983	1.11979e-10	4.37254e-10	Neuron	DTX1	up
1349.61	0.0365007	0.0169836	2.14918	0.0316203	0.0491081	Neuron	DTX3	up
111.152	0.149219	0.0509251	2.93017	0.00338777	0.00620021	Neuron	DUOX1	up
165.755	0.143989	0.044532	3.23338	0.00122335	0.00237716	Neuron	DUSP1	up
185.147	0.135512	0.0460381	2.94348	0.00324549	0.00595673	Neuron	DUSP10	up
254.607	0.222767	0.03437	6.48142	9.08655e-11	3.56857e-10	Neuron	DUSP18	up
528.533	0.094636	0.0244913	3.86407	0.000111511	0.000246404	Neuron	DUSP26	up
38.1566	0.793823	0.133899	5.92852	3.05671e-09	1.06386e-08	Neuron	DUXAP10	up
26.7134	0.856352	0.136155	6.28955	3.18379e-10	1.19676e-09	Neuron	DUXAP9	up
4437.03	0.0604088	0.0102306	5.90474	3.53198e-09	1.22321e-08	Neuron	DYM	up
7.56548	1.80882	0.239698	7.54625	4.47968e-14	2.23956e-13	Neuron	DYNC1I2P1	up
1356.78	0.0552132	0.0170722	3.2341	0.00122028	0.00237179	Neuron	DYNC1LI2	up
3902.35	0.0402876	0.0104007	3.87355	0.000107264	0.000237348	Neuron	DYNC2H1	up
3957.31	0.0336464	0.00940672	3.57685	0.000347762	0.000726279	Neuron	DYRK1A	up
2332.78	0.0787324	0.0128521	6.12601	9.01115e-10	3.26107e-09	Neuron	DZIP1	up
131.816	0.308994	0.0489064	6.31808	2.64836e-10	1.00147e-09	Neuron	DZIP1L	up
287.504	0.0843244	0.0364795	2.31156	0.0208021	0.0334447	Neuron	E4F1	up
529.525	0.107951	0.0243691	4.42985	9.43006e-06	2.35573e-05	Neuron	EAPP	up
282.631	0.205454	0.0353315	5.81503	6.06234e-09	2.05765e-08	Neuron	EBF4	up
16.9885	0.558163	0.139321	4.00632	6.16733e-05	0.000140487	Neuron	EBI3	up
835.439	0.176431	0.0206312	8.55166	1.21326e-17	7.50284e-17	Neuron	ECE1	up
612.535	0.17112	0.0249908	6.8473	7.5259e-12	3.21823e-11	Neuron	ECHDC2	up
13.7188	0.347953	0.148708	2.33985	0.0192917	0.031189	Neuron	ECHDC3	up
236.825	0.134223	0.035848	3.74422	0.000180958	0.000390835	Neuron	ECI2	up
612.666	0.0645139	0.0227315	2.83809	0.00453849	0.00814788	Neuron	ECSIT	up
401.978	0.184042	0.0307669	5.98183	2.20643e-09	7.74264e-09	Neuron	EDA	up
490.849	0.123784	0.0269338	4.59588	4.30929e-06	1.11715e-05	Neuron	EDC3	up
798.942	0.0920886	0.0197342	4.66645	3.06443e-06	8.06439e-06	Neuron	EDRF1	up
32.8932	0.260767	0.0979365	2.66261	0.0077537	0.0134206	Neuron	EEF1AKMT4-ECE2	up
1136.83	0.263323	0.0230055	11.4461	2.45973e-30	2.74768e-29	Neuron	EEPD1	up
91.4288	0.146471	0.057644	2.54096	0.0110547	0.018665	Neuron	EFCAB12	up
1739.29	0.210429	0.0185573	11.3394	8.37119e-30	9.14118e-29	Neuron	EFCAB2	up
450.482	0.198929	0.0273097	7.28419	3.23601e-13	1.52471e-12	Neuron	EFCAB5	up
101.304	0.230045	0.0769877	2.98807	0.00280742	0.00519876	Neuron	EFEMP1	up
52.3958	0.261847	0.077061	3.39791	0.000679028	0.00136741	Neuron	EFHB	up
201.333	0.30773	0.0458226	6.7157	1.87171e-11	7.77903e-11	Neuron	EFHD1	up
14250.5	0.11342	0.0115344	9.83317	8.1027e-23	6.49335e-22	Neuron	EFNA5	up
1011.64	0.0994222	0.0182429	5.44992	5.03918e-08	1.58047e-07	Neuron	EFNB2	up
276.627	0.149293	0.0349815	4.26776	1.97447e-05	4.76412e-05	Neuron	EFNB3	up
158.618	0.128239	0.0526133	2.43738	0.0147942	0.0244453	Neuron	EGF	up
1283.61	0.712967	0.0981366	7.26505	3.72888e-13	1.7476e-12	Neuron	EGFEM1P	up
1151.38	0.538331	0.04381	12.2879	1.05246e-34	1.3771e-33	Neuron	EGFR	up
1144.19	0.113323	0.0175769	6.44728	1.13874e-10	4.44289e-10	Neuron	EGLN1	up
177.516	0.144257	0.0416798	3.46107	0.000538024	0.00109897	Neuron	EHD1	up
2069.88	0.0669533	0.0129807	5.15792	2.49707e-07	7.34268e-07	Neuron	EHMT1	up
112.992	0.800091	0.066096	12.105	9.93876e-34	1.25829e-32	Neuron	EIF1B-AS1	up
1255.51	0.131161	0.0157221	8.34247	7.27542e-17	4.31222e-16	Neuron	EIF2AK2	up
828.188	0.131723	0.0211272	6.23478	4.52401e-10	1.68086e-09	Neuron	EIF2AK3	up
1318.74	0.102894	0.0153797	6.69022	2.22833e-11	9.20181e-11	Neuron	EIF2AK4	up
1089.98	0.0915024	0.017953	5.09678	3.45488e-07	1.00145e-06	Neuron	EIF2B3	up
227.321	0.167786	0.0372695	4.50196	6.73302e-06	1.71068e-05	Neuron	EIF2B4	up
488.325	0.097542	0.0264428	3.68879	0.000225326	0.000481123	Neuron	EIF2S2	up
973.428	0.073037	0.0181728	4.01904	5.84359e-05	0.000133495	Neuron	EIF3A	up
468.311	0.082532	0.0263013	3.13795	0.00170135	0.00324098	Neuron	EIF3F	up
252.71	0.103241	0.0351257	2.93919	0.00329069	0.00603551	Neuron	EIF4E1B	up
455.144	0.0951984	0.0272672	3.49132	0.000480637	0.000987339	Neuron	EIF4EBP2	up
567.058	0.101151	0.0240935	4.19827	2.68956e-05	6.38734e-05	Neuron	EIF4ENIF1	up
11056.6	0.0540704	0.0066204	8.16724	3.15533e-16	1.79261e-15	Neuron	EIF4G3	up
859.292	0.110894	0.0200494	5.53105	3.1832e-08	1.0167e-07	Neuron	ELAVL1	up
3136.7	0.0924244	0.0111922	8.25794	1.4821e-16	8.60897e-16	Neuron	ELAVL3	up
273.902	0.172705	0.0331826	5.20468	1.94332e-07	5.76713e-07	Neuron	ELF1	up
2191.42	0.143553	0.0142289	10.0888	6.19081e-24	5.20496e-23	Neuron	ELF2	up
176.963	0.12154	0.0479964	2.53228	0.0113325	0.0190921	Neuron	ELFN1	up
1072.39	0.545621	0.0174688	31.234	3.6838e-214	9.97432e-212	Neuron	ELK1	up
2907.32	0.0572121	0.011525	4.96417	6.89951e-07	1.93565e-06	Neuron	ELL2	up
598.529	0.114152	0.0280514	4.06939	4.71372e-05	0.000108789	Neuron	ELMOD3	up
465.281	0.154967	0.025578	6.05863	1.37288e-09	4.90357e-09	Neuron	ELMSAN1	up
185.511	0.256792	0.0481167	5.33687	9.45667e-08	2.89174e-07	Neuron	ELN	up
2298.45	0.101236	0.012697	7.97321	1.54601e-15	8.47409e-15	Neuron	ELP4	up
26.5421	0.379848	0.113	3.36149	0.000775234	0.00154871	Neuron	EMBP1	up
289.743	0.0763255	0.0332282	2.29701	0.021618	0.0346234	Neuron	EMC10	up
37.4455	1.00959	0.0927417	10.8861	1.3432e-27	1.33742e-26	Neuron	EMG1	up
194.387	0.363109	0.0479255	7.57654	3.54902e-14	1.78854e-13	Neuron	EMID1	up
1102.32	0.112293	0.0199236	5.63619	1.73853e-08	5.66597e-08	Neuron	EML1	up
1150.45	0.213603	0.0176245	12.1196	8.31187e-34	1.05569e-32	Neuron	EML2	up
71.8709	0.242982	0.0663843	3.66023	0.000251984	0.000535214	Neuron	EML3	up
2555.78	0.0640027	0.0148137	4.32051	1.55666e-05	3.80298e-05	Neuron	EML5	up
1562.14	0.0537625	0.0172311	3.12009	0.00180796	0.00343198	Neuron	EMSY	up
48.7706	0.448428	0.0865628	5.18037	2.21443e-07	6.54226e-07	Neuron	ENG	up
13390.7	0.0282242	0.00873559	3.23094	0.00123382	0.00239672	Neuron	ENOX1	up
102.376	0.141688	0.0582787	2.4312	0.0150487	0.024828	Neuron	ENPP1	up
79.5661	0.133638	0.0623074	2.14481	0.0319678	0.0495994	Neuron	ENPP3	up
129.859	0.656554	0.062111	10.5707	4.07657e-26	3.78832e-25	Neuron	ENPP7P2	up
3045.47	0.0993835	0.0125767	7.9022	2.74026e-15	1.48021e-14	Neuron	ENSA	up
852.181	0.323589	0.0335139	9.65537	4.66485e-22	3.61227e-21	Neuron	ENTPD3	up
1127.33	0.0961512	0.0223671	4.29877	1.71749e-05	4.17577e-05	Neuron	ENTPD6	up
2057.23	0.0600894	0.0135887	4.42202	9.77819e-06	2.43606e-05	Neuron	EP300	up
1875.47	0.29089	0.0177084	16.4266	1.23316e-60	3.28295e-59	Neuron	EPB41	up
2566.32	0.0685852	0.0137084	5.00315	5.63996e-07	1.59847e-06	Neuron	EPB41L1	up
2196.25	0.0332837	0.0137762	2.41603	0.0156907	0.025789	Neuron	EPB41L4B	up
1742.45	0.121537	0.0135942	8.94041	3.87745e-19	2.59808e-18	Neuron	EPB41L5	up
2686	0.0896449	0.0129561	6.91911	4.54481e-12	1.97536e-11	Neuron	EPC1	up
1326.51	0.0355361	0.0159044	2.23436	0.0254593	0.0402481	Neuron	EPG5	up
716.274	0.0616412	0.0209739	2.93894	0.00329334	0.00603991	Neuron	EPHA10	up
16634.1	0.115976	0.0115534	10.0382	1.03497e-23	8.63148e-23	Neuron	EPHA6	up
906.431	0.190105	0.0207826	9.14734	5.83533e-20	4.0714e-19	Neuron	EPHB2	up
840.949	0.162652	0.0244459	6.65357	2.86064e-11	1.17155e-10	Neuron	EPHX4	up
729.631	0.184648	0.0222683	8.29196	1.11402e-16	6.51539e-16	Neuron	EPN1	up
1623.61	0.117525	0.0138048	8.51331	1.69035e-17	1.0367e-16	Neuron	EPS15L1	up
428.887	0.143693	0.0450386	3.19044	0.00142057	0.00273607	Neuron	EPS8	up
59.0426	0.34729	0.0727572	4.77327	1.81258e-06	4.87287e-06	Neuron	EPSTI1	up
49890.8	0.354945	0.021856	16.2401	2.62299e-59	6.82293e-58	Neuron	ERBB4	up
2623.21	0.140771	0.0136417	10.3192	5.76925e-25	5.07434e-24	Neuron	ERBIN	up
8910.92	0.0538034	0.0100562	5.35027	8.78248e-08	2.69318e-07	Neuron	ERC1	up
604.347	0.0670609	0.0227698	2.94517	0.00322773	0.00592916	Neuron	ERCC1	up
530.667	0.11038	0.0242116	4.55897	5.14056e-06	1.32158e-05	Neuron	ERCC3	up
2484.41	0.0899245	0.0132007	6.81208	9.61989e-12	4.08361e-11	Neuron	ERCC6L2	up
118.884	0.326886	0.102998	3.17371	0.00150506	0.00288805	Neuron	ERG	up
983.715	0.141572	0.0190627	7.42662	1.11411e-13	5.412e-13	Neuron	ERGIC1	up
1549.62	0.0809373	0.0147504	5.48711	4.08561e-08	1.29074e-07	Neuron	ERI3	up
56.7601	0.235016	0.0792691	2.96479	0.00302889	0.00558586	Neuron	ERICH6	up
652.199	0.0997702	0.0248855	4.00917	6.0933e-05	0.000138933	Neuron	ERMP1	up
1307.85	0.0754816	0.0177484	4.25287	2.11043e-05	5.0742e-05	Neuron	ERO1B	up
26.1344	0.522729	0.117933	4.43243	9.31784e-06	2.32917e-05	Neuron	ESAM	up
8.26683	0.552729	0.197847	2.79372	0.00521059	0.0092603	Neuron	ESPNL	up
367.153	0.203698	0.0303532	6.71091	1.93414e-11	8.02451e-11	Neuron	ESR2	up
6171.52	0.058395	0.0147434	3.96076	7.47124e-05	0.000168577	Neuron	ESRRG	up
345.813	0.0685979	0.0296786	2.31136	0.020813	0.0334601	Neuron	ESYT3	up
524.281	0.0725603	0.0254288	2.85346	0.00432454	0.0077865	Neuron	ETFA	up
145.795	0.137172	0.0458139	2.99411	0.00275246	0.00510373	Neuron	ETHE1	up
100.523	0.136237	0.0576166	2.36455	0.0180522	0.0293404	Neuron	ETNK2	up
712.848	0.142119	0.0246937	5.75528	8.64968e-09	2.89379e-08	Neuron	ETS2	up
1772.41	0.0395918	0.0175467	2.25637	0.0240473	0.0382009	Neuron	ETV6	up
953.067	0.162219	0.0187093	8.67051	4.30172e-18	2.72817e-17	Neuron	EVA1C	up
608.616	0.0688039	0.0222819	3.08789	0.00201585	0.00380087	Neuron	EVI5L	up
4208	0.0564445	0.00994672	5.67469	1.38944e-08	4.5714e-08	Neuron	EVL	up
1440.86	0.065877	0.0154121	4.27438	1.91673e-05	4.63561e-05	Neuron	EWSR1	up
730.395	0.113677	0.0224788	5.05708	4.25715e-07	1.22358e-06	Neuron	EXD2	up
30.2835	0.372746	0.102046	3.65273	0.000259465	0.000550025	Neuron	EXO1	up
48.3787	0.191478	0.0852385	2.24638	0.0246797	0.0391194	Neuron	EXO5	up
2296.93	0.121791	0.0127151	9.57847	9.84917e-22	7.50724e-21	Neuron	EXOC2	up
10051.1	0.0946408	0.0094619	10.0023	1.48889e-23	1.23523e-22	Neuron	EXOC6B	up
351.957	0.0895018	0.0306608	2.9191	0.00351044	0.00640994	Neuron	EXOSC1	up
593.992	0.106639	0.0229992	4.63665	3.54094e-06	9.25922e-06	Neuron	EXOSC10	up
823.269	0.0848487	0.0201617	4.20842	2.57164e-05	6.12378e-05	Neuron	EXOSC6	up
1036.9	0.10654	0.0171305	6.21928	4.99429e-10	1.84953e-09	Neuron	EXTL3	up
71.027	0.219781	0.0969611	2.26669	0.0234093	0.0372569	Neuron	EYA2	up
1499.8	0.0757971	0.0160962	4.70902	2.48914e-06	6.60969e-06	Neuron	EYA3	up
943.653	0.13339	0.0587221	2.27154	0.023114	0.0368239	Neuron	EYA4	up
1243.23	0.191789	0.0164008	11.6939	1.36913e-31	1.60701e-30	Neuron	EZH1	up
13.5247	0.457972	0.152276	3.0075	0.00263402	0.00489898	Neuron	F11	up
123.48	0.178917	0.0569086	3.14394	0.00166692	0.00318033	Neuron	FA2H	up
1165.27	0.11735	0.0171969	6.8239	8.8601e-12	3.76847e-11	Neuron	FAAH2	up
118.791	0.215938	0.050043	4.31504	1.59577e-05	3.89295e-05	Neuron	FADS6	up
7118.99	0.0395599	0.00777644	5.08715	3.63492e-07	1.05159e-06	Neuron	FAF1	up
793.279	0.101572	0.0198543	5.11589	3.12261e-07	9.09453e-07	Neuron	FAF2	up
63.5045	0.373623	0.0713763	5.23454	1.65393e-07	4.94582e-07	Neuron	FAHD2CP	up
304.226	0.139712	0.0324134	4.31032	1.63015e-05	3.97357e-05	Neuron	FAM104A	up
1989.66	0.056396	0.0199775	2.82298	0.00475801	0.00851311	Neuron	FAM110B	up
1710.64	0.111041	0.0155507	7.14056	9.2954e-13	4.23807e-12	Neuron	FAM117B	up
319.136	0.472777	0.0325109	14.5421	6.55543e-48	1.26783e-46	Neuron	FAM120AOS	up
473.59	0.0551159	0.0253687	2.1726	0.0298105	0.0465676	Neuron	FAM124A	up
2761.83	0.0559948	0.011276	4.96584	6.8405e-07	1.9209e-06	Neuron	FAM126B	up
38.5716	0.226127	0.0873279	2.5894	0.00961421	0.0164096	Neuron	FAM129C	up
537.574	0.281253	0.0265323	10.6004	2.96754e-26	2.77393e-25	Neuron	FAM131B	up
99.6684	0.197413	0.0547028	3.60883	0.000307584	0.000646791	Neuron	FAM131C	up
367.149	0.151812	0.0302108	5.02511	5.03153e-07	1.43285e-06	Neuron	FAM133A	up
786.718	0.0676746	0.0201227	3.3631	0.000770735	0.00154063	Neuron	FAM133B	up
3288.42	0.0628994	0.0113833	5.52557	3.28423e-08	1.04701e-07	Neuron	FAM135A	up
4150.61	0.0685151	0.0119569	5.73017	1.0033e-08	3.3397e-08	Neuron	FAM135B	up
2990.05	0.0882955	0.0114881	7.68584	1.51992e-14	7.86088e-14	Neuron	FAM13B	up
1991.6	0.0453551	0.015318	2.9609	0.00306744	0.00565128	Neuron	FAM13C	up
455.77	0.137341	0.0267195	5.14012	2.74558e-07	8.04069e-07	Neuron	FAM149B1	up
476.03	0.217367	0.027002	8.05006	8.27537e-16	4.59621e-15	Neuron	FAM151B	up
970.251	0.123545	0.0204136	6.0521	1.42973e-09	5.1005e-09	Neuron	FAM153A	up
505.684	0.128611	0.0249108	5.16285	2.43224e-07	7.15735e-07	Neuron	FAM156A	up
669.802	0.115923	0.0231483	5.00785	5.50421e-07	1.5613e-06	Neuron	FAM160B1	up
522.197	0.227342	0.0241569	9.41107	4.91109e-21	3.6273e-20	Neuron	FAM161A	up
216.403	0.212748	0.0469946	4.52707	5.98079e-06	1.52689e-05	Neuron	FAM163A	up
81.821	0.267796	0.0603971	4.43391	9.25381e-06	2.31365e-05	Neuron	FAM163B	up
28.9493	0.299952	0.113488	2.64303	0.00821671	0.0141664	Neuron	FAM167A	up
1575.59	0.0690382	0.0141001	4.89631	9.76534e-07	2.70023e-06	Neuron	FAM168B	up
2674.37	0.0529969	0.0110455	4.79804	1.60223e-06	4.33478e-06	Neuron	FAM169A	up
165.545	0.527474	0.0459512	11.479	1.68214e-30	1.89326e-29	Neuron	FAM169B	up
3291.63	0.0525319	0.0105777	4.96629	6.82465e-07	1.9169e-06	Neuron	FAM171A1	up
646.498	0.0949432	0.0225035	4.21905	2.45339e-05	5.85448e-05	Neuron	FAM171A2	up
6782.3	0.0292585	0.00956328	3.05947	0.00221733	0.00416297	Neuron	FAM172A	up
736.045	0.187892	0.0205914	9.12478	7.18829e-20	4.99054e-19	Neuron	FAM174B	up
198.202	0.105536	0.0386802	2.72844	0.0063635	0.0111619	Neuron	FAM178B	up
21.6282	1.38271	0.136507	10.1292	4.09933e-24	3.48093e-23	Neuron	FAM182A	up
1335.85	0.367762	0.0166443	22.0954	3.50003e-108	2.2004e-106	Neuron	FAM182B	up
1354.24	0.0699216	0.0158022	4.42481	9.65285e-06	2.4076e-05	Neuron	FAM184A	up
462.016	0.180827	0.028708	6.29883	2.99897e-10	1.12939e-09	Neuron	FAM184B	up
2009.22	0.103228	0.0142224	7.25814	3.9245e-13	1.83531e-12	Neuron	FAM193A	up
1319.16	0.0679266	0.0164127	4.13866	3.49336e-05	8.19093e-05	Neuron	FAM193B	up
22162.1	0.107383	0.00913228	11.7586	6.3763e-32	7.58124e-31	Neuron	FAM19A2	up
2175.2	0.0751737	0.0125043	6.01182	1.83456e-09	6.48356e-09	Neuron	FAM208B	up
135.923	0.242561	0.0532979	4.55104	5.33803e-06	1.37043e-05	Neuron	FAM222A	up
987.693	0.122926	0.021125	5.81899	5.92031e-09	2.01203e-08	Neuron	FAM228B	up
225.361	0.128908	0.0362088	3.56012	0.000370684	0.000771715	Neuron	FAM229B	up
272.917	0.125959	0.0347003	3.6299	0.00028353	0.000598376	Neuron	FAM234A	up
13.0092	0.490926	0.221451	2.21686	0.0266328	0.0419668	Neuron	FAM237A	up
21.0234	1.4853	0.141818	10.4733	1.14578e-25	1.03764e-24	Neuron	FAM27E3	up
63.568	0.173363	0.0694538	2.4961	0.0125568	0.021018	Neuron	FAM43A	up
5144.08	0.0731247	0.0105125	6.95596	3.50159e-12	1.53228e-11	Neuron	FAM49B	up
2367.17	0.248721	0.0136792	18.1825	7.10831e-74	2.50547e-72	Neuron	FAM66D	up
3253.41	0.0721063	0.0124549	5.78941	7.06352e-09	2.38321e-08	Neuron	FAM69A	up
77.2771	0.142262	0.0657123	2.16493	0.0303933	0.0473909	Neuron	FAM71D	up
167.336	0.150037	0.0435608	3.44432	0.000572496	0.00116549	Neuron	FAM71F2	up
1440.51	0.0947753	0.0184686	5.13169	2.87145e-07	8.39381e-07	Neuron	FAM78B	up
2402.85	0.0409049	0.0165188	2.47626	0.0132767	0.0221236	Neuron	FAM81A	up
64.4058	0.353518	0.0702327	5.03351	4.8157e-07	1.37483e-06	Neuron	FAM83D	up
20.3376	0.321798	0.120018	2.68124	0.00733505	0.0127459	Neuron	FAM84B	up
35.7935	0.30915	0.0901109	3.43077	0.000601873	0.0012207	Neuron	FAM86DP	up
24.6171	0.793656	0.120866	6.56644	5.15334e-11	2.06611e-10	Neuron	FAM86HP	up
521.421	0.0604178	0.0252705	2.39085	0.0168096	0.0274462	Neuron	FAM91A1	up
292.995	0.0999991	0.0330701	3.02385	0.0024958	0.00465791	Neuron	FANCA	up
644.226	0.253429	0.0240486	10.5382	5.75944e-26	5.30256e-25	Neuron	FANCC	up
445.93	0.129269	0.0266668	4.84754	1.24999e-06	3.41633e-06	Neuron	FANCM	up
2976.67	0.106163	0.0126712	8.37826	5.37155e-17	3.21578e-16	Neuron	FAR2	up
1497.67	0.0978439	0.0157743	6.20273	5.54935e-10	2.04713e-09	Neuron	FAXC	up
520.468	0.0787252	0.0262157	3.00298	0.00267351	0.00496816	Neuron	FBLL1	up
2880.46	0.0956219	0.0114994	8.31541	9.14367e-17	5.38606e-16	Neuron	FBN1	up
286.954	0.307718	0.0620329	4.96056	7.02887e-07	1.96962e-06	Neuron	FBN2	up
586.316	0.0550564	0.0222003	2.47998	0.0131389	0.0219123	Neuron	FBRSL1	up
443.256	0.391638	0.0278533	14.0608	6.61729e-45	1.18194e-43	Neuron	FBXL14	up
12788	0.0437008	0.00674742	6.47666	9.37761e-11	3.67803e-10	Neuron	FBXL17	up
580.091	0.159075	0.0263638	6.03385	1.60094e-09	5.68658e-09	Neuron	FBXL18	up
26.1469	0.370518	0.112045	3.30686	0.000943467	0.00186293	Neuron	FBXL19-AS1	up
2436.44	0.0799733	0.0139216	5.74456	9.2162e-09	3.07555e-08	Neuron	FBXL2	up
3576.27	0.210983	0.0127151	16.593	7.82778e-62	2.13401e-60	Neuron	FBXL20	up
21.1358	1.16319	0.132814	8.758	1.98744e-18	1.28542e-17	Neuron	FBXL21	up
788.037	0.182246	0.0222153	8.20362	2.33262e-16	1.33636e-15	Neuron	FBXL3	up
2023.37	0.326056	0.0718767	4.53632	5.72445e-06	1.4638e-05	Neuron	FBXL7	up
4130.78	0.049534	0.00908288	5.45356	4.93723e-08	1.54993e-07	Neuron	FBXO11	up
1388.6	0.054081	0.0180085	3.00309	0.00267256	0.00496679	Neuron	FBXO16	up
1249.19	0.0694927	0.0168778	4.11739	3.83184e-05	8.95022e-05	Neuron	FBXO22	up
686.624	0.173345	0.0226173	7.66426	1.7987e-14	9.25052e-14	Neuron	FBXO27	up
1141.11	0.114565	0.0181156	6.3241	2.54707e-10	9.64848e-10	Neuron	FBXO28	up
318.37	0.143053	0.0325046	4.40101	1.07747e-05	2.67509e-05	Neuron	FBXO30	up
1591.65	0.11807	0.0159942	7.38207	1.5585e-13	7.50342e-13	Neuron	FBXO32	up
1517.21	0.116049	0.0158945	7.30118	2.8526e-13	1.34779e-12	Neuron	FBXO33	up
125.894	0.258616	0.0617667	4.18699	2.82683e-05	6.7013e-05	Neuron	FBXO40	up
2065.23	0.133972	0.0138936	9.6427	5.27797e-22	4.07248e-21	Neuron	FBXO42	up
7.27184	0.533635	0.208618	2.55795	0.0105292	0.0178422	Neuron	FBXO43	up
2225.2	0.0949152	0.0161445	5.87912	4.12455e-09	1.4214e-08	Neuron	FBXO44	up
258.821	0.0873179	0.0341095	2.55993	0.0104694	0.0177484	Neuron	FBXO46	up
1576.24	0.0353748	0.0144002	2.45656	0.0140276	0.0232787	Neuron	FBXW4	up
623.135	0.185082	0.0262694	7.04555	1.84734e-12	8.25051e-12	Neuron	FBXW5	up
536.823	0.115901	0.024825	4.66871	3.03095e-06	7.98083e-06	Neuron	FCHO1	up
3083.44	0.248482	0.0165332	15.0292	4.72403e-51	1.00231e-49	Neuron	FCHSD2	up
594.284	0.212007	0.0251464	8.4309	3.43015e-17	2.06964e-16	Neuron	FDFT1	up
591.848	0.0752041	0.0236586	3.17872	0.00147928	0.00284111	Neuron	FDPS	up
471.124	0.0715896	0.0297866	2.40342	0.0162427	0.0265943	Neuron	FDX1	up
415.928	0.0837353	0.0306171	2.73492	0.00623951	0.0109565	Neuron	FECH	up
170.794	0.196376	0.0435773	4.50638	6.59417e-06	1.67683e-05	Neuron	FEM1A	up
7466.65	0.0456104	0.00770931	5.91628	3.29314e-09	1.14298e-08	Neuron	FER	up
29.0488	0.723557	0.112385	6.43817	1.2092e-10	4.70392e-10	Neuron	FER1L4	up
31.6965	0.222716	0.0994523	2.23943	0.025128	0.0397639	Neuron	FER1L6	up
577.512	0.0662415	0.0228126	2.90373	0.00368744	0.00671461	Neuron	FGD1	up
1276.17	0.0805594	0.0186893	4.31046	1.62917e-05	3.97159e-05	Neuron	FGD4	up
138.87	0.155612	0.0659049	2.36116	0.0182177	0.0295811	Neuron	FGD5	up
117.333	0.725477	0.0617519	11.7483	7.20834e-32	8.54068e-31	Neuron	FGF10	up
32107.5	0.118796	0.00575106	20.6563	8.57367e-95	4.46037e-93	Neuron	FGF12	up
4017.2	0.229311	0.0502892	4.55984	5.1192e-06	1.31623e-05	Neuron	FGF13	up
61858.8	0.0860345	0.00649623	13.2438	4.90305e-40	7.61571e-39	Neuron	FGF14	up
41.0911	0.393828	0.0852282	4.62086	3.82145e-06	9.95231e-06	Neuron	FGF18	up
553.344	0.240562	0.0364462	6.60048	4.0983e-11	1.6579e-10	Neuron	FGFR2	up
141.63	0.189312	0.0460012	4.11538	3.86543e-05	9.02427e-05	Neuron	FIZ1	up
1337.39	0.154697	0.0208799	7.40889	1.27359e-13	6.16282e-13	Neuron	FKBP5	up
267.081	0.102797	0.0331757	3.09855	0.00194472	0.00367461	Neuron	FKBP9	up
299.35	0.176649	0.0344028	5.13474	2.8254e-07	8.26429e-07	Neuron	FKRP	up
770.8	0.0937023	0.0202096	4.63653	3.54311e-06	9.26388e-06	Neuron	FLOT2	up
83.9563	0.143157	0.0622719	2.29891	0.0215102	0.0344693	Neuron	FLRT1	up
822.096	0.17268	0.0209595	8.23876	1.7401e-16	1.00683e-15	Neuron	FLYWCH1	up
11053.6	0.0494222	0.00709572	6.96507	3.28236e-12	1.44058e-11	Neuron	FMN2	up
2276.45	0.188282	0.0140003	13.4484	3.14813e-41	5.04782e-40	Neuron	FNBP1	up
1559.79	0.142151	0.01989	7.14687	8.87814e-13	4.05326e-12	Neuron	FNBP1L	up
3155.14	0.0922929	0.0112381	8.21247	2.1669e-16	1.24471e-15	Neuron	FNIP2	up
243.396	0.255044	0.0357643	7.13126	9.94549e-13	4.52581e-12	Neuron	FOXJ2	up
1223.02	0.106698	0.0161221	6.61809	3.63881e-11	1.47653e-10	Neuron	FOXK1	up
1531.55	0.179798	0.0157075	11.4466	2.44438e-30	2.73181e-29	Neuron	FOXK2	up
595.393	0.184542	0.0272366	6.77552	1.23961e-11	5.21842e-11	Neuron	FOXN2	up
2881.37	0.0775415	0.0116249	6.6703	2.55273e-11	1.04941e-10	Neuron	FOXN3	up
2932.58	0.110418	0.0133238	8.28722	1.15928e-16	6.77183e-16	Neuron	FOXO3	up
337.988	0.301367	0.0312674	9.63837	5.50539e-22	4.23972e-21	Neuron	FPGS	up
3830.17	0.185227	0.0193842	9.55555	1.22933e-21	9.32542e-21	Neuron	FRAS1	up
42.4219	0.26747	0.087138	3.06949	0.00214422	0.00403128	Neuron	FRAT1	up
1034.57	0.935156	0.0295434	31.6536	6.75986e-220	1.89491e-217	Neuron	FRG1HP	up
40932.8	0.0847964	0.00782429	10.8376	2.28421e-27	2.25646e-26	Neuron	FRMD4A	up
12140.5	0.209557	0.0121701	17.219	1.91229e-66	5.84907e-65	Neuron	FRMD5	up
176.842	0.37177	0.0507013	7.33254	2.2583e-13	1.0751e-12	Neuron	FRMPD1	up
218.295	0.308199	0.0404411	7.62093	2.51862e-14	1.28174e-13	Neuron	FRMPD3	up
21725.9	0.0786494	0.00815735	9.64154	5.33798e-22	4.11612e-21	Neuron	FRMPD4	up
3752.76	0.100161	0.00991295	10.104	5.30283e-24	4.47575e-23	Neuron	FRRS1L	up
7638.23	0.0697626	0.0103156	6.76282	1.35327e-11	5.67681e-11	Neuron	FRY	up
3770.33	0.0408054	0.0121022	3.37172	0.000746998	0.00149531	Neuron	FRYL	up
7150.6	0.333562	0.0185211	18.0098	1.63123e-72	5.60047e-71	Neuron	FSTL5	up
6519.5	0.0610724	0.00873912	6.98839	2.78054e-12	1.22507e-11	Neuron	FTO	up
27793.4	0.0852587	0.00647783	13.1616	1.45917e-39	2.2287e-38	Neuron	FTX	up
1214.52	0.0588843	0.0168315	3.49847	0.000467944	0.000962343	Neuron	FUBP3	up
283.64	0.0823924	0.0326071	2.52683	0.0115099	0.0193772	Neuron	FUK	up
335.291	0.134207	0.0328667	4.08337	4.43876e-05	0.000102872	Neuron	FURIN	up
2117.78	0.0442071	0.0134279	3.29218	0.000994153	0.00195653	Neuron	FUS	up
42.6588	0.203427	0.0882229	2.30583	0.02112	0.0339079	Neuron	FUT1	up
395.522	0.253226	0.0290446	8.71851	2.81897e-18	1.80752e-17	Neuron	FUT10	up
10.4095	0.541343	0.174373	3.1045	0.001906	0.00360573	Neuron	FUT7	up
7589.78	0.0642775	0.0106429	6.03949	1.54605e-09	5.499e-09	Neuron	FUT9	up
27.6319	0.461323	0.102008	4.5224	6.11416e-06	1.55926e-05	Neuron	FXYD6-FXYD2	up
51.0628	0.321555	0.0758374	4.24006	2.23461e-05	5.35599e-05	Neuron	FYCO1	up
53.2112	0.361454	0.0784342	4.60837	4.05841e-06	1.05447e-05	Neuron	FZD1	up
133.442	0.114695	0.0526579	2.17811	0.0293979	0.0459592	Neuron	FZD4	up
234.025	0.129825	0.0404756	3.2075	0.00133895	0.00258703	Neuron	FZD6	up
683.678	0.0947545	0.0229995	4.11986	3.79105e-05	8.8567e-05	Neuron	FZR1	up
28.4536	0.265522	0.10502	2.52829	0.011462	0.0193007	Neuron	G0S2	up
1164.7	0.0495073	0.0171536	2.88611	0.00390031	0.00707481	Neuron	G2E3	up
1026.7	0.0487517	0.0220281	2.21316	0.0268868	0.0423419	Neuron	G3BP1	up
3676.41	0.0964531	0.0140006	6.88919	5.61093e-12	2.42327e-11	Neuron	GAB1	up
2136.44	0.0920215	0.0161672	5.69187	1.25655e-08	4.15023e-08	Neuron	GAB2	up
15.9771	0.398316	0.140337	2.83828	0.00453577	0.00814423	Neuron	GAB4	up
526.486	0.0525851	0.0244954	2.14673	0.0318147	0.0493843	Neuron	GABPA	up
1325.4	0.161274	0.0192958	8.35797	6.38077e-17	3.79517e-16	Neuron	GABPB1-AS1	up
817.85	0.178665	0.0221702	8.05876	7.70729e-16	4.29069e-15	Neuron	GABPB2	up
1347.17	0.103761	0.0189266	5.48227	4.19912e-08	1.3252e-07	Neuron	GABRA3	up
3286.51	0.087504	0.01085	8.0649	7.32944e-16	4.08702e-15	Neuron	GABRA4	up
13607.2	0.0945355	0.00813428	11.6219	3.19108e-31	3.69275e-30	Neuron	GABRB1	up
16066.8	0.0392365	0.00694876	5.64654	1.63709e-08	5.35e-08	Neuron	GABRB2	up
9181.88	0.116609	0.0135691	8.59371	8.42064e-18	5.24271e-17	Neuron	GABRG3	up
32.2057	0.444356	0.0982529	4.52258	6.10917e-06	1.55816e-05	Neuron	GABRR1	up
18.0449	0.66073	0.143273	4.61167	3.99443e-06	1.03846e-05	Neuron	GABRR2	up
132.552	0.170995	0.0498438	3.43062	0.000602197	0.00122115	Neuron	GAL3ST3	up
1757.28	0.130581	0.015338	8.51354	1.68707e-17	1.03496e-16	Neuron	GALNT1	up
296.785	0.264834	0.0392674	6.74437	1.53697e-11	6.42367e-11	Neuron	GALNT10	up
6553.23	0.0820742	0.0161205	5.09128	3.55647e-07	1.02977e-06	Neuron	GALNT13	up
1100.14	0.0752575	0.0282816	2.661	0.00779081	0.0134818	Neuron	GALNT14	up
51.042	0.487006	0.0869377	5.60178	2.12162e-08	6.86473e-08	Neuron	GALNT6	up
1986.5	0.101203	0.0147453	6.86336	6.726e-12	2.8881e-11	Neuron	GALNT7	up
17390.5	0.29396	0.0192529	15.2684	1.24227e-52	2.75088e-51	Neuron	GALNTL6	up
877.95	0.189397	0.0204686	9.25305	2.18178e-20	1.55924e-19	Neuron	GAN	up
557.498	0.174659	0.0237473	7.35492	1.91046e-13	9.13702e-13	Neuron	GANAB	up
507.627	0.0763914	0.0255488	2.99002	0.0027896	0.00516737	Neuron	GANC	up
2761.53	0.0848479	0.0139797	6.06935	1.28432e-09	4.59964e-09	Neuron	GAREM1	up
4150.59	0.132458	0.0135362	9.78549	1.29965e-22	1.03222e-21	Neuron	GARNL3	up
423.016	0.0746565	0.0301628	2.47512	0.0133193	0.0221867	Neuron	GAS2L1	up
4812.19	0.052666	0.0109446	4.81206	1.49381e-06	4.05432e-06	Neuron	GAS7	up
716.66	0.0643566	0.020275	3.17419	0.00150258	0.00288376	Neuron	GAS8	up
268.811	0.0961381	0.0339054	2.83548	0.00457568	0.00820722	Neuron	GATC	up
19.4692	1.13486	0.138194	8.2121	2.17361e-16	1.24767e-15	Neuron	GBAP1	up
1792.86	0.0552113	0.017255	3.19973	0.00137556	0.00265474	Neuron	GBF1	up
25.0104	0.428318	0.118388	3.61791	0.000296993	0.000625293	Neuron	GBP4	up
70.4514	0.181014	0.0654552	2.76547	0.00568417	0.010045	Neuron	GCC2-AS1	up
1064.84	0.0500643	0.0182255	2.74694	0.00601542	0.0105856	Neuron	GCFC2	up
492.185	0.0641942	0.024833	2.58504	0.0097369	0.0166083	Neuron	GCLC	up
567.696	0.106139	0.0248231	4.27582	1.90438e-05	4.60807e-05	Neuron	GCLM	up
388.778	0.0722927	0.0280471	2.57754	0.00995057	0.0169436	Neuron	GCN1	up
532.682	0.0882066	0.0247662	3.56157	0.000368642	0.000767826	Neuron	GCNA	up
270.234	0.389622	0.0412324	9.4494	3.40774e-21	2.53106e-20	Neuron	GCNT1	up
828.508	0.19016	0.0214408	8.86907	7.37569e-19	4.86681e-18	Neuron	GDAP1L1	up
53.2477	0.25052	0.0756124	3.31321	0.00092231	0.00182403	Neuron	GDF10	up
14.4625	0.35122	0.147787	2.37653	0.0174763	0.0284684	Neuron	GDF5	up
16.4951	0.356099	0.142182	2.50453	0.0122613	0.0205551	Neuron	GDF6	up
93.1255	0.233149	0.0573585	4.06478	4.80787e-05	0.000110876	Neuron	GDF7	up
1333.9	0.0882409	0.0176558	4.99784	5.79757e-07	1.64158e-06	Neuron	GDPD1	up
282.93	0.133461	0.0326634	4.08594	4.38994e-05	0.00010181	Neuron	GDPD5	up
361.859	0.247199	0.0417577	5.91984	3.22249e-09	1.11944e-08	Neuron	GFAP	up
191.679	0.100232	0.0393874	2.54478	0.0109347	0.0184781	Neuron	GFER	up
4060.53	0.0758265	0.0106146	7.14362	9.0904e-13	4.14857e-12	Neuron	GFOD1	up
465.356	0.114536	0.0261402	4.38161	1.17808e-05	2.91115e-05	Neuron	GFOD2	up
1248.73	0.100692	0.0178283	5.64787	1.62446e-08	5.31167e-08	Neuron	GFPT1	up
530.141	0.25181	0.0263457	9.55792	1.20143e-21	9.12251e-21	Neuron	GFPT2	up
738.023	0.0565732	0.0201276	2.81073	0.00494294	0.00882063	Neuron	GGA1	up
1669.63	0.104305	0.0150602	6.92588	4.33281e-12	1.88562e-11	Neuron	GGA2	up
506.162	0.0692094	0.0245298	2.82144	0.00478091	0.00855088	Neuron	GGA3	up
98.4438	0.290697	0.0573175	5.0717	3.94272e-07	1.13733e-06	Neuron	GGT1	up
1760.01	0.124626	0.013688	9.10473	8.64779e-20	5.97076e-19	Neuron	GGT7	up
1912.17	0.199896	0.0239675	8.34027	7.41209e-17	4.38887e-16	Neuron	GHR	up
209.404	0.132953	0.0391843	3.39302	0.000691265	0.00139029	Neuron	GID4	up
1213.71	0.127878	0.0163293	7.83119	4.83291e-15	2.57097e-14	Neuron	GIGYF1	up
2759.42	0.080071	0.0111071	7.20899	5.63704e-13	2.605e-12	Neuron	GIGYF2	up
531.774	0.227405	0.0241665	9.40993	4.96464e-21	3.66457e-20	Neuron	GINM1	up
149.339	0.194202	0.0464246	4.18318	2.87457e-05	6.80704e-05	Neuron	GINS1	up
840.177	0.0983128	0.0199441	4.92941	8.24798e-07	2.29665e-06	Neuron	GIPC1	up
15.9718	0.414126	0.137519	3.01142	0.0026003	0.00484079	Neuron	GIPR	up
1242.58	0.139208	0.0198821	7.00169	2.529e-12	1.11838e-11	Neuron	GIT1	up
1494.03	0.133903	0.0154675	8.65705	4.8413e-18	3.05816e-17	Neuron	GIT2	up
855.574	0.0751876	0.0193609	3.88348	0.000102971	0.000228423	Neuron	GK5	up
767.409	0.102011	0.0208135	4.90118	9.5265e-07	2.63562e-06	Neuron	GKAP1	up
3587.2	0.0622995	0.0110497	5.63809	1.71942e-08	5.60754e-08	Neuron	GLCCI1	up
387.44	0.220593	0.0321654	6.85809	6.97887e-12	2.99236e-11	Neuron	GLDC	up
406.664	0.140748	0.0277916	5.0644	4.09689e-07	1.17966e-06	Neuron	GLE1	up
4046.69	0.0729734	0.00935736	7.7985	6.26451e-15	3.30964e-14	Neuron	GLG1	up
38.1089	0.255314	0.0939792	2.71671	0.00659342	0.0115338	Neuron	GLI2	up
97.6218	0.226197	0.0638347	3.54348	0.000394879	0.000819794	Neuron	GLI3	up
560.626	0.317897	0.0242802	13.0928	3.61794e-39	5.46291e-38	Neuron	GLIDR	up
1203.44	0.0770706	0.0182228	4.22936	2.34358e-05	5.60365e-05	Neuron	GLIS1	up
1335.06	0.104637	0.0166612	6.28025	3.38021e-10	1.26695e-09	Neuron	GLMN	up
193.922	0.128802	0.0550704	2.33886	0.0193429	0.0312612	Neuron	GLP2R	up
60.0542	0.259499	0.0718508	3.61163	0.000304276	0.000640175	Neuron	GLRA1	up
758.315	0.290381	0.0422017	6.88078	5.95275e-12	2.56671e-11	Neuron	GLRA2	up
1301.07	0.0719591	0.0161532	4.45479	8.3975e-06	2.11085e-05	Neuron	GLRA3	up
303.092	0.226473	0.0343312	6.59672	4.20342e-11	1.69869e-10	Neuron	GLRX	up
1057.06	0.0794627	0.0187675	4.23405	2.29517e-05	5.49287e-05	Neuron	GLT1D1	up
255.802	0.0974841	0.0347176	2.80792	0.00498632	0.00889023	Neuron	GLTP	up
975.195	0.057188	0.0182045	3.14141	0.00168134	0.00320516	Neuron	GLUD1	up
56.1108	0.611929	0.0781469	7.8305	4.85942e-15	2.58334e-14	Neuron	GLYAT	up
368.662	0.19797	0.0346999	5.70519	1.16211e-08	3.84525e-08	Neuron	GLYATL2	up
1198.99	0.0607481	0.0181957	3.3386	0.000842019	0.00167385	Neuron	GLYR1	up
297.585	0.213613	0.0320291	6.66933	2.56965e-11	1.05582e-10	Neuron	GMEB1	up
197.432	0.148541	0.0383159	3.87675	0.000105861	0.000234397	Neuron	GMEB2	up
636.048	0.25712	0.0227857	11.2843	1.56901e-29	1.68932e-28	Neuron	GNA11	up
853.446	0.153175	0.0198547	7.7148	1.21173e-14	6.30393e-14	Neuron	GNA12	up
491.53	0.097566	0.0262081	3.72274	0.000197075	0.000423227	Neuron	GNA13	up
2910.7	0.136879	0.0213764	6.4033	1.52059e-10	5.87689e-10	Neuron	GNAL	up
646.884	0.217885	0.0218993	9.94938	2.53766e-23	2.08069e-22	Neuron	GNAZ	up
340.674	0.174335	0.0310839	5.60851	2.04071e-08	6.611e-08	Neuron	GNB3	up
1853.61	0.0430725	0.015047	2.86254	0.00420266	0.00758096	Neuron	GNB5	up
361.992	0.224117	0.0298348	7.51194	5.82553e-14	2.89237e-13	Neuron	GNE	up
175.382	0.423714	0.0515484	8.21974	2.03942e-16	1.17545e-15	Neuron	GNG12	up
1320.35	0.141969	0.0180893	7.84821	4.22015e-15	2.25355e-14	Neuron	GNG7	up
9.40222	0.719358	0.189316	3.79978	0.000144824	0.000316436	Neuron	GNRHR2	up
4130.6	0.14376	0.00952715	15.0895	1.89902e-51	4.05812e-50	Neuron	GOLGA4	up
937.702	0.0755126	0.0187304	4.03154	5.54114e-05	0.000126926	Neuron	GOLGA7B	up
1715.49	0.195622	0.0143059	13.6742	1.44842e-42	2.41846e-41	Neuron	GOLGA8A	up
2907.32	0.137834	0.0120731	11.4166	3.45382e-30	3.83477e-29	Neuron	GOLGB1	up
1336.49	0.0717172	0.0164647	4.35581	1.32576e-05	3.26061e-05	Neuron	GOLM1	up
65.4506	0.165454	0.0713036	2.32041	0.0203188	0.0327119	Neuron	GOLT1A	up
1131.13	0.117236	0.0184229	6.36359	1.97091e-10	7.54271e-10	Neuron	GON4L	up
178.342	0.189039	0.0408373	4.62906	3.67325e-06	9.58835e-06	Neuron	GORAB	up
1447.71	0.12672	0.0154897	8.18095	2.81606e-16	1.60446e-15	Neuron	GPALPP1	up
186.771	0.101076	0.0406868	2.48423	0.0129831	0.0216706	Neuron	GPAT3	up
1789.69	0.0645938	0.0154823	4.17211	3.01797e-05	7.12888e-05	Neuron	GPATCH2L	up
105.962	0.136527	0.053006	2.57569	0.0100041	0.017025	Neuron	GPATCH3	up
6732.85	0.144172	0.00915889	15.7412	7.88989e-56	1.88937e-54	Neuron	GPATCH8	up
9.72885	0.72668	0.180387	4.02844	5.61483e-05	0.000128528	Neuron	GPC2	up
22.5484	0.602259	0.118571	5.07932	3.78793e-07	1.094e-06	Neuron	GPER1	up
18134.2	0.0213275	0.00647149	3.29561	0.000982099	0.00193392	Neuron	GPHN	up
21.7149	0.421233	0.119153	3.53523	0.000407427	0.000844373	Neuron	GPIHBP1	up
789.513	0.0817456	0.0203066	4.02556	5.68397e-05	0.000129973	Neuron	GPLD1	up
245.023	0.188193	0.0346316	5.43413	5.50643e-08	1.72068e-07	Neuron	GPN2	up
101.115	0.12418	0.0539086	2.30353	0.0212493	0.0340902	Neuron	GPN3	up
1113.57	0.0479532	0.0187721	2.55449	0.0106343	0.0180114	Neuron	GPR135	up
375.107	0.0930205	0.0314189	2.96065	0.00306988	0.00565533	Neuron	GPR137	up
2376.25	0.135057	0.0162121	8.33061	8.04273e-17	4.75519e-16	Neuron	GPR137C	up
375.415	0.185628	0.0367723	5.04805	4.46349e-07	1.27919e-06	Neuron	GPR149	up
2470.2	0.0776203	0.0134932	5.75257	8.78988e-09	2.93905e-08	Neuron	GPR155	up
62.7666	0.200923	0.0771792	2.60333	0.00923234	0.0157974	Neuron	GPR156	up
27.2728	0.30776	0.105692	2.91187	0.00359274	0.00655369	Neuron	GPR157	up
6060.09	0.0267127	0.0123255	2.16727	0.0302139	0.047139	Neuron	GPR158	up
277.314	0.12869	0.0343257	3.7491	0.000177471	0.000383791	Neuron	GPR161	up
521.1	0.0601528	0.0253202	2.37569	0.0175162	0.0285217	Neuron	GPR173	up
982.969	0.139174	0.0232446	5.98739	2.13232e-09	7.49363e-09	Neuron	GPR176	up
897.712	0.0541054	0.0241167	2.24348	0.0248656	0.0393774	Neuron	GPR63	up
1241.95	0.272441	0.0185755	14.6667	1.05419e-48	2.09143e-47	Neuron	GPR75-ASB3	up
528.675	0.129175	0.0254173	5.08218	3.73134e-07	1.07857e-06	Neuron	GPR89A	up
630.013	0.164229	0.0219997	7.46502	8.32856e-14	4.08322e-13	Neuron	GPR89B	up
501.152	0.0793303	0.031612	2.5095	0.0120902	0.0202925	Neuron	GPRC5B	up
363.609	0.220933	0.0297988	7.41416	1.22396e-13	5.93113e-13	Neuron	GPRIN1	up
752.911	0.0737587	0.0261001	2.82599	0.0047134	0.00843773	Neuron	GPRIN3	up
604.601	0.199713	0.0243487	8.20222	2.3598e-16	1.35129e-15	Neuron	GPS2	up
271.001	0.107623	0.0378769	2.84139	0.00449175	0.00807005	Neuron	GPSM2	up
31.5719	0.372644	0.108236	3.44288	0.000575564	0.00117133	Neuron	GPX1	up
31.9016	0.28713	0.0983319	2.92001	0.00350025	0.00639378	Neuron	GPX7	up
328.235	0.132939	0.0335522	3.96215	7.42777e-05	0.000167644	Neuron	GRAMD1C	up
1798.07	0.0874602	0.0170345	5.13428	2.8322e-07	8.28213e-07	Neuron	GRB10	up
422.309	0.174787	0.0318904	5.48085	4.23278e-08	1.33547e-07	Neuron	GRB14	up
26.1641	0.32337	0.116282	2.7809	0.00542088	0.00960894	Neuron	GRB7	up
1189.31	0.11112	0.0281075	3.95338	7.70549e-05	0.000173468	Neuron	GREB1L	up
20617.6	0.151494	0.0138754	10.9181	9.4433e-28	9.44211e-27	Neuron	GRIA4	up
6689.88	0.125529	0.0113403	11.0693	1.76855e-28	1.81635e-27	Neuron	GRID1	up
18579.2	0.257015	0.0170037	15.1153	1.28394e-51	2.75609e-50	Neuron	GRID2	up
93.1154	0.430848	0.0590821	7.29235	3.04586e-13	1.43654e-12	Neuron	GRID2IP	up
9953.06	0.272283	0.0425874	6.3935	1.62127e-10	6.2579e-10	Neuron	GRIK1	up
29865.7	0.085525	0.0117242	7.29474	2.99234e-13	1.41213e-12	Neuron	GRIK2	up
1176.41	0.288499	0.0333501	8.6506	5.12289e-18	3.22918e-17	Neuron	GRIK3	up
1539.64	0.155907	0.016258	9.5896	8.84262e-22	6.75298e-21	Neuron	GRIK5	up
13763.7	0.0207673	0.00909733	2.28279	0.0224427	0.0358455	Neuron	GRIN1	up
19075.2	0.025898	0.0115836	2.23575	0.0253683	0.0401149	Neuron	GRIN2A	up
15737	0.016514	0.0065216	2.5322	0.011335	0.019095	Neuron	GRIN2B	up
458.023	0.481585	0.0343229	14.031	1.00708e-44	1.7934e-43	Neuron	GRIN2D	up
1492.46	0.278325	0.0377077	7.38111	1.56976e-13	7.55608e-13	Neuron	GRIN3A	up
22643.9	0.225776	0.0174132	12.9658	1.91284e-38	2.81341e-37	Neuron	GRIP1	up
610.174	0.446957	0.0314695	14.2028	8.79771e-46	1.60262e-44	Neuron	GRIP2	up
1258.31	0.0919404	0.0164008	5.60586	2.0722e-08	6.70937e-08	Neuron	GRIPAP1	up
1330.62	0.0611354	0.016029	3.81405	0.000136708	0.000299526	Neuron	GRK4	up
613.903	0.0922267	0.0271282	3.39967	0.000674684	0.0013597	Neuron	GRK5	up
4070.49	0.12598	0.0231219	5.44853	5.07878e-08	1.59185e-07	Neuron	GRM3	up
33.6336	0.244827	0.101041	2.42304	0.0153911	0.0253419	Neuron	GRPR	up
122.538	0.24134	0.0515232	4.68411	2.81181e-06	7.42595e-06	Neuron	GRWD1	up
18.6276	0.343537	0.134085	2.56209	0.0104045	0.0176522	Neuron	GS1-124K5.4	up
1469.24	0.0977306	0.0174441	5.60251	2.11268e-08	6.83765e-08	Neuron	GSE1	up
349.643	0.129134	0.0311396	4.14694	3.36945e-05	7.91598e-05	Neuron	GSN	up
1360.46	0.110964	0.0163613	6.78209	1.18449e-11	4.99165e-11	Neuron	GSPT1	up
651.587	0.197024	0.0220087	8.95212	3.48726e-19	2.34455e-18	Neuron	GSTCD	up
274.236	0.247037	0.0337973	7.30937	2.68389e-13	1.27085e-12	Neuron	GSTM3	up
691.608	0.209707	0.0223965	9.36336	7.72412e-21	5.66459e-20	Neuron	GSTO2	up
91.842	1.50442	0.072864	20.6469	1.04084e-94	5.39134e-93	Neuron	GTF2H2B	up
13.3567	1.27231	0.162879	7.8114	5.65565e-15	2.99327e-14	Neuron	GTF2IP1	up
1191.44	0.408715	0.0220485	18.5371	1.03687e-76	3.8845e-75	Neuron	GTF2IRD1	up
143.631	0.45311	0.04762	9.51511	1.81525e-21	1.3657e-20	Neuron	GTF2IRD2	up
193.706	0.384965	0.0386058	9.97169	2.02743e-23	1.6727e-22	Neuron	GTF2IRD2B	up
1695.34	0.100623	0.0141672	7.10253	1.22492e-12	5.54447e-12	Neuron	GTF3C1	up
437.608	0.0996002	0.0262994	3.78717	0.000152375	0.000332209	Neuron	GTF3C2	up
328.296	0.125822	0.0312023	4.03245	5.51973e-05	0.000126472	Neuron	GTF3C4	up
373.094	0.0721704	0.0294036	2.45447	0.0141092	0.0234014	Neuron	GTF3C5	up
69.8399	0.140517	0.0639436	2.19751	0.0279838	0.0439069	Neuron	GUCA1B	up
27.6799	0.38927	0.110712	3.51607	0.00043799	0.000903941	Neuron	GUCY2C	up
10.4559	0.400637	0.184662	2.16957	0.0300396	0.0468916	Neuron	GULOP	up
94.6365	0.869445	0.0602149	14.439	2.93963e-47	5.58107e-46	Neuron	GUSBP2	up
294.463	0.10638	0.0369672	2.87768	0.00400609	0.00725108	Neuron	GXYLT2	up
13.3412	0.559014	0.15488	3.60935	0.00030697	0.000645557	Neuron	GZMM	up
1497.76	0.134375	0.0198989	6.7529	1.44915e-11	6.07261e-11	Neuron	H1FX	up
1245.29	0.0574964	0.0172402	3.33503	0.000852913	0.00169452	Neuron	H2AFV	up
230.332	0.0990749	0.0367713	2.69435	0.00705256	0.0122846	Neuron	H2AFX	up
449.427	0.123753	0.027993	4.42087	9.83053e-06	2.44808e-05	Neuron	H2AFY2	up
102.53	0.120399	0.0547786	2.19791	0.0279553	0.0438708	Neuron	H3F3A	up
47.4894	0.387636	0.0875173	4.42925	9.45629e-06	2.3613e-05	Neuron	HABP2	up
1198.82	0.0877779	0.016334	5.37394	7.70336e-08	2.3748e-07	Neuron	HABP4	up
1193.38	0.127027	0.0177328	7.1634	7.87028e-13	3.60279e-12	Neuron	HACL1	up
1139.82	0.0405887	0.0163364	2.48455	0.0129715	0.0216527	Neuron	HAGH	up
81.8538	0.182784	0.0639366	2.85884	0.00425198	0.00766701	Neuron	HAP1	up
159.374	0.146635	0.0559242	2.62204	0.00874059	0.0150142	Neuron	HAPLN1	up
38.1521	0.264628	0.0875879	3.02128	0.00251705	0.00469536	Neuron	HARBI1	up
1183.79	0.176857	0.0172976	10.2244	1.54224e-24	1.33238e-23	Neuron	HARS	up
132.62	0.106717	0.0491246	2.17237	0.0298276	0.0465904	Neuron	HAUS1	up
295.021	0.105383	0.035628	2.95786	0.00309786	0.00570467	Neuron	HAUS2	up
380.132	0.229786	0.0282559	8.13232	4.21154e-16	2.37849e-15	Neuron	HAVCR2	up
12556	0.0229703	0.00787392	2.91726	0.00353123	0.00644494	Neuron	HCN1	up
67.5428	0.213393	0.0656564	3.25015	0.00115346	0.00224813	Neuron	HCN4	up
189.349	0.102164	0.0427201	2.39148	0.0167805	0.0274062	Neuron	HDAC1	up
701.289	0.131588	0.0212181	6.20171	5.58513e-10	2.0597e-09	Neuron	HDAC3	up
2558.2	0.0750889	0.0133217	5.63659	1.73452e-08	5.65447e-08	Neuron	HDAC4	up
828.504	0.0507741	0.0202025	2.51325	0.0119624	0.0200865	Neuron	HDAC5	up
394.594	0.158255	0.0278727	5.67779	1.36444e-08	4.49166e-08	Neuron	HDGF	up
1215.87	0.0864685	0.0163545	5.28713	1.24253e-07	3.75756e-07	Neuron	HDX	up
552.498	0.160077	0.0251165	6.37338	1.8491e-10	7.09478e-10	Neuron	HEATR4	up
283.621	0.194146	0.0333752	5.81706	5.98902e-09	2.03422e-08	Neuron	HEATR5A	up
369.528	0.074266	0.0305656	2.42972	0.0151105	0.0249161	Neuron	HECA	up
5170.75	0.0695814	0.00937335	7.42333	1.14215e-13	5.54597e-13	Neuron	HECTD4	up
10202.5	0.0723331	0.0101558	7.12233	1.06117e-12	4.82346e-12	Neuron	HECW1	up
8607.37	0.0208503	0.00789006	2.6426	0.00822718	0.0141814	Neuron	HECW2	up
161.12	0.374806	0.0568654	6.5911	4.36587e-11	1.76225e-10	Neuron	HEG1	up
415.965	0.0923887	0.0267557	3.45304	0.000554302	0.00113048	Neuron	HELLS	up
376.476	0.0806671	0.0287979	2.80114	0.00509219	0.0090661	Neuron	HELQ	up
3004.66	0.0530063	0.0124503	4.25744	2.06781e-05	4.97625e-05	Neuron	HELZ	up
135.104	0.235785	0.0572174	4.12086	3.77465e-05	8.8201e-05	Neuron	HEPACAM	up
27.6948	0.344396	0.102952	3.3452	0.000822227	0.00163656	Neuron	HEPHL1	up
188.175	1.07132	0.0914681	11.7125	1.09986e-31	1.2967e-30	Neuron	HERC2P3	up
22.0732	1.38209	0.133003	10.3914	2.71305e-25	2.42293e-24	Neuron	HERC2P4	up
4695.45	0.0592388	0.00921465	6.42876	1.28646e-10	4.9939e-10	Neuron	HERC4	up
531.252	0.142808	0.0243519	5.86432	4.50973e-09	1.54743e-08	Neuron	HERC6	up
588.819	0.0666625	0.025306	2.63426	0.00843213	0.0145115	Neuron	HEXB	up
561.023	0.138525	0.0276041	5.01825	5.21431e-07	1.48224e-06	Neuron	HEXDC	up
29.0428	0.398656	0.10682	3.73204	0.000189933	0.000408995	Neuron	HGD	up
56.9281	0.203483	0.0711471	2.86003	0.00423596	0.00763928	Neuron	HGH1	up
1394.14	0.105618	0.0153258	6.89152	5.52005e-12	2.38575e-11	Neuron	HGSNAT	up
24.5019	0.481594	0.128647	3.74355	0.00018144	0.000391805	Neuron	HHLA1	up
3087.37	0.24624	0.0131758	18.6888	6.10579e-78	2.36173e-76	Neuron	HIBCH	up
215.51	0.281334	0.0419432	6.7075	1.97984e-11	8.21126e-11	Neuron	HIF3A	up
14.7223	0.457651	0.146149	3.13141	0.0017397	0.00331111	Neuron	HIGD1B	up
546.952	0.119428	0.0327311	3.64876	0.000263504	0.00055809	Neuron	HIP1	up
933.889	0.141521	0.0188847	7.49394	6.68382e-14	3.30543e-13	Neuron	HIPK1	up
1023.34	0.147804	0.0222541	6.64165	3.10181e-11	1.26661e-10	Neuron	HIPK2	up
1129.99	0.098537	0.0182447	5.40085	6.63259e-08	2.05667e-07	Neuron	HIPK3	up
385.706	0.115423	0.028044	4.11577	3.85885e-05	9.01066e-05	Neuron	HIRA	up
123.079	0.228478	0.0504352	4.53013	5.89486e-06	1.50608e-05	Neuron	HIST1H2AC	up
40.0159	0.359173	0.0949642	3.78219	0.000155452	0.000338477	Neuron	HIST1H2BD	up
100.722	0.308095	0.0550741	5.59419	2.21659e-08	7.16133e-08	Neuron	HIST1H2BE	up
16.7073	1.51373	0.147585	10.2567	1.10436e-24	9.59296e-24	Neuron	HIST2H2BC	up
6101.04	0.210623	0.0123656	17.033	4.67556e-65	1.38219e-63	Neuron	HIVEP3	up
2077.52	0.165902	0.0156526	10.599	3.01102e-26	2.81127e-25	Neuron	HLF	up
1306.16	0.0649958	0.0163851	3.96677	7.2853e-05	0.000164584	Neuron	HM13	up
449.898	0.0981685	0.0262254	3.74326	0.00018165	0.000392223	Neuron	HMCES	up
42.1393	0.310312	0.09151	3.39101	0.00069635	0.00139981	Neuron	HMG20B	up
148.246	0.146992	0.0455013	3.23049	0.00123577	0.00239998	Neuron	HMGA1	up
4521.92	0.115104	0.012326	9.33832	9.78717e-21	7.13801e-20	Neuron	HMGB1	up
155.355	0.166256	0.04433	3.75041	0.000176549	0.000381865	Neuron	HMGCL	up
374.694	0.293409	0.0310511	9.44922	3.41365e-21	2.5346e-20	Neuron	HMGN5	up
505.606	0.13178	0.0241833	5.4492	5.05972e-08	1.58671e-07	Neuron	HMGXB4	up
313.732	0.0780969	0.0318183	2.45447	0.0141094	0.0234014	Neuron	HNRNPF	up
1276.85	0.0506336	0.0179092	2.82724	0.00469514	0.00840694	Neuron	HNRNPH1	up
908.561	0.0844775	0.0211889	3.98688	6.6947e-05	0.000151745	Neuron	HOMER2	up
154.708	0.180898	0.0443428	4.07954	4.51254e-05	0.00010446	Neuron	HOMEZ	up
658.157	0.285071	0.0216569	13.163	1.43187e-39	2.18981e-38	Neuron	HOOK2	up
2102.73	0.0484364	0.0141551	3.42184	0.000621984	0.00125903	Neuron	HOOK3	up
3123.87	0.0508106	0.0109252	4.65077	3.30695e-06	8.67115e-06	Neuron	HP1BP3	up
1210.25	0.219164	0.0183859	11.9202	9.28584e-33	1.1358e-31	Neuron	HPCAL4	up
26.468	0.30689	0.137111	2.23825	0.0252045	0.039877	Neuron	HPGD	up
482.97	0.166648	0.0283875	5.87048	4.34534e-09	1.49446e-08	Neuron	HPS4	up
993.203	0.505592	0.0412625	12.253	1.61799e-34	2.10322e-33	Neuron	HPSE2	up
872.194	0.0869854	0.0232518	3.74102	0.000183273	0.000395475	Neuron	HRH2	up
756.043	0.297851	0.0227848	13.0724	4.73652e-39	7.11135e-38	Neuron	HRH3	up
363.844	0.213672	0.0326384	6.54663	5.88501e-11	2.34839e-10	Neuron	HS3ST1	up
68.1484	0.322176	0.0835515	3.85601	0.000115251	0.00025422	Neuron	HS3ST3A1	up
91.3872	0.226527	0.0658622	3.43941	0.000582979	0.00118511	Neuron	HS3ST3B1	up
2215.08	0.189288	0.0261776	7.23091	4.79785e-13	2.22582e-12	Neuron	HS3ST5	up
1057.72	0.191924	0.0170772	11.2386	2.63424e-29	2.80832e-28	Neuron	HS6ST1	up
259.788	0.111777	0.0395004	2.82976	0.00465828	0.00834533	Neuron	HSCB	up
96.17	0.610636	0.0588166	10.382	2.99342e-25	2.66932e-24	Neuron	HSD11B2	up
66.5425	0.610742	0.0722491	8.45328	2.83229e-17	1.71499e-16	Neuron	HSD17B13	up
198.659	0.161737	0.0430344	3.75831	0.000171068	0.000370582	Neuron	HSD17B14	up
31.5051	0.898252	0.105742	8.49479	1.98295e-17	1.21179e-16	Neuron	HSD17B7P2	up
362.966	0.0734457	0.0286081	2.5673	0.0102493	0.0174038	Neuron	HSDL1	up
268.513	0.161784	0.0374176	4.32374	1.53405e-05	3.75082e-05	Neuron	HSDL2	up
684.316	0.0601463	0.0228333	2.63415	0.00843475	0.014514	Neuron	HSF2	up
13.7578	0.896978	0.155686	5.76145	8.33965e-09	2.79478e-08	Neuron	HSP90AB3P	up
5784.13	0.173128	0.0117696	14.7098	5.57711e-49	1.11295e-47	Neuron	HSPA12A	up
256.101	0.188657	0.0361593	5.21738	1.81471e-07	5.40152e-07	Neuron	HSPB8	up
826.52	0.128562	0.0266946	4.81603	1.46446e-06	3.9783e-06	Neuron	HSPD1	up
3423.42	0.337414	0.0143322	23.5424	1.50296e-122	1.25214e-120	Neuron	HTR1E	up
124.013	0.247432	0.057818	4.27949	1.87322e-05	4.53545e-05	Neuron	HTR1F	up
143.954	0.161011	0.0491576	3.2754	0.00105511	0.00206908	Neuron	HTR3B	up
2931.53	0.0369658	0.0112089	3.29789	0.000974132	0.00191938	Neuron	HTT	up
1132.84	0.777807	0.03772	20.6205	1.79628e-94	9.22415e-93	Neuron	HYDIN2	up
22.314	0.353788	0.112785	3.13684	0.00170779	0.00325194	Neuron	HYPK	up
1209.89	0.0519366	0.0193004	2.69097	0.00712456	0.0123992	Neuron	IARS	up
71.038	0.275942	0.0650219	4.24383	2.19741e-05	5.27167e-05	Neuron	IBA57	up
3008.88	0.0414174	0.012706	3.25969	0.00111536	0.00217833	Neuron	ICA1	up
341.045	0.238718	0.0298428	7.99917	1.25264e-15	6.89302e-15	Neuron	ICK	up
13.6281	0.680801	0.149553	4.55223	5.30805e-06	1.36332e-05	Neuron	ID1	up
1073.32	0.0436376	0.0177245	2.46199	0.0138167	0.0229719	Neuron	IDE	up
320.173	0.0815066	0.032326	2.52139	0.0116891	0.0196581	Neuron	IDH1	up
226.07	0.222171	0.0368619	6.02712	1.6691e-09	5.91545e-09	Neuron	IER5	up
111.473	0.133594	0.0536166	2.49166	0.0127148	0.0212615	Neuron	IFFO2	up
317.686	0.118252	0.0330124	3.58205	0.000340913	0.000712913	Neuron	IFI6	up
33.4296	0.350472	0.0938256	3.73535	0.000187455	0.000403878	Neuron	IFIH1	up
93.3295	0.143686	0.0605018	2.37491	0.0175532	0.0285781	Neuron	IFIT2	up
82.1228	0.337796	0.0669611	5.04467	4.54316e-07	1.30061e-06	Neuron	IFNLR1	up
1133.5	0.0881117	0.0180464	4.88251	1.04743e-06	2.88755e-06	Neuron	IFT122	up
584.112	0.167951	0.0231962	7.24043	4.47277e-13	2.07947e-12	Neuron	IFT140	up
1437.5	0.0401958	0.0155763	2.58058	0.00986349	0.016805	Neuron	IFT172	up
556.96	0.0988125	0.0267865	3.68889	0.000225238	0.000480976	Neuron	IFT52	up
1176.03	0.0407391	0.018009	2.26215	0.0236883	0.0376658	Neuron	IFT88	up
265.229	0.167225	0.0352534	4.74352	2.10037e-06	5.61175e-06	Neuron	IGDCC3	up
88.9895	0.368091	0.0598325	6.15201	7.65052e-10	2.78304e-09	Neuron	IGDCC4	up
536.747	0.0871354	0.032679	2.6664	0.00766674	0.0132816	Neuron	IGF1	up
5745.14	0.147832	0.011515	12.8383	1.0006e-37	1.44231e-36	Neuron	IGF1R	up
125.438	0.185799	0.0582713	3.18852	0.00143004	0.0027532	Neuron	IGF2BP3	up
195.252	0.163094	0.0436136	3.73953	0.000184361	0.000397716	Neuron	IGFBP4	up
414.999	0.355455	0.0365352	9.72912	2.26543e-22	1.78146e-21	Neuron	IGFBP5	up
817.478	0.190701	0.0207535	9.18886	3.97013e-20	2.7954e-19	Neuron	IGFL4	up
607.792	0.0663958	0.0234051	2.8368	0.00455677	0.00817637	Neuron	IGIP	up
2821.84	0.119776	0.0179187	6.68437	2.31922e-11	9.56057e-11	Neuron	IGSF11	up
12.4386	0.470568	0.157888	2.9804	0.00287872	0.0053221	Neuron	IGSF23	up
673.992	0.100492	0.0239878	4.18929	2.79829e-05	6.63697e-05	Neuron	IGSF9B	up
146.921	0.195886	0.0463112	4.22979	2.33914e-05	5.59417e-05	Neuron	IKBIP	up
446.876	0.107536	0.0267176	4.02489	5.70016e-05	0.000130318	Neuron	IKBKB	up
28.3295	0.235625	0.105515	2.23309	0.0255428	0.0403667	Neuron	IKBKE	up
375.324	0.184097	0.0284558	6.46957	9.82821e-11	3.84906e-10	Neuron	IKZF4	up
34.263	0.596221	0.0936486	6.36657	1.93298e-10	7.40229e-10	Neuron	IL10RB	up
357.211	0.0722556	0.0311746	2.31777	0.0204619	0.0329333	Neuron	IL11RA	up
95.8544	0.206598	0.0676134	3.05558	0.00224628	0.00421434	Neuron	IL15	up
365.14	0.0835464	0.0290388	2.87706	0.00401403	0.00726378	Neuron	IL17D	up
45.5547	0.46981	0.0863077	5.44344	5.22626e-08	1.63549e-07	Neuron	IL17RB	up
232.04	0.0898588	0.0383587	2.34259	0.0191502	0.0309707	Neuron	IL17RC	up
41548.2	0.104443	0.0114427	9.12744	7.01372e-20	4.8736e-19	Neuron	IL1RAPL1	up
4977.98	0.0691561	0.0272412	2.53865	0.011128	0.0187807	Neuron	IL1RAPL2	up
420.528	0.225942	0.0305095	7.40563	1.30532e-13	6.31253e-13	Neuron	IL34	up
26.1767	0.231828	0.10767	2.15313	0.0313087	0.0486655	Neuron	IL5RA	up
969.109	0.0718122	0.0193949	3.70263	0.000213373	0.000456664	Neuron	ILF3	up
1052.94	0.120523	0.0188474	6.39467	1.60899e-10	6.21249e-10	Neuron	ILKAP	up
438.905	0.119894	0.0285131	4.20486	2.6124e-05	6.21277e-05	Neuron	IMPA1	up
821.666	0.10357	0.0196238	5.27777	1.30769e-07	3.94558e-07	Neuron	ING5	up
156.697	0.109263	0.0450192	2.42703	0.0152229	0.0250875	Neuron	INHA	up
7.35894	0.554468	0.213041	2.60263	0.00925112	0.015825	Neuron	INMT	up
1421.6	0.06034	0.0161985	3.72503	0.000195293	0.000419742	Neuron	INO80	up
3839.95	0.111506	0.00954217	11.6856	1.50959e-31	1.76752e-30	Neuron	INPP4A	up
11404.8	0.214225	0.0149498	14.3297	1.42803e-46	2.65825e-45	Neuron	INPP4B	up
1189.23	0.106104	0.018079	5.86888	4.38743e-09	1.50758e-08	Neuron	INPP5A	up
1108.57	0.111107	0.0194087	5.72461	1.03671e-08	3.44564e-08	Neuron	INPP5B	up
237.472	0.0839871	0.0376231	2.23233	0.0255934	0.0404386	Neuron	INPP5J	up
2545.19	0.260471	0.0125624	20.7342	1.70325e-95	8.93905e-94	Neuron	INSR	up
1275.76	0.15222	0.0184814	8.2364	1.77475e-16	1.02613e-15	Neuron	INTS1	up
273.669	0.142508	0.0445342	3.19996	0.00137446	0.00265284	Neuron	INTS12	up
531.073	0.0869775	0.0247465	3.51474	0.000440189	0.000907848	Neuron	INTS2	up
422.782	0.764214	0.0305881	24.984	9.12274e-138	9.74742e-136	Neuron	INTS4P1	up
570.698	0.0911481	0.0254195	3.58576	0.000336103	0.000703658	Neuron	INTS7	up
622.22	0.061129	0.0241287	2.53345	0.0112945	0.0190375	Neuron	INTS9	up
2743.68	0.120763	0.0130822	9.23107	2.67946e-20	1.90577e-19	Neuron	INVS	up
1582.85	0.191293	0.0162046	11.8049	3.68307e-32	4.41653e-31	Neuron	IP6K1	up
1146.72	0.109888	0.0170667	6.43874	1.20467e-10	4.68709e-10	Neuron	IP6K2	up
2225.19	0.0941515	0.0141818	6.63889	3.16048e-11	1.28991e-10	Neuron	IPCEF1	up
1603.28	0.112179	0.0148477	7.5553	4.17904e-14	2.09541e-13	Neuron	IPO9	up
205.779	0.11141	0.0402967	2.76474	0.00569683	0.0100659	Neuron	IPP	up
520.991	0.0751322	0.0242106	3.10328	0.00191389	0.00362009	Neuron	IPPK	up
1405.86	0.123668	0.0172134	7.1844	6.75023e-13	3.10318e-12	Neuron	IQCB1	up
590.509	0.114365	0.0250298	4.56914	4.89729e-06	1.26231e-05	Neuron	IQCE	up
36889.1	0.0470052	0.0112736	4.1695	3.05268e-05	7.20588e-05	Neuron	IQCJ-SCHIP1	up
881.194	0.0599086	0.0203032	2.95069	0.0031706	0.00583006	Neuron	IQCK	up
3338.7	0.0983421	0.0137008	7.17781	7.08366e-13	3.25081e-12	Neuron	IQSEC1	up
1818.95	0.0775477	0.0147831	5.2457	1.55686e-07	4.66903e-07	Neuron	IQSEC2	up
93.5573	0.168027	0.0559878	3.00113	0.00268979	0.00499569	Neuron	IRAK1	up
2330.67	0.155047	0.0126281	12.2779	1.19056e-34	1.55524e-33	Neuron	IRAK1BP1	up
168.834	0.419744	0.0443335	9.46788	2.85587e-21	2.13046e-20	Neuron	IRAK2	up
80.4315	0.33914	0.0766968	4.42183	9.78664e-06	2.43791e-05	Neuron	IRAK3	up
1484.89	0.0552116	0.0153856	3.58854	0.000332541	0.000696506	Neuron	IREB2	up
22.1244	0.285601	0.125003	2.28475	0.0223273	0.0356755	Neuron	IRF1	up
629.365	0.0718407	0.0224726	3.19682	0.00138952	0.00267995	Neuron	IRF2	up
585.081	0.0896282	0.0259958	3.4478	0.000565174	0.00115147	Neuron	IRF2BP2	up
633.818	0.210469	0.0223445	9.41929	4.54164e-21	3.35858e-20	Neuron	IRS1	up
1474.27	0.183759	0.0148856	12.3447	5.20322e-35	6.87616e-34	Neuron	IRS2	up
266.221	0.121621	0.0348545	3.4894	0.000484114	0.000994052	Neuron	ISG20L2	up
265.439	0.466324	0.0383335	12.1649	4.77866e-34	6.11827e-33	Neuron	ISLR2	up
3012.59	0.0818749	0.0120971	6.76812	1.30464e-11	5.47669e-11	Neuron	ISPD	up
44.1728	0.324364	0.0851212	3.81061	0.000138624	0.000303501	Neuron	ISY1-RAB43	up
2053.24	0.0451645	0.0138162	3.26896	0.00107943	0.00211284	Neuron	ITCH	up
6625.81	0.0332543	0.00910603	3.6519	0.000260308	0.000551665	Neuron	ITFG1	up
543.464	0.298781	0.0262232	11.3938	4.49192e-30	4.95964e-29	Neuron	ITFG2	up
71.7061	0.460173	0.0656247	7.01219	2.34611e-12	1.03885e-11	Neuron	ITGA10	up
77.4907	0.196498	0.0742682	2.64579	0.00815013	0.0140567	Neuron	ITGA2	up
166.671	0.206526	0.0445246	4.63848	3.50976e-06	9.18271e-06	Neuron	ITGA2B	up
692.378	0.109517	0.0236067	4.63923	3.49712e-06	9.15167e-06	Neuron	ITGA3	up
168.86	0.234492	0.0448155	5.23239	1.67331e-07	5.00125e-07	Neuron	ITGA6	up
789.653	0.155001	0.0207807	7.45886	8.72723e-14	4.27252e-13	Neuron	ITGAV	up
945.971	0.0881999	0.0182001	4.84612	1.25898e-06	3.44051e-06	Neuron	ITGB1BP1	up
1193.88	0.084979	0.0224338	3.78799	0.000151873	0.00033126	Neuron	ITGB8	up
33.5807	0.233837	0.0963416	2.42716	0.0152173	0.0250802	Neuron	ITIH5	up
231.223	0.179123	0.0425556	4.20915	2.56337e-05	6.1053e-05	Neuron	ITPKB	up
238.702	0.242657	0.0350899	6.9153	4.66876e-12	2.02702e-11	Neuron	ITPKC	up
6304.78	0.124355	0.0126844	9.80373	1.08501e-22	8.64341e-22	Neuron	ITPR1	up
2857.13	0.286226	0.0195427	14.6462	1.42418e-48	2.81144e-47	Neuron	ITPR2	up
25.4922	0.349378	0.10831	3.22572	0.00125656	0.00243752	Neuron	ITPRIPL1	up
3739.43	0.190342	0.0109962	17.3098	3.96594e-67	1.22723e-65	Neuron	ITSN1	up
2606.64	0.0832751	0.01468	5.6727	1.40563e-08	4.6234e-08	Neuron	ITSN2	up
1095.63	0.1634	0.0178584	9.14976	5.70623e-20	3.98717e-19	Neuron	IWS1	up
15.98	0.3556	0.135657	2.62131	0.00875919	0.0150429	Neuron	IZUMO1	up
805.794	0.0513602	0.0207018	2.48096	0.013103	0.021857	Neuron	JADE1	up
540.563	0.192644	0.0240175	8.02099	1.04894e-15	5.79616e-15	Neuron	JADE2	up
223.844	0.371863	0.122126	3.04491	0.00232749	0.0043571	Neuron	JADE3	up
3009.37	0.10176	0.0114562	8.88254	6.53496e-19	4.32764e-18	Neuron	JAK2	up
6388.79	0.109376	0.00791385	13.8208	1.90945e-43	3.27784e-42	Neuron	JAKMIP2	up
901.25	0.135137	0.0185029	7.30354	2.80294e-13	1.3259e-12	Neuron	JAKMIP3	up
2179.02	0.0780947	0.0126533	6.1719	6.74756e-10	2.47041e-09	Neuron	JAM3	up
2650.32	0.0490215	0.0139034	3.52587	0.000422089	0.000873164	Neuron	JARID2	up
649.278	0.0940641	0.0228766	4.1118	3.92582e-05	9.15538e-05	Neuron	JDP2	up
400.361	0.0842697	0.0272919	3.08772	0.00201695	0.00380265	Neuron	JKAMP	up
299.499	0.137752	0.0332945	4.13738	3.51295e-05	8.23605e-05	Neuron	JMJD6	up
175.59	0.116534	0.0436901	2.6673	0.00764642	0.0132474	Neuron	JMJD8	up
614.626	0.0766604	0.0242028	3.16741	0.00153802	0.00294727	Neuron	JOSD1	up
1602.66	0.161086	0.0146958	10.9614	5.86078e-28	5.90714e-27	Neuron	JPH3	up
4065.16	0.0346163	0.00944807	3.66385	0.000248453	0.000528185	Neuron	JPH4	up
2417.77	0.29687	0.0183752	16.156	1.03009e-58	2.6363e-57	Neuron	JPX	up
76.4695	0.148393	0.0687865	2.15729	0.030983	0.0482157	Neuron	JUP	up
25295.3	0.036398	0.00841011	4.32789	1.50544e-05	3.68617e-05	Neuron	KALRN	up
512.77	0.214424	0.0376755	5.69133	1.26056e-08	4.16232e-08	Neuron	KANK1	up
88.04	0.382514	0.0603582	6.3374	2.33669e-10	8.88689e-10	Neuron	KANK2	up
42.7523	0.423353	0.0962521	4.39837	1.09065e-05	2.70641e-05	Neuron	KANK4	up
2048.13	0.193908	0.0174751	11.0962	1.30851e-28	1.35262e-27	Neuron	KANSL1L	up
910.326	0.248599	0.026152	9.5059	1.9832e-21	1.49065e-20	Neuron	KAT2B	up
2075.62	0.0665978	0.0134822	4.9397	7.8243e-07	2.18506e-06	Neuron	KAT6A	up
785.108	0.0464434	0.0204528	2.27076	0.0231616	0.0368898	Neuron	KAT8	up
36940.1	0.245315	0.0121194	20.2416	4.21265e-91	2.036e-89	Neuron	KAZN	up
1012.58	0.167615	0.020042	8.36317	6.10547e-17	3.63778e-16	Neuron	KCNA2	up
6897.75	0.0778218	0.0199349	3.9038	9.46925e-05	0.000210923	Neuron	KCNAB1	up
301.595	0.122314	0.0321837	3.80051	0.000144401	0.000315569	Neuron	KCNAB3	up
4155.27	0.130664	0.0113666	11.4954	1.39115e-30	1.56872e-29	Neuron	KCNB1	up
1891.81	0.157202	0.0143026	10.9912	4.21303e-28	4.27165e-27	Neuron	KCNC1	up
13505.3	0.156778	0.0134158	11.6861	1.50158e-31	1.759e-30	Neuron	KCNC2	up
686.365	0.0528709	0.0230719	2.29157	0.0219305	0.0350861	Neuron	KCNC4	up
22364.3	0.135163	0.0109875	12.3015	8.88669e-35	1.16663e-33	Neuron	KCND2	up
4599.22	0.144461	0.0146953	9.83042	8.32745e-23	6.66728e-22	Neuron	KCND3	up
38.8535	0.474383	0.0894496	5.30336	1.13693e-07	3.45353e-07	Neuron	KCNE1	up
25.5896	0.274655	0.122123	2.24899	0.0245129	0.0388731	Neuron	KCNE2	up
287.796	0.142153	0.0333018	4.26862	1.96686e-05	4.74623e-05	Neuron	KCNH2	up
3083.4	0.15487	0.0154112	10.0492	9.26626e-24	7.73877e-23	Neuron	KCNH5	up
13468.2	0.202602	0.0135489	14.9534	1.48051e-50	3.11352e-49	Neuron	KCNH7	up
1680.26	0.351602	0.045548	7.71936	1.16912e-14	6.08622e-14	Neuron	KCNIP1	up
140.839	0.13476	0.0460221	2.92815	0.00340988	0.00623683	Neuron	KCNJ12	up
86.3834	0.435912	0.0597021	7.30146	2.84669e-13	1.3458e-12	Neuron	KCNJ14	up
10023.5	0.0347416	0.00915083	3.79655	0.000146722	0.000320464	Neuron	KCNJ3	up
717.694	0.0940337	0.0215408	4.36537	1.26906e-05	3.12861e-05	Neuron	KCNJ4	up
4917.79	0.0415113	0.0101581	4.08651	4.37903e-05	0.000101596	Neuron	KCNJ6	up
676.406	0.24024	0.0215662	11.1396	8.04366e-29	8.40598e-28	Neuron	KCNK12	up
175.264	0.245743	0.0454245	5.40993	6.30485e-08	1.9604e-07	Neuron	KCNK13	up
8.79969	0.525013	0.183165	2.86633	0.00415256	0.00749738	Neuron	KCNK15	up
252.523	0.152632	0.0350166	4.35886	1.30744e-05	3.21755e-05	Neuron	KCNK3	up
80.2654	0.201377	0.0684691	2.94113	0.00327015	0.0060006	Neuron	KCNK6	up
20276.7	0.0669711	0.00787339	8.506	1.80038e-17	1.10249e-16	Neuron	KCNMA1	up
123.796	0.249221	0.0509628	4.89025	1.00706e-06	2.78141e-06	Neuron	KCNMB3	up
431.201	0.102514	0.0273675	3.74584	0.000179793	0.00038853	Neuron	KCNN1	up
709.178	0.0754215	0.023636	3.19096	0.00141801	0.00273158	Neuron	KCNN3	up
41.7616	0.199962	0.0857121	2.33295	0.019651	0.0317182	Neuron	KCNN4	up
12983.7	0.0954274	0.00762369	12.5172	6.01043e-36	8.20691e-35	Neuron	KCNQ3	up
192.781	0.160469	0.0401828	3.99347	6.51136e-05	0.0001478	Neuron	KCNQ4	up
43124.7	0.0813467	0.0082207	9.89535	4.36062e-23	3.5473e-22	Neuron	KCNQ5	up
9.91899	0.481614	0.194487	2.47633	0.0132742	0.0221209	Neuron	KCNRG	up
347.518	0.100243	0.035327	2.83757	0.00454579	0.00815852	Neuron	KCNS3	up
2599.12	0.0828989	0.0112086	7.39598	1.40366e-13	6.77571e-13	Neuron	KCNT1	up
19679	0.0990578	0.0122679	8.07454	6.77328e-16	3.78044e-15	Neuron	KCTD16	up
831.137	0.074208	0.0211741	3.50466	0.000457196	0.00094097	Neuron	KCTD17	up
560.765	0.0921634	0.0236689	3.89387	9.8659e-05	0.000219368	Neuron	KCTD20	up
6067.32	0.150459	0.0127071	11.8405	2.40979e-32	2.9102e-31	Neuron	KCTD8	up
1359	0.152677	0.0166976	9.14365	6.03809e-20	4.21164e-19	Neuron	KDM1A	up
2568.62	0.130272	0.0127541	10.2141	1.7141e-24	1.4771e-23	Neuron	KDM2A	up
1057.12	0.217893	0.0197337	11.0417	2.4053e-28	2.45549e-27	Neuron	KDM2B	up
1252.52	0.0891605	0.0177817	5.01418	5.32599e-07	1.51272e-06	Neuron	KDM3B	up
53.2203	0.340616	0.0751394	4.53312	5.81192e-06	1.48553e-05	Neuron	KDM4D	up
2360.93	0.124941	0.012041	10.3762	3.18134e-25	2.83371e-24	Neuron	KDM5A	up
797.345	0.130474	0.0196368	6.64438	3.04501e-11	1.24449e-10	Neuron	KDM5D	up
415.467	0.129823	0.0277953	4.67067	3.00212e-06	7.9084e-06	Neuron	KDM6B	up
636.739	0.117159	0.0235421	4.9766	6.47118e-07	1.82149e-06	Neuron	KDSR	up
264.984	0.106966	0.0340511	3.14133	0.00168184	0.00320586	Neuron	KEAP1	up
464.191	0.179346	0.0265359	6.75861	1.39319e-11	5.84119e-11	Neuron	KHDC1	up
27188.6	0.105267	0.00934302	11.2669	1.91162e-29	2.05172e-28	Neuron	KHDRBS2	up
3038.72	0.0537384	0.0112006	4.79783	1.60397e-06	4.33898e-06	Neuron	KIAA0232	up
1996.58	0.086775	0.0137165	6.32634	2.51042e-10	9.52027e-10	Neuron	KIAA0319L	up
1550.81	0.0470101	0.0169372	2.77555	0.00551088	0.00975685	Neuron	KIAA0513	up
868.883	0.0939734	0.0198134	4.74292	2.10655e-06	5.62762e-06	Neuron	KIAA0556	up
4004.15	0.040852	0.0112447	3.633	0.000280142	0.000591886	Neuron	KIAA0930	up
2593.2	0.253881	0.0228494	11.1111	1.10836e-28	1.15072e-27	Neuron	KIAA1211	up
13400.1	0.147528	0.0198592	7.42869	1.09682e-13	5.33456e-13	Neuron	KIAA1217	up
2044.48	0.0511602	0.0145625	3.51315	0.000442831	0.000912903	Neuron	KIAA1324L	up
3048.82	0.151324	0.0128063	11.8164	3.21252e-32	3.86005e-31	Neuron	KIAA1328	up
293.286	0.110292	0.0328233	3.36018	0.000778912	0.00155528	Neuron	KIAA1522	up
1845.86	0.0483662	0.0145875	3.31559	0.000914503	0.00180979	Neuron	KIAA1549	up
7339.86	0.0751514	0.00930534	8.07616	6.68357e-16	3.73299e-15	Neuron	KIAA1549L	up
943.468	0.22455	0.0203125	11.0548	2.07897e-28	2.12782e-27	Neuron	KIAA1551	up
72.9776	0.137483	0.0634977	2.16516	0.0303755	0.0473663	Neuron	KIAA1755	up
1761.92	0.240416	0.0170502	14.1005	3.77117e-45	6.78157e-44	Neuron	KIAA1958	up
263.99	0.0967022	0.0353508	2.7355	0.00622853	0.0109396	Neuron	KIAA2013	up
2672.97	0.192771	0.0125956	15.3046	7.12786e-53	1.58873e-51	Neuron	KIAA2026	up
3481.78	0.232896	0.0156577	14.8742	4.84857e-50	1.00197e-48	Neuron	KIF13A	up
1046.19	0.0670432	0.0178953	3.74642	0.000179374	0.000387729	Neuron	KIF13B	up
22.5881	0.312025	0.113305	2.75385	0.00588979	0.0103806	Neuron	KIF14	up
2063.49	0.0596505	0.0140014	4.26033	2.04126e-05	4.91582e-05	Neuron	KIF16B	up
26.8298	0.435893	0.109853	3.96796	7.24918e-05	0.000163784	Neuron	KIF19	up
7830.13	0.0402293	0.00884629	4.54759	5.4263e-06	1.39144e-05	Neuron	KIF1B	up
288.627	0.0872921	0.0345781	2.52449	0.0115866	0.0194954	Neuron	KIF1C	up
675.557	0.113494	0.0220507	5.14696	2.6474e-07	7.7665e-07	Neuron	KIF27	up
2006.79	0.290776	0.0128861	22.5651	9.53929e-113	6.72464e-111	Neuron	KIF3C	up
21.334	0.413453	0.12349	3.34806	0.000813806	0.00162115	Neuron	KIF4B	up
474.236	0.104247	0.0316219	3.29667	0.000978392	0.00192726	Neuron	KIF6	up
98.2982	0.252535	0.0605438	4.1711	3.03127e-05	7.15889e-05	Neuron	KIF7	up
518.431	0.0613382	0.0261825	2.34271	0.019144	0.030965	Neuron	KIFC3	up
7.18241	0.474819	0.207754	2.28548	0.0222845	0.0356143	Neuron	KISS1	up
1770.49	0.176033	0.0166216	10.5906	3.29408e-26	3.07074e-25	Neuron	KIZ	up
529.793	0.15934	0.0249468	6.3872	1.68955e-10	6.50566e-10	Neuron	KLC4	up
79.6177	0.148742	0.0609049	2.44219	0.0145983	0.0241484	Neuron	KLF11	up
63.2281	0.283167	0.0719461	3.93582	8.29144e-05	0.000186044	Neuron	KLF15	up
36.438	0.371555	0.0907634	4.09367	4.24602e-05	9.86542e-05	Neuron	KLF2	up
1054.26	0.200074	0.0169396	11.811	3.42419e-32	4.11023e-31	Neuron	KLHDC1	up
451.037	0.242511	0.0582417	4.16387	3.12895e-05	7.37568e-05	Neuron	KLHL1	up
479.642	0.150824	0.0342685	4.40125	1.0763e-05	2.67248e-05	Neuron	KLHL13	up
243.777	0.155628	0.034959	4.45174	8.51768e-06	2.13993e-05	Neuron	KLHL17	up
695.428	0.0881441	0.0218074	4.04193	5.30134e-05	0.000121726	Neuron	KLHL18	up
410.015	0.189241	0.0285403	6.63064	3.34227e-11	1.36061e-10	Neuron	KLHL21	up
1044.51	0.100829	0.0186984	5.39237	6.95344e-08	2.15252e-07	Neuron	KLHL22	up
1342	0.154111	0.0166298	9.26714	1.91204e-20	1.37223e-19	Neuron	KLHL23	up
2676.52	0.0768213	0.0122484	6.27193	3.56603e-10	1.33387e-09	Neuron	KLHL24	up
220.702	0.315852	0.0372161	8.48698	2.12083e-17	1.29469e-16	Neuron	KLHL25	up
3308.73	0.18411	0.0137657	13.3745	8.52565e-41	1.35157e-39	Neuron	KLHL29	up
3964.53	0.0485356	0.0121023	4.01044	6.06067e-05	0.000138242	Neuron	KLHL32	up
1054.21	0.244504	0.0226333	10.8029	3.3367e-27	3.26236e-26	Neuron	KLHL4	up
1252.72	0.0946954	0.0191793	4.93736	7.91859e-07	2.21062e-06	Neuron	KLHL42	up
1688.88	0.0595341	0.0194867	3.05511	0.00224976	0.0042202	Neuron	KLHL5	up
1877.63	0.0542287	0.0155813	3.48036	0.00050074	0.00102739	Neuron	KLHL7	up
252.884	0.241719	0.0356128	6.78742	1.14155e-11	4.81665e-11	Neuron	KLRG1	up
104.062	0.114041	0.0531473	2.14575	0.031893	0.0494929	Neuron	KNSTRN	up
1693.59	0.0416443	0.0155773	2.6734	0.00750869	0.0130239	Neuron	KPNA1	up
1637.3	0.0356853	0.015827	2.25471	0.0241514	0.0383483	Neuron	KPNA5	up
1492.92	0.0628568	0.0151465	4.14992	3.32592e-05	7.8222e-05	Neuron	KPNB1	up
28.5437	1.64278	0.123132	13.3415	1.32702e-40	2.09536e-39	Neuron	KRBA2	up
576.953	0.0765978	0.024617	3.11159	0.00186086	0.0035265	Neuron	KRBOX4	up
16.6111	0.96909	0.169639	5.71267	1.11219e-08	3.6862e-08	Neuron	KRT18P55	up
8182.7	0.0413848	0.00839098	4.93206	8.13672e-07	2.26726e-06	Neuron	KSR2	up
2939.08	0.0348708	0.0109555	3.18295	0.00145781	0.00280281	Neuron	KTN1	up
238.57	0.245362	0.035911	6.83249	8.34537e-12	3.55779e-11	Neuron	KY	up
1365.34	0.0543601	0.0157917	3.44231	0.000576773	0.00117359	Neuron	L2HGDH	up
470.949	0.1709	0.0283504	6.02813	1.65866e-09	5.88198e-09	Neuron	L3MBTL1	up
2890.33	0.193935	0.0231722	8.36933	5.79481e-17	3.45961e-16	Neuron	L3MBTL4	up
247.588	0.147114	0.0361475	4.06984	4.70455e-05	0.000108588	Neuron	LACTB	up
103.862	0.223107	0.053904	4.13897	3.48876e-05	8.18337e-05	Neuron	LACTB2	up
544.186	0.213255	0.0372762	5.72096	1.05927e-08	3.51815e-08	Neuron	LAMA3	up
417.601	0.282315	0.0423512	6.66604	2.6279e-11	1.07901e-10	Neuron	LAMA4	up
27.1096	0.348681	0.122087	2.85601	0.00429004	0.00772979	Neuron	LAMB2	up
45.3498	0.177123	0.081643	2.16948	0.030046	0.0468954	Neuron	LAMB4	up
93.6402	0.150189	0.0678585	2.21327	0.0268793	0.0423328	Neuron	LAMC3	up
26.115	0.343816	0.109941	3.12728	0.00176433	0.00335451	Neuron	LAMP3	up
2103.03	0.0591315	0.013668	4.32628	1.51651e-05	3.711e-05	Neuron	LANCL1	up
1191.75	0.101408	0.0164283	6.17276	6.71082e-10	2.45771e-09	Neuron	LARP4	up
307.331	0.0737564	0.031533	2.33902	0.0193343	0.0312494	Neuron	LARP6	up
646.929	0.13739	0.0218375	6.29147	3.14478e-10	1.18243e-09	Neuron	LASP1	up
104.538	0.149532	0.053473	2.7964	0.00516751	0.00918852	Neuron	LAT2	up
1271.92	0.104136	0.015915	6.54325	6.01971e-11	2.39972e-10	Neuron	LATS1	up
995.212	0.0455945	0.0197422	2.3095	0.0209159	0.0336119	Neuron	LCMT1	up
372.66	0.100786	0.0320944	3.14032	0.00168766	0.00321644	Neuron	LCNL1	up
4124.26	0.0282095	0.00948546	2.97397	0.00293969	0.00542851	Neuron	LCOR	up
2510.51	0.14426	0.017855	8.07952	6.50197e-16	3.63497e-15	Neuron	LCORL	up
5774.2	0.0915215	0.0110567	8.27744	1.25848e-16	7.32972e-16	Neuron	LDLRAD4	up
19.9898	0.533751	0.12709	4.19977	2.67186e-05	6.3491e-05	Neuron	LEAP2	up
460.562	0.108221	0.0260016	4.16208	3.15367e-05	7.4325e-05	Neuron	LEMD2	up
285.843	0.126916	0.0402315	3.15464	0.00160695	0.00307195	Neuron	LEO1	up
1630.03	0.0552379	0.0167285	3.30201	0.000959933	0.00189372	Neuron	LGI1	up
963.766	0.111071	0.0191706	5.79385	6.87902e-09	2.32327e-08	Neuron	LGR4	up
164.678	0.235059	0.0451443	5.20684	1.92081e-07	5.70378e-07	Neuron	LGR5	up
2026.43	0.240165	0.0433055	5.54584	2.92543e-08	9.37515e-08	Neuron	LHFPL3	up
2057.59	0.140029	0.0134582	10.4047	2.35905e-25	2.11074e-24	Neuron	LHFPL4	up
381.217	0.151337	0.0308364	4.90773	9.21348e-07	2.55297e-06	Neuron	LHFPL5	up
448.134	0.0866927	0.0307577	2.81857	0.00482376	0.00862106	Neuron	LHX2	up
1204.39	0.106974	0.0193168	5.53786	3.06196e-08	9.79294e-08	Neuron	LIFR	up
555.832	0.175715	0.0265216	6.62535	3.46436e-11	1.40886e-10	Neuron	LIMA1	up
13828.7	0.0211893	0.00842828	2.51407	0.0119345	0.0200426	Neuron	LIMCH1	up
8.08331	1.4423	0.221106	6.52311	6.88632e-11	2.72967e-10	Neuron	LIMD1-AS1	up
287.925	0.432712	0.049521	8.73796	2.37364e-18	1.52856e-17	Neuron	LIMK2	up
950.039	0.19645	0.0230776	8.51255	1.70147e-17	1.04326e-16	Neuron	LIMS1	up
1267.83	0.0469362	0.0168834	2.78003	0.00543546	0.00963262	Neuron	LIN52	up
251.099	0.117813	0.0352665	3.34064	0.000835859	0.00166188	Neuron	LIN9	up
62.6919	0.659483	0.0712058	9.26164	2.01314e-20	1.44219e-19	Neuron	LINC00173	up
384.479	0.0817926	0.0335766	2.436	0.0148507	0.024525	Neuron	LINC00299	up
4483.74	0.184634	0.0110197	16.755	5.2086e-63	1.45322e-61	Neuron	LINC00461	up
1404.96	0.32156	0.0170634	18.845	3.23077e-79	1.28349e-77	Neuron	LINC00476	up
226.522	0.34782	0.0405779	8.57165	1.02015e-17	6.33001e-17	Neuron	LINC00506	up
10.2416	0.429654	0.174554	2.46143	0.0138383	0.0230037	Neuron	LINC00581	up
8328.14	0.154058	0.0100278	15.3631	2.8921e-53	6.51939e-52	Neuron	LINC00632	up
22.9123	0.508234	0.114962	4.42089	9.82949e-06	2.44807e-05	Neuron	LINC00637	up
32.3173	0.300698	0.0986847	3.04706	0.00231091	0.00432673	Neuron	LINC00649	up
87.1014	0.154997	0.0680354	2.27818	0.0227156	0.0362328	Neuron	LINC00836	up
10.8748	0.473317	0.174017	2.71995	0.00652919	0.0114299	Neuron	LINC00934	up
7.8682	0.629845	0.214746	2.93298	0.0033573	0.00614727	Neuron	LINC01002	up
663.778	0.969018	0.0382936	25.305	2.81726e-141	3.07922e-139	Neuron	LINC01138	up
10.2227	0.409368	0.179145	2.28513	0.0223054	0.0356429	Neuron	LINC01620	up
5030.42	0.516497	0.0114805	44.9888	0	0	Neuron	LINGO1	up
21540.7	0.0552691	0.0130081	4.24884	2.14882e-05	5.16076e-05	Neuron	LINGO2	up
154.631	0.577557	0.0624487	9.2485	2.27655e-20	1.626e-19	Neuron	LIPC	up
173.431	0.484564	0.0451436	10.7338	7.06075e-27	6.79743e-26	Neuron	LIX1L	up
64.0959	0.317475	0.0681799	4.65643	3.21743e-06	8.4513e-06	Neuron	LLGL1	up
429.141	0.171488	0.0274569	6.24571	4.21878e-10	1.57055e-09	Neuron	LMAN2L	up
597.63	0.0795048	0.0237642	3.34557	0.000821144	0.00163481	Neuron	LMBR1L	up
854.967	0.108673	0.0217183	5.00377	5.62212e-07	1.5936e-06	Neuron	LMF1	up
391.232	0.195243	0.0297928	6.55336	5.62561e-11	2.24902e-10	Neuron	LMNA	up
5311.78	0.234574	0.0124897	18.7814	1.07262e-78	4.22436e-77	Neuron	LMO3	up
3953.91	0.0653604	0.0123675	5.28485	1.25808e-07	3.80218e-07	Neuron	LMO4	up
29.6675	0.230516	0.103689	2.22315	0.0262059	0.0413488	Neuron	LMOD1	up
2690.34	0.0721533	0.011421	6.3176	2.65664e-10	1.00412e-09	Neuron	LMTK2	up
1970.34	0.10101	0.0156958	6.43547	1.23088e-10	4.78516e-10	Neuron	LNPEP	up
2720.58	0.143798	0.0119764	12.0068	3.27304e-33	4.06604e-32	Neuron	LNX1	up
3167.2	0.0561626	0.0103968	5.40191	6.59334e-08	2.0453e-07	Neuron	LONP2	up
3816.75	0.035578	0.0114447	3.1087	0.00187914	0.00355859	Neuron	LONRF2	up
17.9052	0.375432	0.131119	2.8633	0.00419254	0.00756384	Neuron	LOXL1	up
[truncated: 53,850 more rows]

## Sheet: 34_biomarkers
baseMean	log2FoldChange	lfcSE	stat	pvalue	padj	celltype	genes	regulated
236.825	0.134223	0.035848	3.74422	0.000180958	0.000390835	Neuron	ECI2	up
770.8	0.0937023	0.0202096	4.63653	3.54311e-06	9.26388e-06	Neuron	FLOT2	up
1669.63	0.104305	0.0150602	6.92588	4.33281e-12	1.88562e-11	Neuron	GGA2	up
1968.54	0.249568	0.0235621	10.5919	3.24916e-26	3.03124e-25	Neuron	MTRNR2L12	up
2637.55	0.392691	0.0355518	11.0456	2.30193e-28	2.35198e-27	Neuron	NEAT1	up
37.4187	0.358763	0.0956279	3.75166	0.00017567	0.000380067	Neuron	PTPN6	up
1002.23	0.33257	0.0282942	11.754	6.73669e-32	7.9898e-31	Neuron	RUNX2	up
17.3338	0.506627	0.135876	3.72859	0.000192555	0.000414268	Neuron	SELPLG	up
3793.85	0.150213	0.0105404	14.2511	4.41253e-46	8.09372e-45	Neuron	SESN3	up
12.2182	2.71621	0.218997	12.4029	2.51931e-35	3.36666e-34	Neuron	MTATP6P1	up
46.0763	1.02349	0.0876473	11.6774	1.66293e-31	1.9442e-30	Neuron	RPL6P27	up
1057.73	0.0879208	0.0156891	5.60393	2.09544e-08	8.56217e-08	mOli	ACSL1	up
11.0219	0.56248	0.155972	3.60628	0.000310616	0.000774591	mOli	APLNR	up
532.848	0.221441	0.0244359	9.0621	1.27959e-19	1.10025e-18	mOli	BCL6	up
217.093	0.309455	0.0342969	9.02283	1.83291e-19	1.56668e-18	mOli	CCT5	up
209.38	0.261463	0.0355779	7.34901	1.99673e-13	1.20621e-12	mOli	ECI2	up
694.528	0.134634	0.0190489	7.06779	1.57422e-12	8.91397e-12	mOli	GCA	up
275.186	0.12958	0.03097	4.18403	2.8638e-05	8.19407e-05	mOli	GGA2	up
8.0371	0.456577	0.186781	2.44445	0.0145073	0.0264519	mOli	IKZF1	up
15905.9	0.48453	0.0117808	41.1287	0	0	mOli	NEAT1	up
10.4134	0.564647	0.157824	3.57771	0.000346618	0.000857129	mOli	PTPN6	up
1236.8	0.114052	0.0149848	7.61118	2.71595e-14	1.72858e-13	mOli	RASSF2	up
25.9649	0.48283	0.0996463	4.84544	1.26334e-06	4.32326e-06	mOli	RBM47	up
208.881	0.162818	0.0370784	4.39119	1.12732e-05	3.42036e-05	mOli	RUNX2	up
230.288	0.156049	0.0349448	4.4656	7.98437e-06	2.46809e-05	mOli	SESN3	up
75.8653	0.394606	0.0592747	6.65725	2.79007e-11	1.44159e-10	mOli	ZFP36L1	up
26.408	0.317908	0.0997724	3.18633	0.00144088	0.00320404	mOli	RPS17	up
6.12295	0.65896	0.214138	3.07727	0.00208904	0.00451924	mOli	MTATP6P1	up
162.06	0.270121	0.065946	4.09609	4.20185e-05	0.000137552	Astrocyte	ACSL1	up
972.451	0.358449	0.0297616	12.044	2.08626e-33	4.77893e-32	Astrocyte	CREB5	up
521.767	0.291833	0.0313227	9.31698	1.19699e-20	1.45711e-19	Astrocyte	GGA2	up
14.5643	0.502442	0.21358	2.35248	0.0186487	0.0359202	Astrocyte	IKZF1	up
216.017	0.185392	0.0603724	3.0708	0.00213486	0.00509026	Astrocyte	MTRNR2L12	up
43716.4	0.189108	0.0222851	8.48586	2.14134e-17	2.15146e-16	Astrocyte	NEAT1	up
92.7217	0.455781	0.0836032	5.45172	4.98852e-08	2.3433e-07	Astrocyte	RASSF2	up
1359.14	0.15395	0.0210306	7.32028	2.47462e-13	1.89866e-12	Astrocyte	SESN3	up
2737.46	0.130209	0.0176466	7.37873	1.5981e-13	1.24311e-12	Astrocyte	ZFP36L1	up
1763.16	0.119834	0.0390295	3.07034	0.00213814	0.0111047	OPC	BCL6	up
376.3	0.581648	0.0812595	7.1579	8.19213e-13	2.7532e-11	OPC	MTRNR2L12	up
2205.36	0.313676	0.0438797	7.14855	8.7701e-13	2.92707e-11	OPC	NEAT1	up
758.239	0.220243	0.0533028	4.13192	3.59739e-05	0.000312962	OPC	SESN3	up
1702.67	0.236318	0.0634906	3.72209	0.000197582	0.00302476	Microglia	ACSL1	up
514.75	0.371716	0.0809711	4.59073	4.41708e-06	0.000119789	Microglia	BCL6	up
357.364	0.299825	0.0923597	3.24627	0.00116926	0.0126892	Microglia	FLOT2	up
2069.3	0.277166	0.071648	3.86844	0.000109534	0.00185219	Microglia	IKZF1	up
1041.95	0.239798	0.0697382	3.43855	0.000584839	0.00734512	Microglia	LRRK2	up
17496.7	0.332809	0.0601372	5.53416	3.12727e-08	1.47107e-06	Microglia	NEAT1	up
2926.28	0.337807	0.0592689	5.69957	1.20109e-08	6.29042e-07	Microglia	RBM47	up
106.221	0.193143	0.073182	2.63921	0.00830985	0.0164499	Endothelial Cell	ACSL1	up
77.7582	0.217059	0.0829313	2.61734	0.00886184	0.0174297	Endothelial Cell	ARL1	up
673.671	0.479808	0.0322426	14.8812	4.36655e-50	7.14389e-49	Endothelial Cell	CREB5	up
132.625	0.320046	0.0677381	4.72476	2.30386e-06	7.54206e-06	Endothelial Cell	HSPA8	up
127.124	0.264746	0.0631259	4.19394	2.74155e-05	7.99749e-05	Endothelial Cell	LAMTOR4	up
473.709	0.542701	0.0318076	17.062	2.84614e-65	5.79451e-64	Endothelial Cell	LRRK2	up
27.2729	1.89706	0.378505	5.01198	5.38732e-07	1.8684e-06	Endothelial Cell	MTRNR2L12	up
47.1451	1.09568	0.106631	10.2754	9.09851e-25	7.91182e-24	Endothelial Cell	RASSF2	up
57.9199	0.271628	0.0954844	2.84474	0.00444479	0.00931293	Endothelial Cell	RUNX2	up
695.962	0.412238	0.0285845	14.4217	3.7779e-47	5.79236e-46	Endothelial Cell	SESN3	up
243.738	0.40053	0.0463014	8.6505	5.12752e-18	3.51996e-17	Endothelial Cell	ZBTB18	up
1255.84	0.330159	0.0208594	15.8278	2.00125e-56	3.55977e-55	Endothelial Cell	ZFP36L1	up
280.395	0.436793	0.0489351	8.92596	4.41835e-19	4.39349e-18	Pericyte	ANPEP	up
65.9748	0.279136	0.099969	2.79222	0.00523476	0.0123758	Pericyte	ARL1	up
309.281	0.839021	0.0549509	15.2686	1.23895e-52	3.22563e-51	Pericyte	CREB5	up
65.0925	0.574601	0.116944	4.91348	8.9472e-07	3.83334e-06	Pericyte	GCA	up
205.254	0.568696	0.0644263	8.82708	1.07447e-18	1.04523e-17	Pericyte	LBH	up
207.593	0.614729	0.0600178	10.2425	1.27947e-24	1.60561e-23	Pericyte	LRRK2	up
67.5571	0.846158	0.101469	8.33911	7.48509e-17	6.62882e-16	Pericyte	MNDA	up
34.9529	0.982445	0.149169	6.5861	4.51535e-11	2.86612e-10	Pericyte	RASSF2	up
232.124	0.519237	0.0602566	8.6171	6.86699e-18	6.45497e-17	Pericyte	RUNX2	up
1435.46	0.926889	0.029759	31.1465	5.66096e-213	8.99233e-211	Pericyte	SESN3	up
89.8704	0.506214	0.0868014	5.83186	5.48114e-09	2.9232e-08	Pericyte	ZBTB18	up
951.162	0.271486	0.0324513	8.36594	5.96366e-17	5.3152e-16	Pericyte	ZFP36L1	up
461.15	-0.0555683	0.0259138	-2.14435	0.0320048	0.0496471	Neuron	ACSL1	down
427.052	-0.0696758	0.0260437	-2.67534	0.00746537	0.0129535	Neuron	ARL1	down
433.118	-0.0673218	0.0285058	-2.36168	0.0181922	0.0295437	Neuron	CCT5	down
943.161	-0.127954	0.0322211	-3.97111	7.15375e-05	0.00016172	Neuron	CREB5	down
384.112	-0.265154	0.0288601	-9.18757	4.01811e-20	2.82751e-19	Neuron	HSPA8	down
130.059	-0.348581	0.0529502	-6.58318	4.60494e-11	1.85404e-10	Neuron	LBH	down
1923.33	-0.193397	0.0167235	-11.5644	6.24135e-31	7.13935e-30	Neuron	ZBTB18	down
141.192	-0.08991	0.0408157	-2.20283	0.0276067	0.047151	mOli	ARL1	down
9510.97	-0.21158	0.00749238	-28.2393	1.92565e-175	3.56622e-173	mOli	CREB5	down
208.03	-0.214985	0.0332346	-6.4687	9.88515e-11	4.89849e-10	mOli	HSPA8	down
248.92	-0.231085	0.0313733	-7.36564	1.76293e-13	1.06737e-12	mOli	LAMTOR4	down
196.178	-0.138793	0.0413198	-3.35898	0.000782302	0.00182576	mOli	MTRNR2L12	down
239.22	-0.268742	0.0343224	-7.82994	4.8811e-15	3.28361e-14	mOli	ZBTB18	down
232.964	-0.165629	0.0563399	-2.93982	0.00328398	0.00753837	Astrocyte	APLNR	down
108.678	-0.203019	0.0677061	-2.99854	0.00271275	0.00633218	Astrocyte	ARL1	down
186.853	-0.162354	0.0591213	-2.74611	0.00603061	0.0130786	Astrocyte	ECI2	down
243.48	-0.143537	0.0461139	-3.11267	0.00185406	0.00448265	Astrocyte	HSPA8	down
14.5822	-0.592046	0.191514	-3.0914	0.00199214	0.00478203	Astrocyte	LBH	down
282.188	-0.118488	0.0473391	-2.50297	0.0123156	0.0248162	Astrocyte	LRRK2	down
23.6525	-0.509523	0.151961	-3.35298	0.000799461	0.00208626	Astrocyte	RPS17	down
271.856	-0.259833	0.0867155	-2.99638	0.00273208	0.0136134	OPC	LAMTOR4	down
209.975	-0.346664	0.115165	-3.01014	0.00261123	0.0241038	Microglia	MNDA	down
149.058	-0.613041	0.14078	-4.35459	1.33314e-05	0.000313555	Microglia	MTRNR2L12	down
34.9694	-0.383819	0.137154	-2.79845	0.0051349	0.0106236	Endothelial Cell	ANPEP	down
20.2367	-0.517924	0.176535	-2.93384	0.00334802	0.00719592	Endothelial Cell	APLNR	down
405.563	-1.14118	0.0422715	-26.9964	1.63103e-160	8.56981e-159	Endothelial Cell	BCL6	down
230.623	-0.225788	0.0518667	-4.35325	1.34137e-05	4.04602e-05	Endothelial Cell	ECI2	down
263.061	-0.139829	0.0446117	-3.13435	0.00172233	0.00389099	Endothelial Cell	FLOT2	down
294.557	-0.300513	0.0449429	-6.68655	2.28486e-11	1.12481e-10	Endothelial Cell	GGA2	down
29939.2	-0.544237	0.011123	-48.9289	0	0	Endothelial Cell	NEAT1	down
51.5907	-0.268833	0.105176	-2.55604	0.0105871	0.0204945	Endothelial Cell	RPS17	down
858.04	-1.10441	0.0381997	-28.9114	8.57478e-184	1.08692e-181	Pericyte	BCL6	down
22115.8	-1.10305	0.012478	-88.399	0	0	Pericyte	NEAT1	down
