# Supplementary material for: Integrative single-cell and cell-free plasma RNA transcriptomics identifies biomarkers for early non-invasive AD screening
Source: Front Aging Neurosci. 2025 May 30;17:1571783. doi: 10.3389/fnagi.2025.1571783 (PMC12162594; doi:10.3389/fnagi.2025.1571783)
Supplement: Supplementary file 5 [file Table_5.xlsx]

## Sheet: 47_biomarkers
symbols	log2FoldChange	pvalue	padj	regulated
BPIFA3	-3.31047	2.33082e-05	0.00105669	Down
C1orf147	-3.28226	6.33008e-06	0.000440612	Down
C1QTNF2	-3.23098	2.80465e-06	0.000258842	Down
CAV3	-3.07821	0.00104885	0.0136434	Down
DLX3	-3.08451	5.91419e-05	0.00198254	Down
DUX4L26	-3.07286	1.01048e-06	0.000131382	Down
FAM83E	-3.13405	6.08938e-06	0.000427582	Down
FOXA2	-3.66905	1.27012e-06	0.000149536	Down
GDF6	-3.10795	2.32239e-06	0.000227424	Down
GPR17	-3.06443	1.25492e-05	0.000695158	Down
HOXC12	-3.04656	8.13955e-05	0.00244577	Down
HTR1A	-3.18299	4.90524e-05	0.00171294	Down
IRS4	-3.07886	0.000719089	0.0105806	Down
KRT8P32	-3.10051	0.00410248	0.0340059	Down
LACTBL1	-3.30967	4.18092e-05	0.00155454	Down
NR2E3	-3.50192	8.10151e-06	0.00052159	Down
OR4M1	-3.31175	0.000692238	0.0103177	Down
PRB2	-3.14076	0.000179654	0.00412939	Down
PRB4	-3.66502	4.77879e-05	0.00169164	Down
PRPS1L1	-3.55935	2.59919e-05	0.00113889	Down
SH3GL2	-3.39948	1.37491e-06	0.000159683	Down
SIX6	-3.30766	3.27433e-05	0.00131082	Down
SKOR2	-3.17494	0.000166539	0.00394823	Down
SLC22A6	-3.19187	3.57802e-08	1.64374e-05	Down
SPATA46	-3.25563	0.000288836	0.00565899	Down
TFAP2D	-3.19995	3.59557e-05	0.00140513	Down
TRIM75	-3.76078	9.85683e-05	0.00278774	Down
ATP6	1.96378	5.81063e-05	0.00195959	Up
ATP8	2.04809	0.000121466	0.0031993	Up
COX2	1.41438	0.00230673	0.0228636	Up
COX3	1.69366	0.000241507	0.00500267	Up
CYTB	1.3782	0.00296559	0.0272237	Up
IGLV6-57	1.06349	0.00726257	0.049017	Up
MTATP6P1	1.74296	0.000659825	0.0099639	Up
MTRNR2L2	2.14068	0.000429219	0.00740672	Up
ND2	1.6023	0.000807096	0.0113659	Up
ND3	1.77107	0.000351376	0.00641185	Up
ND4	1.47656	0.00154046	0.0174498	Up
ND4L	1.49629	0.00253115	0.024406	Up
ND5	1.64941	0.000346057	0.00634223	Up
ND6	1.76609	0.00017285	0.00402019	Up
NPEPPSP1	1.03172	3.20752e-05	0.00130322	Up
PWP2	1.09454	0.00301326	0.0275268	Up
RNA5-8SN3	2.48183	2.85915e-09	3.4769e-06	Up
RNF182	1.12536	0.00180318	0.0194321	Up
SAP25	1.29563	0.00628123	0.0448376	Up
SMIM11	2.21811	0.00158614	0.0177725	Up

## Sheet: 34_biomarkers
34 biomarkers in scRNA data								34 biomarkers in cfRNA data
genes	log2FoldChange	pvalue	padj	celltype	regulated			gene	log2FoldChange	pvalue	padj	regulated
ECI2	0.134223	0.000180958	0.000390835	Neuron	up			ACSL1	0.395921	0.00427065	0.0348863	up
FLOT2	0.0937023	3.54311e-06	9.26388e-06	Neuron	up			ANPEP	0.524624	0.00688649	0.0473286	up
GGA2	0.104305	4.33281e-12	1.88562e-11	Neuron	up			APLNR	0.438867	0.00705275	0.0479803	up
MTRNR2L12	0.249568	3.24916e-26	3.03124e-25	Neuron	up			ARL1	0.313171	0.005009	0.0386096	up
NEAT1	0.392691	2.30193e-28	2.35198e-27	Neuron	up			BCL2	0.319799	0.00553488	0.0409896	up
PTPN6	0.358763	0.00017567	0.000380067	Neuron	up			BCL6	0.537611	0.000113101	0.00303313	up
RUNX2	0.33257	6.73669e-32	7.9898e-31	Neuron	up			CCT5	0.227344	0.00161903	0.0179947	up
SELPLG	0.506627	0.000192555	0.000414268	Neuron	up			CREB5	0.529384	0.00143064	0.0166717	up
SESN3	0.150213	4.41253e-46	8.09372e-45	Neuron	up			CYTH1	0.27335	0.000613204	0.00946734	up
MTATP6P1	2.71621	2.51931e-35	3.36666e-34	Neuron	up			EZR	0.274845	0.00326671	0.0290964	up
RPL6P27	1.02349	1.66293e-31	1.9442e-30	Neuron	up			FLOT2	0.343707	0.000414172	0.00721462	up
ACSL1	0.0879208	2.09544e-08	8.56217e-08	mOli	up			GCA	0.442684	0.00124266	0.0152427	up
APLNR	0.56248	0.000310616	0.000774591	mOli	up			GGA2	0.250676	0.00426385	0.0348681	up
BCL6	0.221441	1.27959e-19	1.10025e-18	mOli	up			HSPA8	0.206691	0.00141282	0.0165013	up
CCT5	0.309455	1.83291e-19	1.56668e-18	mOli	up			IKZF1	0.244545	0.000673925	0.0101177	up
ECI2	0.261463	1.99673e-13	1.20621e-12	mOli	up			LAMTOR4	0.310013	0.000717661	0.0105752	up
GCA	0.134634	1.57422e-12	8.91397e-12	mOli	up			LBH	0.276946	0.00297504	0.0272914	up
GGA2	0.12958	2.8638e-05	8.19407e-05	mOli	up			MNDA	0.421385	0.00131517	0.0157807	up
IKZF1	0.456577	0.0145073	0.0264519	mOli	up			MRPS23	0.469816	8.40749e-05	0.00248047	up
NEAT1	0.48453	0	0	mOli	up			MTATP6P1	1.74296	0.000659825	0.0099639	up
PTPN6	0.564647	0.000346618	0.000857129	mOli	up			MTRNR2L12	2.14068	0.000429219	0.00740672	up
RASSF2	0.114052	2.71595e-14	1.72858e-13	mOli	up			NEAT1	0.75248	0.00152992	0.0173685	up
RBM47	0.48283	1.26334e-06	4.32326e-06	mOli	up			PTPN6	0.320323	0.0016311	0.0180983	up
RUNX2	0.162818	1.12732e-05	3.42036e-05	mOli	up			RAB11FIP4	0.385506	0.000443557	0.00756363	up
SESN3	0.156049	7.98437e-06	2.46809e-05	mOli	up			RBM47	0.419683	0.00505881	0.0388199	up
ZFP36L1	0.394606	2.79007e-11	1.44159e-10	mOli	up			RPL3P4	0.399685	0.000935084	0.0125607	up
RPS17	0.317908	0.00144088	0.00320404	mOli	up			RPL6P27	0.265055	0.00148494	0.0170641	up
MTATP6P1	0.65896	0.00208904	0.00451924	mOli	up			RPS17	0.34935	9.05141e-05	0.00262809	up
ACSL1	0.270121	4.20185e-05	0.000137552	Astrocyte	up			RUNX2	0.403623	0.00225934	0.0224771	up
CREB5	0.358449	2.08626e-33	4.77893e-32	Astrocyte	up			SNX30	0.289117	0.00709126	0.0481595	up
GGA2	0.291833	1.19699e-20	1.45711e-19	Astrocyte	up			STIP1	0.248119	0.000623207	0.00954337	up
IKZF1	0.502442	0.0186487	0.0359202	Astrocyte	up			TSPYL1	0.246944	0.00088466	0.0120717	up
MTRNR2L12	0.185392	0.00213486	0.00509026	Astrocyte	up			YBEY	0.628808	0.000236413	0.00493674	up
NEAT1	0.189108	2.14134e-17	2.15146e-16	Astrocyte	up			ZBTB18	0.330359	0.00140602	0.0164497	up
RASSF2	0.455781	4.98852e-08	2.3433e-07	Astrocyte	up
SESN3	0.15395	2.47462e-13	1.89866e-12	Astrocyte	up
ZFP36L1	0.130209	1.5981e-13	1.24311e-12	Astrocyte	up
BCL6	0.119834	0.00213814	0.0111047	OPC	up
MTRNR2L12	0.581648	8.19213e-13	2.7532e-11	OPC	up
NEAT1	0.313676	8.7701e-13	2.92707e-11	OPC	up
SESN3	0.220243	3.59739e-05	0.000312962	OPC	up
ACSL1	0.236318	0.000197582	0.00302476	Microglia	up
BCL6	0.371716	4.41708e-06	0.000119789	Microglia	up
FLOT2	0.299825	0.00116926	0.0126892	Microglia	up
IKZF1	0.277166	0.000109534	0.00185219	Microglia	up
LRRK2	0.239798	0.000584839	0.00734512	Microglia	up
NEAT1	0.332809	3.12727e-08	1.47107e-06	Microglia	up
RBM47	0.337807	1.20109e-08	6.29042e-07	Microglia	up
ACSL1	0.193143	0.00830985	0.0164499	Endothelial Cell	up
ARL1	0.217059	0.00886184	0.0174297	Endothelial Cell	up
CREB5	0.479808	4.36655e-50	7.14389e-49	Endothelial Cell	up
HSPA8	0.320046	2.30386e-06	7.54206e-06	Endothelial Cell	up
LAMTOR4	0.264746	2.74155e-05	7.99749e-05	Endothelial Cell	up
LRRK2	0.542701	2.84614e-65	5.79451e-64	Endothelial Cell	up
MTRNR2L12	1.89706	5.38732e-07	1.8684e-06	Endothelial Cell	up
RASSF2	1.09568	9.09851e-25	7.91182e-24	Endothelial Cell	up
RUNX2	0.271628	0.00444479	0.00931293	Endothelial Cell	up
SESN3	0.412238	3.7779e-47	5.79236e-46	Endothelial Cell	up
ZBTB18	0.40053	5.12752e-18	3.51996e-17	Endothelial Cell	up
ZFP36L1	0.330159	2.00125e-56	3.55977e-55	Endothelial Cell	up
ANPEP	0.436793	4.41835e-19	4.39349e-18	Pericyte	up
ARL1	0.279136	0.00523476	0.0123758	Pericyte	up
CREB5	0.839021	1.23895e-52	3.22563e-51	Pericyte	up
GCA	0.574601	8.9472e-07	3.83334e-06	Pericyte	up
LBH	0.568696	1.07447e-18	1.04523e-17	Pericyte	up
LRRK2	0.614729	1.27947e-24	1.60561e-23	Pericyte	up
MNDA	0.846158	7.48509e-17	6.62882e-16	Pericyte	up
RASSF2	0.982445	4.51535e-11	2.86612e-10	Pericyte	up
RUNX2	0.519237	6.86699e-18	6.45497e-17	Pericyte	up
SESN3	0.926889	5.66096e-213	8.99233e-211	Pericyte	up
ZBTB18	0.506214	5.48114e-09	2.9232e-08	Pericyte	up
ZFP36L1	0.271486	5.96366e-17	5.3152e-16	Pericyte	up
ACSL1	-0.0555683	0.0320048	0.0496471	Neuron	down
ARL1	-0.0696758	0.00746537	0.0129535	Neuron	down
CCT5	-0.0673218	0.0181922	0.0295437	Neuron	down
CREB5	-0.127954	7.15375e-05	0.00016172	Neuron	down
HSPA8	-0.265154	4.01811e-20	2.82751e-19	Neuron	down
LBH	-0.348581	4.60494e-11	1.85404e-10	Neuron	down
ZBTB18	-0.193397	6.24135e-31	7.13935e-30	Neuron	down
ARL1	-0.08991	0.0276067	0.047151	mOli	down
CREB5	-0.21158	1.92565e-175	3.56622e-173	mOli	down
HSPA8	-0.214985	9.88515e-11	4.89849e-10	mOli	down
LAMTOR4	-0.231085	1.76293e-13	1.06737e-12	mOli	down
MTRNR2L12	-0.138793	0.000782302	0.00182576	mOli	down
ZBTB18	-0.268742	4.8811e-15	3.28361e-14	mOli	down
APLNR	-0.165629	0.00328398	0.00753837	Astrocyte	down
ARL1	-0.203019	0.00271275	0.00633218	Astrocyte	down
ECI2	-0.162354	0.00603061	0.0130786	Astrocyte	down
HSPA8	-0.143537	0.00185406	0.00448265	Astrocyte	down
LBH	-0.592046	0.00199214	0.00478203	Astrocyte	down
LRRK2	-0.118488	0.0123156	0.0248162	Astrocyte	down
RPS17	-0.509523	0.000799461	0.00208626	Astrocyte	down
LAMTOR4	-0.259833	0.00273208	0.0136134	OPC	down
MNDA	-0.346664	0.00261123	0.0241038	Microglia	down
MTRNR2L12	-0.613041	1.33314e-05	0.000313555	Microglia	down
ANPEP	-0.383819	0.0051349	0.0106236	Endothelial Cell	down
APLNR	-0.517924	0.00334802	0.00719592	Endothelial Cell	down
BCL6	-1.14118	1.63103e-160	8.56981e-159	Endothelial Cell	down
ECI2	-0.225788	1.34137e-05	4.04602e-05	Endothelial Cell	down
FLOT2	-0.139829	0.00172233	0.00389099	Endothelial Cell	down
GGA2	-0.300513	2.28486e-11	1.12481e-10	Endothelial Cell	down
NEAT1	-0.544237	0	0	Endothelial Cell	down
RPS17	-0.268833	0.0105871	0.0204945	Endothelial Cell	down
BCL6	-1.10441	8.57478e-184	1.08692e-181	Pericyte	down
NEAT1	-1.10305	0	0	Pericyte	down
